# Supplementary material for: A monoclinic polymorph of 1,2-bis­[(1-methyl-1H-tetra­zol-5-yl)sulfan­yl]ethane (BMTTE)
Source: Acta Crystallogr E Crystallogr Commun. 2017 Sep 25;73(Pt 10):1523–5. doi: 10.1107/S205698901701341X (PMC5730309; doi:10.1107/S205698901701341X)
Supplement: Supplementary file 1 [file e-73-01523-sup1.cif]

##############################################################################
#                                                                            #
# This CIF contains the data in a paper accepted for publication in          #
# Acta Crystallographica Section E. It conforms to the requirements of       #
# Notes for Authors for Acta Crystallographica Section E, and has been       #
# peer reviewed under the auspices of the IUCr Commission on Journals.       #
#                                                                            #
# Full details of the Crystallographic Information File format               #
# are given in the paper "The Crystallographic Information File (CIF):       #
# a New Standard Archive File for Crystallography" by S. R. Hall, F. H.      #
# Allen and I. D. Brown [Acta Cryst. (1991), A47, 655-685].                  #
#                                                                            #
# The current version of the core CIF dictionary is obtainable from          #
# ftp://ftp.iucr.org/pub/cif_core.dic.                                       #
#                                                                            #
# Software is freely available for graphical display of the structure(s)     #
# in this CIF. For information consult the CIF software page                 #
# http://www.iucr.org/resources/cif/software.                                #
#                                                                            #
# This file may be used for bona fide research purposes within the           #
# scientific community so long as proper attribution is given to the journal # 
# article from which it was obtained.                                        #
#                                                                            #
##############################################################################
data_I
_audit_creation_method     'SHELXL-2014/7'
_chemical_name_systematic
;
1,2-Bis[(1-methyl-1<i>H</i>-tetrazol-5-yl)sulfanyl]ethane
;
_chemical_name_common     ?
_chemical_formula_moiety     'C6 H10 N8 S2'
_chemical_formula_sum     'C6 H10 N8 S2'
_chemical_formula_iupac     'C6 H10 N8 S2'
_chemical_formula_weight     258.34
_chemical_melting_point     144
_shelx_space_group_comment
;
The symmetry employed for this shelxl refinement is uniquely defined
by the following loop, which should always be used as a source of
symmetry information in preference to the above space-group names.
They are only intended as comments.
;
_space_group_crystal_system     monoclinic
_space_group_name_H-M_alt     'P 21/c'
_space_group_name_Hall     '-P 2ybc'
loop_
    _space_group_symop_operation_xyz
    'x, y, z'
    '-x, y+1/2, -z+1/2'
    '-x, -y, -z'
    'x, -y-1/2, z-1/2'
_cell_length_a     8.2456(10)
_cell_length_b     13.7471(17)
_cell_length_c     9.6878(12)
_cell_angle_alpha     90
_cell_angle_beta     92.643(4)
_cell_angle_gamma     90
_cell_volume     1097.0(2)
_cell_formula_units_Z     4
_cell_measurement_reflns_used     9507
_cell_measurement_theta_min     2.47
_cell_measurement_theta_max     28.32
_cell_measurement_temperature     100(2)
_exptl_crystal_description     prism
_exptl_crystal_colour     colourless
_exptl_crystal_size_max     0.248
_exptl_crystal_size_mid     0.223
_exptl_crystal_size_min     0.189
_exptl_crystal_density_diffrn     1.564
_exptl_crystal_density_meas     ?
_exptl_crystal_density_method     'not measured'
_exptl_crystal_F_000     536
_exptl_absorpt_coefficient_mu     0.473
_exptl_absorpt_correction_type     multi-scan
_exptl_absorpt_process_details
;
(SADABS; Bruker, 2014)
;
_shelx_estimated_absorpt_T_min     0.892
_shelx_estimated_absorpt_T_max     0.916
_exptl_absorpt_correction_T_min     0.6974
_exptl_absorpt_correction_T_max     0.7457
_diffrn_ambient_temperature     100(2)
_diffrn_radiation_type     MoK\a
_diffrn_radiation_wavelength     0.71073
_diffrn_measurement_device_type     'Bruker D8 Venture Photon 100 CMOS'
_diffrn_measurement_method     '\f and \w scans'
_diffrn_detector_area_resol_mean     ?
_diffrn_reflns_number     23909
_diffrn_reflns_av_R_equivalents     0.0235
_diffrn_reflns_theta_min     2.473
_diffrn_reflns_theta_max     28.339
_diffrn_reflns_theta_full     25.242
_diffrn_measured_fraction_theta_max     0.998
_diffrn_measured_fraction_theta_full     0.999
_diffrn_reflns_limit_h_min     -10
_diffrn_reflns_limit_h_max     11
_diffrn_reflns_limit_k_min     -18
_diffrn_reflns_limit_k_max     18
_diffrn_reflns_limit_l_min     -12
_diffrn_reflns_limit_l_max     12
_refine_special_details     ?
_reflns_number_total     2725
_reflns_number_gt     2620
_reflns_threshold_expression     'I > 2\s(I)'
_refine_ls_structure_factor_coef     Fsqd
_refine_ls_matrix_type     full
_refine_ls_R_factor_all     0.0232
_refine_ls_R_factor_gt     0.0222
_refine_ls_wR_factor_gt     0.0565
_refine_ls_wR_factor_ref     0.0569
_refine_ls_goodness_of_fit_ref     1.075
_refine_ls_restrained_S_all     1.075
_refine_ls_number_reflns     2725
_refine_ls_number_parameters     148
_refine_ls_number_restraints     0
_refine_ls_hydrogen_treatment     constr
_refine_ls_weighting_scheme     calc
_refine_ls_weighting_details
              'w=1/[\s^2^(Fo^2^)+(0.0262P)^2^+0.4930P] where P=(Fo^2^+2Fc^2^)/3'
_atom_sites_solution_hydrogens     geom
_atom_sites_solution_primary     direct
_atom_sites_solution_secondary     difmap
_refine_ls_shift/su_max     0.000
_refine_ls_shift/su_mean     0.000
_refine_diff_density_max     0.364
_refine_diff_density_min     -0.248
_refine_ls_extinction_method
;
(SHELXL2014; Sheldrick, 2015)
;
_refine_ls_extinction_coef     0.0376(18)
_refine_ls_extinction_expression
                                  'Fc^*^=kFc[1+0.001xFc^2^\l^3^/sin(2\q)]^-1/4^'
loop_
    _atom_type_symbol
    _atom_type_description
    _atom_type_scat_dispersion_real
    _atom_type_scat_dispersion_imag
    _atom_type_scat_source
    'C' 'C' 0.0033 0.0016
                         'International Tables Vol C Tables 4.2.6.8 and 6.1.1.4'
    'H' 'H' 0.0000 0.0000
                         'International Tables Vol C Tables 4.2.6.8 and 6.1.1.4'
    'N' 'N' 0.0061 0.0033
                         'International Tables Vol C Tables 4.2.6.8 and 6.1.1.4'
    'S' 'S' 0.1246 0.1234
                         'International Tables Vol C Tables 4.2.6.8 and 6.1.1.4'
_computing_data_collection
;
APEX3 (Bruker, 2014)
;
_computing_cell_refinement
;
SAINT (Bruker, 2014)
;
_computing_data_reduction
;
SAINT (Bruker, 2014)
;
_computing_structure_solution
;
SHELXS2014 (Sheldrick, 2008)
;
_computing_structure_refinement
;
SHELXL2014 (Sheldrick, 2015)
;
_computing_molecular_graphics
;
Mercury (Macrae <i>et al.</i>,  2008)
;
_computing_publication_material
;
SHELXL2014 (Sheldrick, 2015), PLATON (Spek, 2009) and publCIF
(Westrip, 2010)
;
loop_
    _atom_site_type_symbol
    _atom_site_label
    _atom_site_fract_x
    _atom_site_fract_y
    _atom_site_fract_z
    _atom_site_U_iso_or_equiv
    _atom_site_adp_type
    _atom_site_calc_flag
    _atom_site_occupancy
    _atom_site_disorder_assembly
    _atom_site_disorder_group
    S S1 0.46814(3) 0.19617(2) 0.21662(2) 0.01218(8) Uani d 1 . .
    S S2 0.99483(3) 0.22655(2) 0.31188(3) 0.01382(8) Uani d 1 . .
    N N1 0.32833(10) 0.04027(6) 0.08604(8) 0.01158(16) Uani d 1 . .
    N N2 0.33462(11) -0.05843(6) 0.08543(9) 0.01445(17) Uani d 1 . .
    N N3 0.44707(11) -0.08272(6) 0.17676(9) 0.01511(18) Uani d 1 . .
    N N4 0.51615(11) -0.00275(6) 0.23918(9) 0.01383(17) Uani d 1 . .
    N N5 1.15565(10) 0.07099(6) 0.42528(8) 0.01085(16) Uani d 1 . .
    N N6 1.16663(10) -0.02693(6) 0.41075(9) 0.01411(17) Uani d 1 . .
    N N7 1.06184(11) -0.05083(6) 0.31273(9) 0.01451(17) Uani d 1 . .
    N N8 0.98081(11) 0.02894(6) 0.26071(9) 0.01352(17) Uani d 1 . .
    C C1 0.44014(11) 0.07287(7) 0.18059(10) 0.01056(18) Uani d 1 . .
    C C2 0.66415(11) 0.19192(7) 0.31250(10) 0.01208(19) Uani d 1 . .
    H H2A 0.6649 0.2392 0.3896 0.014 Uiso calc 1 . .
    H H2B 0.6818 0.1262 0.3520 0.014 Uiso calc 1 . .
    C C3 0.79982(12) 0.21624(7) 0.21671(10) 0.01285(19) Uani d 1 . .
    H H3A 0.7747 0.2784 0.1687 0.015 Uiso calc 1 . .
    H H3B 0.8064 0.1647 0.1458 0.015 Uiso calc 1 . .
    C C4 1.04182(11) 0.10381(7) 0.33269(10) 0.01087(18) Uani d 1 . .
    C C11 0.21707(12) 0.09470(7) -0.00653(10) 0.0147(2) Uani d 1 . .
    H H11A 0.1360 0.1277 0.0476 0.022 Uiso calc 1 . .
    H H11B 0.1624 0.0499 -0.0721 0.022 Uiso calc 1 . .
    H H11C 0.2781 0.1431 -0.0572 0.022 Uiso calc 1 . .
    C C12 1.25381(12) 0.12395(7) 0.52931(10) 0.0152(2) Uani d 1 . .
    H H12A 1.3335 0.1642 0.4838 0.023 Uiso calc 1 . .
    H H12B 1.3105 0.0776 0.5914 0.023 Uiso calc 1 . .
    H H12C 1.1834 0.1656 0.5827 0.023 Uiso calc 1 . .
loop_
    _atom_site_aniso_label
    _atom_site_aniso_U_11
    _atom_site_aniso_U_22
    _atom_site_aniso_U_33
    _atom_site_aniso_U_12
    _atom_site_aniso_U_13
    _atom_site_aniso_U_23
    S1 0.01044(12) 0.00922(12) 0.01639(13) 0.00092(8) -0.00455(8) 0.00048(8)
    S2 0.01144(13) 0.00868(12) 0.02066(14) -0.00105(8) -0.00666(9) 0.00047(8)
    N1 0.0121(4) 0.0099(4) 0.0125(4) 0.0000(3) -0.0017(3) 0.0000(3)
    N2 0.0164(4) 0.0100(4) 0.0170(4) 0.0008(3) 0.0007(3) -0.0005(3)
    N3 0.0153(4) 0.0120(4) 0.0178(4) 0.0002(3) -0.0007(3) 0.0006(3)
    N4 0.0140(4) 0.0111(4) 0.0162(4) 0.0013(3) -0.0020(3) 0.0019(3)
    N5 0.0110(4) 0.0094(4) 0.0119(4) 0.0003(3) -0.0017(3) 0.0007(3)
    N6 0.0156(4) 0.0100(4) 0.0168(4) 0.0010(3) 0.0019(3) 0.0010(3)
    N7 0.0161(4) 0.0115(4) 0.0159(4) -0.0002(3) 0.0007(3) -0.0003(3)
    N8 0.0150(4) 0.0109(4) 0.0145(4) -0.0013(3) -0.0014(3) -0.0010(3)
    C1 0.0091(4) 0.0114(4) 0.0111(4) 0.0003(3) -0.0007(3) 0.0007(3)
    C2 0.0107(4) 0.0114(4) 0.0136(4) 0.0000(3) -0.0051(3) 0.0002(3)
    C3 0.0108(4) 0.0120(4) 0.0153(4) -0.0006(3) -0.0048(3) 0.0015(3)
    C4 0.0095(4) 0.0115(4) 0.0114(4) -0.0008(3) -0.0006(3) 0.0004(3)
    C11 0.0137(5) 0.0152(5) 0.0144(5) 0.0018(4) -0.0056(4) 0.0008(4)
    C12 0.0152(5) 0.0157(5) 0.0140(4) -0.0022(4) -0.0062(4) -0.0003(4)
_geom_special_details
;
 All esds (except the esd in the dihedral angle between two l.s. planes)
 are estimated using the full covariance matrix.  The cell esds are taken
 into account individually in the estimation of esds in distances, angles
 and torsion angles; correlations between esds in cell parameters are only
 used when they are defined by crystal symmetry.  An approximate (isotropic)
 treatment of cell esds is used for estimating esds involving l.s. planes.
;
loop_
    _geom_bond_atom_site_label_1
    _geom_bond_atom_site_label_2
    _geom_bond_site_symmetry_2
    _geom_bond_distance
    _geom_bond_publ_flag
    S1 C1 . 1.7438(10) ?
    S1 C2 . 1.8276(10) ?
    S2 C4 . 1.7409(10) ?
    S2 C3 . 1.8218(10) ?
    N1 C1 . 1.3461(12) ?
    N1 N2 . 1.3578(12) ?
    N1 C11 . 1.4594(12) ?
    N2 N3 . 1.2956(12) ?
    N3 N4 . 1.3663(12) ?
    N4 C1 . 1.3278(12) ?
    N5 C4 . 1.3459(12) ?
    N5 N6 . 1.3569(12) ?
    N5 C12 . 1.4580(12) ?
    N6 N7 . 1.2964(12) ?
    N7 N8 . 1.3681(12) ?
    N8 C4 . 1.3290(12) ?
    C2 C3 . 1.5232(14) ?
    C2 H2A . 0.9900 ?
    C2 H2B . 0.9900 ?
    C3 H3A . 0.9900 ?
    C3 H3B . 0.9900 ?
    C11 H11A . 0.9800 ?
    C11 H11B . 0.9800 ?
    C11 H11C . 0.9800 ?
    C12 H12A . 0.9800 ?
    C12 H12B . 0.9800 ?
    C12 H12C . 0.9800 ?
loop_
    _geom_angle_atom_site_label_1
    _geom_angle_atom_site_label_2
    _geom_angle_atom_site_label_3
    _geom_angle_site_symmetry_1
    _geom_angle_site_symmetry_3
    _geom_angle
    _geom_angle_publ_flag
    C1 S1 C2 . . 100.16(4) ?
    C4 S2 C3 . . 99.77(5) ?
    C1 N1 N2 . . 108.09(8) ?
    C1 N1 C11 . . 129.71(8) ?
    N2 N1 C11 . . 122.19(8) ?
    N3 N2 N1 . . 106.31(8) ?
    N2 N3 N4 . . 111.44(8) ?
    C1 N4 N3 . . 105.18(8) ?
    C4 N5 N6 . . 108.14(8) ?
    C4 N5 C12 . . 129.88(8) ?
    N6 N5 C12 . . 121.97(8) ?
    N7 N6 N5 . . 106.38(8) ?
    N6 N7 N8 . . 111.37(8) ?
    C4 N8 N7 . . 105.12(8) ?
    N4 C1 N1 . . 108.98(9) ?
    N4 C1 S1 . . 128.32(8) ?
    N1 C1 S1 . . 122.69(7) ?
    C3 C2 S1 . . 109.91(7) ?
    C3 C2 H2A . . 109.7 ?
    S1 C2 H2A . . 109.7 ?
    C3 C2 H2B . . 109.7 ?
    S1 C2 H2B . . 109.7 ?
    H2A C2 H2B . . 108.2 ?
    C2 C3 S2 . . 111.39(7) ?
    C2 C3 H3A . . 109.4 ?
    S2 C3 H3A . . 109.4 ?
    C2 C3 H3B . . 109.4 ?
    S2 C3 H3B . . 109.4 ?
    H3A C3 H3B . . 108.0 ?
    N8 C4 N5 . . 108.99(8) ?
    N8 C4 S2 . . 127.81(8) ?
    N5 C4 S2 . . 123.14(7) ?
    N1 C11 H11A . . 109.5 ?
    N1 C11 H11B . . 109.5 ?
    H11A C11 H11B . . 109.5 ?
    N1 C11 H11C . . 109.5 ?
    H11A C11 H11C . . 109.5 ?
    H11B C11 H11C . . 109.5 ?
    N5 C12 H12A . . 109.5 ?
    N5 C12 H12B . . 109.5 ?
    H12A C12 H12B . . 109.5 ?
    N5 C12 H12C . . 109.5 ?
    H12A C12 H12C . . 109.5 ?
    H12B C12 H12C . . 109.5 ?
loop_
    _geom_hbond_atom_site_label_D
    _geom_hbond_atom_site_label_H
    _geom_hbond_atom_site_label_A
    _geom_hbond_site_symmetry_A
    _geom_hbond_distance_DH
    _geom_hbond_distance_HA
    _geom_hbond_distance_DA
    _geom_hbond_angle_DHA
    C11 H11B N8 3_655 0.98 2.39 3.3533(13) 168
    C12 H12B N4 3_756 0.98 2.36 3.3183(13) 165
_shelx_hkl_file
;
  -1   0   0    0.82    0.04
  -1   0   0    0.73    0.03
   2   0   0  429.73   12.10
  -2   0   0  454.17   11.91
   2   0   0  499.37   12.14
  -2   0   0  428.32   12.10
  -2   0   0  504.52   12.07
   2   0   0  480.22   12.18
  -3   0   0    1.56    0.11
   3   0   0    1.63    0.11
   3   0   0    1.69    0.12
   3   0   0    1.60    0.12
  -3   0   0    1.66    0.11
  -3   0   0    1.65    0.07
   4   0   0  490.61   12.65
   4   0   0  493.29   12.27
  -4   0   0  480.83   12.57
   4   0   0  469.64   12.67
  -4   0   0  466.40   12.32
  -4   0   0  475.66   12.64
   5   0   0   39.02    1.17
   5   0   0   39.96    1.17
  -5   0   0   40.35    1.16
  -5   0   0   39.59    1.06
  -5   0   0   39.81    1.14
   5   0   0   39.35    1.16
   6   0   0  410.07   10.38
   6   0   0  385.00   10.38
  -6   0   0  407.79   10.34
   6   0   0  397.96   10.39
  -6   0   0  403.38   10.38
  -6   0   0  415.12   10.35
   7   0   0   11.92    0.52
  -7   0   0   11.83    0.51
  -7   0   0   12.25    0.48
   7   0   0   12.01    0.53
   7   0   0   11.85    0.52
  -7   0   0   11.90    0.38
   8   0   0    0.83    0.20
   8   0   0    0.96    0.19
  -8   0   0    0.77    0.19
  -8   0   0    0.83    0.16
  -8   0   0    0.70    0.09
   8   0   0    0.84    0.19
  -9   0   0   99.47    2.68
   9   0   0   95.46    2.78
   9   0   0   98.28    2.79
   9   0   0   97.22    2.80
  -9   0   0   96.16    2.54
 -10   0   0   10.03    0.51
  10   0   0   10.21    0.61
  10   0   0    8.91    0.58
  11   0   0   24.66    1.33
   1  -1   0    0.21    0.03
  -1  -1   0    0.17    0.03
  -1  -1   0    0.26    0.02
  -1  -1   0    0.19    0.03
   1   1   0    0.26    0.03
  -1   1   0    0.24    0.03
  -1   1   0    0.24    0.03
   1   1   0    0.25    0.03
  -2  -1   0    0.81    0.07
  -2  -1   0    0.86    0.07
   2  -1   0    0.84    0.08
  -2  -1   0    0.79    0.05
   2  -1   0    0.79    0.07
   2  -1   0    0.85    0.07
   2   1   0    0.89    0.05
   2   1   0    0.80    0.07
  -2   1   0    0.84    0.06
  -2   1   0    0.74    0.06
  -3  -1   0    9.71    0.29
   3  -1   0    9.56    0.33
   3  -1   0    9.25    0.33
  -3  -1   0    9.65    0.33
   3  -1   0    9.66    0.34
  -3  -1   0    9.99    0.33
  -3   1   0    9.97    0.32
  -3   1   0   10.11    0.34
   3   1   0    9.26    0.34
  -3   1   0    9.50    0.27
  -3   1   0    9.29    0.33
  -4  -1   0   79.41    2.08
  -4  -1   0   83.56    2.14
   4  -1   0   80.24    2.15
   4  -1   0   82.11    2.15
  -4  -1   0   80.49    2.15
   4  -1   0   80.69    2.15
  -4   1   0   77.52    2.05
  -4   1   0   79.20    2.14
   4   1   0   78.24    2.14
   4   1   0   79.15    2.15
  -4   1   0   79.72    2.12
   4   1   0   77.09    2.15
  -5  -1   0   88.35    2.35
  -5  -1   0   85.39    2.36
   5  -1   0   89.87    2.37
  -5  -1   0   85.92    2.27
   5  -1   0   88.78    2.37
   5  -1   0   87.11    2.37
  -5   1   0   83.63    2.24
   5   1   0   83.59    2.37
   5   1   0   87.65    2.36
  -5   1   0   86.35    2.33
  -5   1   0   88.87    2.36
   5   1   0   89.10    2.38
  -6  -1   0   98.95    2.66
   6  -1   0   99.78    2.67
  -6  -1   0   99.01    2.63
  -6  -1   0   97.40    2.54
   6  -1   0  100.61    2.67
   6  -1   0   93.74    2.66
  -6   1   0   98.93    2.61
   6   1   0   93.29    2.67
  -6   1   0   97.32    2.66
   6   1   0  100.23    2.66
   6   1   0   93.54    2.67
  -6   1   0   96.09    2.51
   7  -1   0    3.23    0.29
   7  -1   0    3.67    0.28
  -7  -1   0    3.91    0.19
   7  -1   0    3.85    0.30
  -7  -1   0    3.72    0.27
  -7  -1   0    3.55    0.28
  -7   1   0    3.78    0.29
   7   1   0    3.50    0.29
   7   1   0    4.13    0.30
  -7   1   0    3.69    0.25
   7   1   0    3.57    0.28
  -7   1   0    3.44    0.15
   8  -1   0   18.16    0.72
   8  -1   0   17.35    0.73
  -8  -1   0   18.09    0.56
   8  -1   0   18.29    0.72
  -8  -1   0   17.00    0.71
  -8  -1   0   18.69    0.67
   8   1   0   17.94    0.72
  -8   1   0   18.08    0.64
   8   1   0   17.85    0.72
   8   1   0   18.78    0.74
  -8   1   0   17.87    0.51
  -8   1   0   18.26    0.71
   9  -1   0   33.11    1.21
   9  -1   0   35.15    1.21
   9  -1   0   35.41    1.21
  -9  -1   0   36.17    1.12
  -9  -1   0   34.76    1.00
   9   1   0   37.06    1.23
   9   1   0   35.73    1.22
   9   1   0   32.77    1.19
  -9   1   0   35.29    1.09
  10  -1   0   36.88    1.28
  10  -1   0   33.91    1.26
 -10   1   0   35.25    1.12
  10   1   0   35.59    1.28
  10   1   0   37.35    1.30
   0  -2   0  150.62    3.77
   0   2   0  141.35    3.77
   0   2   0  140.66    3.73
   0   2   0  141.25    3.78
  -1  -2   0    3.77    0.12
  -1  -2   0    2.86    0.11
   1  -2   0    3.05    0.10
   1  -2   0    2.91    0.11
  -1  -2   0    3.17    0.12
   1   2   0    3.20    0.12
  -1   2   0    3.31    0.12
   1   2   0    3.28    0.12
   1   2   0    3.13    0.12
  -1   2   0    3.05    0.10
  -1   2   0    3.56    0.11
  -1   2   0    3.24    0.11
  -2  -2   0   50.92    1.33
  -2  -2   0   49.25    1.30
  -2  -2   0   49.30    1.32
   2  -2   0   49.43    1.33
   2  -2   0   54.53    1.32
   2  -2   0   43.32    1.31
  -2   2   0   50.67    1.31
  -2   2   0   51.25    1.32
   2   2   0   49.60    1.31
   2   2   0   52.88    1.33
  -2   2   0   49.09    1.27
  -2   2   0   50.78    1.33
   2   2   0   49.26    1.33
   2   2   0   45.26    1.31
  -3  -2   0   24.00    0.71
  -3  -2   0   24.31    0.67
   3  -2   0   25.84    0.70
   3  -2   0   24.41    0.70
   3  -2   0   25.57    0.71
  -3   2   0   22.99    0.71
   3   2   0   23.24    0.71
  -3   2   0   24.63    0.68
   3   2   0   25.11    0.70
   3   2   0   23.86    0.67
  -3   2   0   24.06    0.63
  -3   2   0   20.83    0.69
  -4  -2   0  149.94    3.97
   4  -2   0  154.86    3.97
   4  -2   0  151.16    3.97
   4  -2   0  146.83    3.96
  -4  -2   0  147.20    3.91
  -4  -2   0  154.15    3.97
  -4   2   0  156.65    3.97
  -4   2   0  147.13    3.93
   4   2   0  152.71    3.98
  -4   2   0  158.21    3.99
   4   2   0  152.35    3.96
  -4   2   0  150.83    3.88
  -4   2   0  152.67    3.88
   5  -2   0   51.79    1.42
  -5  -2   0   50.17    1.41
  -5  -2   0   49.97    1.34
  -5  -2   0   42.74    1.60
   5  -2   0   51.76    1.43
   5  -2   0   49.95    1.42
  -5   2   0   50.43    1.38
  -5   2   0   50.01    1.45
  -5   2   0   50.06    1.29
   5   2   0   50.74    1.42
   5   2   0   48.89    1.43
  -5   2   0   50.19    1.42
   5   2   0   49.81    1.44
  -6  -2   0   10.38    0.44
  -6  -2   0    9.95    0.43
  -6  -2   0   10.51    0.36
   6  -2   0   10.28    0.45
   6  -2   0   10.49    0.45
   6  -2   0   10.47    0.44
  -6   2   0   10.25    0.30
   6   2   0   10.46    0.44
  -6   2   0   10.77    0.44
   6   2   0   10.07    0.45
  -6   2   0   10.71    0.40
   6   2   0   10.64    0.46
  -7  -2   0   11.39    0.49
  -7  -2   0   11.70    0.41
   7  -2   0   12.49    0.52
  -7  -2   0   11.39    0.51
   7  -2   0   11.28    0.52
   7  -2   0   11.47    0.50
   7   2   0   11.32    0.52
   7   2   0   11.59    0.53
  -7   2   0   11.96    0.51
  -7   2   0   11.65    0.45
   7   2   0   11.88    0.51
  -8  -2   0   55.41    1.62
   8  -2   0   55.87    1.67
   8  -2   0   54.41    1.66
   8  -2   0   52.54    1.67
  -8  -2   0   55.38    1.67
  -8  -2   0   54.86    1.51
   8   2   0   54.77    1.69
   8   2   0   53.28    1.69
   8   2   0   55.05    1.68
  -8   2   0   55.36    1.57
   8   2   0   56.36    1.66
  -8   2   0   56.61    1.66
   9  -2   0   48.95    1.56
   9  -2   0   47.94    1.58
   9  -2   0   47.98    1.56
  -9  -2   0   47.11    1.37
  -9  -2   0   47.41    1.48
  -9   2   0   48.84    1.68
   9   2   0   48.97    1.58
   9   2   0   49.12    1.58
   9   2   0   56.63    1.86
   9   2   0   47.62    1.58
  -9   2   0   49.10    1.43
  10  -2   0   39.60    1.37
  10  -2   0   38.10    1.36
 -10  -2   0   40.21    1.28
  10   2   0   39.55    1.39
  10   2   0   39.67    1.39
 -10   2   0   39.29    1.21
   0  -3   0    0.00    0.02
   0  -3   0    0.00    0.01
   0  -3   0   -0.01    0.01
   0  -3   0   -0.01    0.02
   0   3   0    0.02    0.02
   0   3   0    0.02    0.02
  -1  -3   0  233.01    5.79
   1  -3   0  210.41    5.72
   1  -3   0  225.45    5.80
   1  -3   0  225.86    5.69
  -1  -3   0  219.63    5.77
  -1  -3   0  219.05    5.77
  -1  -3   0  218.72    5.77
   1   3   0  213.33    5.70
  -1   3   0  212.99    5.75
  -1   3   0  218.72    5.72
   1   3   0  215.49    5.74
  -1   3   0  215.69    5.71
   1   3   0  219.65    5.72
   2  -3   0   58.89    1.55
  -2  -3   0   58.42    1.55
   2  -3   0   58.54    1.56
  -2  -3   0   58.87    1.56
   2  -3   0   57.77    1.51
   2  -3   0   59.10    1.54
  -2  -3   0   58.44    1.55
  -2  -3   0   60.35    1.56
  -2   3   0   57.84    1.54
  -2   3   0   55.14    1.54
   2   3   0   59.77    1.55
   2   3   0   58.15    1.55
   2   3   0   58.19    1.55
  -2   3   0   58.23    1.51
   2   3   0   59.58    1.56
  -2   3   0   60.83    1.57
   3  -3   0  118.61    3.15
  -3  -3   0  123.66    3.17
  -3  -3   0  121.79    3.17
   3  -3   0  121.46    3.17
   3  -3   0  124.58    3.16
  -3  -3   0  119.47    3.14
  -3   3   0  121.39    3.14
  -3   3   0  123.35    3.10
  -3   3   0  120.19    3.15
   3   3   0  121.71    3.18
   3   3   0  121.96    3.16
  -3   3   0  120.52    3.18
   3   3   0  121.62    3.16
   3   3   0  116.55    3.14
  -4  -3   0    0.39    0.09
   4  -3   0    0.35    0.08
  -4  -3   0    0.41    0.09
   4  -3   0    0.31    0.08
  -4  -3   0    0.39    0.06
   4  -3   0    0.25    0.08
  -4   3   0    0.40    0.09
   4   3   0    0.50    0.09
  -4   3   0    0.36    0.08
   4   3   0    0.39    0.09
   4   3   0    0.33    0.08
   5  -3   0   12.72    0.48
  -5  -3   0   13.03    0.42
  -5  -3   0   12.62    0.48
   5  -3   0   13.06    0.47
  -5  -3   0   12.59    0.48
   5  -3   0   12.41    0.48
  -5   3   0   12.82    0.51
  -5   3   0   12.92    0.44
   5   3   0   13.02    0.48
   5   3   0   12.26    0.47
  -5   3   0   13.41    0.47
   5   3   0   12.10    0.49
   6  -3   0   50.15    1.49
  -6  -3   0   51.18    1.48
  -6  -3   0   51.81    1.50
   6  -3   0   52.49    1.50
   6  -3   0   50.13    1.48
  -6  -3   0   51.05    1.41
  -6   3   0   52.09    1.52
   6   3   0   50.18    1.49
   6   3   0   51.22    1.51
   6   3   0   48.32    1.50
  -6   3   0   51.31    1.43
  -6   3   0   51.22    1.48
   6   3   0   51.89    1.48
  -7  -3   0    5.53    0.34
   7  -3   0    5.27    0.34
  -7  -3   0    5.76    0.34
   7  -3   0    5.29    0.36
   7  -3   0    5.90    0.34
  -7  -3   0    5.24    0.26
  -7   3   0    5.34    0.33
   7   3   0    5.95    0.36
   7   3   0    5.17    0.35
  -7   3   0    5.01    0.28
   7   3   0    5.41    0.34
   7   3   0    5.20    0.35
   8  -3   0   20.62    0.80
  -8  -3   0   18.04    0.71
   8  -3   0   21.85    0.83
  -8  -3   0   21.51    0.77
   8  -3   0   20.98    0.79
  -8  -3   0   21.05    0.80
  -8   3   0   21.12    0.79
   8   3   0   22.73    0.83
   8   3   0   20.97    0.79
   8   3   0   20.80    0.82
  -8   3   0   21.93    0.71
   8   3   0   20.13    0.81
   9  -3   0    1.85    0.27
   9  -3   0    1.75    0.26
  -9  -3   0    1.90    0.22
  -9  -3   0    1.17    0.22
   9  -3   0    1.09    0.29
  -9   3   0    1.30    0.27
   9   3   0    1.43    0.26
   9   3   0    1.79    0.32
  -9   3   0    1.63    0.25
   9   3   0    1.46    0.27
  10  -3   0   36.22    1.29
  10  -3   0   36.54    1.30
 -10  -3   0   36.91    1.22
  10   3   0   36.22    1.33
 -10   3   0   37.12    1.13
  10   3   0   36.58    1.32
   0  -4   0  303.75    8.09
   0  -4   0  321.34    8.09
   0  -4   0  292.60    8.02
   0  -4   0  310.30    8.07
   0   4   0  311.91    8.08
   0   4   0  310.17    8.08
   0   4   0  313.78    8.10
   1  -4   0   60.91    1.57
  -1  -4   0   60.07    1.56
   1  -4   0   59.34    1.55
   1  -4   0   59.64    1.56
  -1  -4   0   58.62    1.57
  -1  -4   0   58.82    1.57
  -1  -4   0   59.99    1.56
   1   4   0   57.35    1.57
  -1   4   0   59.48    1.55
   1   4   0   56.81    1.55
   1   4   0   60.08    1.56
   1   4   0   58.84    1.56
   1   4   0   61.15    1.56
  -1   4   0   58.77    1.56
  -1   4   0   61.83    1.57
  -2  -4   0  283.56    7.59
  -2  -4   0  291.00    7.50
  -2  -4   0  290.03    7.70
   2  -4   0  292.55    7.66
  -2  -4   0  290.68    7.64
   2  -4   0  283.92    7.56
   2  -4   0  285.79    7.55
  -2   4   0  299.34    7.68
   2   4   0  283.84    7.67
  -2   4   0  303.26    7.54
   2   4   0  290.28    7.57
  -2   4   0  285.56    7.57
   2   4   0  299.41    7.68
  -2   4   0  286.84    7.64
   2   4   0  310.02    7.73
   3  -4   0   33.47    0.93
   3  -4   0   32.84    0.86
  -3  -4   0   32.48    0.91
   3  -4   0   31.62    0.93
  -3  -4   0   32.83    0.93
  -3  -4   0   32.73    0.94
   3  -4   0   33.01    0.91
  -3   4   0   31.88    0.90
   3   4   0   33.14    0.92
   3   4   0   32.42    0.94
  -3   4   0   32.30    0.95
  -3   4   0   32.96    0.92
   3   4   0   32.28    0.92
   3   4   0   31.65    0.92
  -4  -4   0   59.39    1.61
  -4  -4   0   59.74    1.65
   4  -4   0   59.42    1.65
  -4  -4   0   60.56    1.65
   4  -4   0   62.02    1.65
   4  -4   0   60.43    1.63
  -4   4   0   56.95    1.63
  -4   4   0   59.20    1.53
  -4   4   0   61.37    1.67
   4   4   0   59.71    1.66
   4   4   0   59.84    1.64
   4   4   0   60.70    1.64
  -4   4   0   58.49    1.60
   4   4   0   56.89    1.61
   5  -4   0   21.20    0.70
  -5  -4   0   21.89    0.72
  -5  -4   0   22.60    0.72
   5  -4   0   21.56    0.72
   5  -4   0   22.39    0.72
  -5  -4   0   22.56    0.67
   5   4   0   21.08    0.73
  -5   4   0   21.94    0.67
  -5   4   0   21.59    0.70
  -5   4   0   22.08    0.74
   5   4   0   20.44    0.70
   5   4   0   22.00    0.71
  -6  -4   0  226.40    5.95
  -6  -4   0  231.27    6.03
   6  -4   0  232.24    6.04
   6  -4   0  229.28    6.02
  -6  -4   0  226.50    6.03
   6  -4   0  236.88    6.05
  -6   4   0  239.85    6.07
   6   4   0  223.58    6.05
   6   4   0  235.47    6.02
  -6   4   0  224.08    5.95
   6   4   0  233.01    6.03
  -6   4   0  228.36    6.01
   7  -4   0   10.47    0.47
  -7  -4   0   10.11    0.40
   7  -4   0   10.27    0.50
  -7  -4   0    9.48    0.47
  -7  -4   0   10.63    0.48
   7  -4   0    9.92    0.49
   7   4   0   10.98    0.50
   7   4   0   10.25    0.49
   7   4   0   10.07    0.47
  -7   4   0   10.56    0.48
  -7   4   0   10.09    0.51
  -7   4   0   10.58    0.41
  -8  -4   0   22.18    0.72
   8  -4   0   22.35    0.82
   8  -4   0   20.54    0.80
  -8  -4   0   21.50    0.82
   8  -4   0   22.66    0.85
  -8  -4   0   23.27    0.81
   8   4   0   20.85    0.80
  -8   4   0   20.55    0.76
  -8   4   0   22.12    0.81
   8   4   0   21.39    0.83
   8   4   0   21.40    0.85
   8   4   0   21.26    0.84
   9  -4   0   12.98    0.63
   9  -4   0   12.08    0.60
  -9  -4   0   12.62    0.51
   9   4   0   12.67    0.66
  -9   4   0   12.74    0.50
   9   4   0   13.30    0.66
  -9   4   0   11.34    0.62
   9   4   0   12.29    0.64
  10  -4   0   45.43    1.48
 -10  -4   0   43.87    1.40
  10  -4   0   41.95    1.46
  10   4   0   43.67    1.53
  10   4   0   42.59    1.49
 -10   4   0   43.31    1.29
   0  -5   0    0.03    0.03
   0  -5   0    0.02    0.03
   0  -5   0    0.03    0.03
   0  -5   0    0.06    0.03
   0   5   0    0.03    0.03
   0   5   0    0.02    0.03
   1  -5   0   41.40    1.12
   1  -5   0   41.84    1.12
  -1  -5   0   41.87    1.13
   1  -5   0   41.60    1.11
  -1  -5   0   40.62    1.11
  -1  -5   0   41.27    1.12
   1   5   0   39.27    1.11
   1   5   0   40.63    1.13
  -1   5   0   41.78    1.11
  -1   5   0   41.85    1.12
   1   5   0   41.58    1.11
   1   5   0   42.22    1.12
  -2  -5   0   26.94    0.79
   2  -5   0   27.53    0.75
   2  -5   0   26.83    0.78
  -2  -5   0   26.22    0.78
   2  -5   0   28.37    0.79
  -2  -5   0   27.23    0.78
  -2  -5   0   28.10    0.78
   2   5   0   27.73    0.77
  -2   5   0   27.79    0.77
  -2   5   0   27.77    0.75
   2   5   0   26.27    0.78
   2   5   0   28.59    0.78
  -2   5   0   26.53    0.76
  -2   5   0   27.73    0.80
   2   5   0   27.62    0.79
  -3  -5   0    8.55    0.32
   3  -5   0    8.50    0.33
  -3  -5   0    8.59    0.34
  -3  -5   0    8.57    0.32
   3  -5   0    8.62    0.27
   3  -5   0    8.69    0.33
   3   5   0    8.34    0.33
   3   5   0    8.55    0.32
   3   5   0    8.89    0.32
  -3   5   0    9.19    0.31
   3   5   0    7.64    0.30
  -3   5   0    9.21    0.35
  -3   5   0    8.55    0.30
  -3   5   0    8.69    0.26
   4  -5   0   13.06    0.44
  -4  -5   0   12.77    0.46
  -4  -5   0   13.08    0.44
   4  -5   0   13.08    0.46
  -4  -5   0   12.34    0.47
   4  -5   0   12.51    0.46
   4   5   0   12.77    0.47
   4   5   0   12.16    0.44
  -4   5   0   12.35    0.38
  -4   5   0   13.42    0.48
  -4   5   0   12.76    0.42
  -4   5   0   12.85    0.44
   4   5   0   12.96    0.44
   4   5   0   12.84    0.45
  -5  -5   0   52.06    1.53
   5  -5   0   56.23    1.51
  -5  -5   0   52.71    1.52
   5  -5   0   55.15    1.54
   5  -5   0   50.70    1.54
  -5  -5   0   54.51    1.49
   5   5   0   52.72    1.55
  -5   5   0   55.31    1.51
  -5   5   0   53.93    1.55
   5   5   0   51.43    1.51
  -5   5   0   53.35    1.47
   5   5   0   53.12    1.51
  -6  -5   0   24.34    0.76
   6  -5   0   24.08    0.83
   6  -5   0   23.63    0.81
  -6  -5   0   22.81    0.81
   6  -5   0   23.49    0.79
  -6  -5   0   23.98    0.81
  -6   5   0   25.60    0.86
  -6   5   0   24.81    0.80
   6   5   0   24.72    0.81
   6   5   0   24.03    0.80
  -6   5   0   24.31    0.74
   6   5   0   23.51    0.83
   7  -5   0    9.86    0.45
  -7  -5   0    9.26    0.40
  -7  -5   0    9.15    0.46
   7  -5   0    9.06    0.46
  -7  -5   0    9.82    0.47
   7  -5   0    9.11    0.48
   7   5   0    9.12    0.46
   7   5   0    9.28    0.49
  -7   5   0    9.38    0.49
  -7   5   0    9.22    0.44
  -7   5   0    9.39    0.38
   7   5   0    9.45    0.45
  -8  -5   0    1.41    0.20
   8  -5   0    1.47    0.22
  -8  -5   0    1.29    0.24
  -8  -5   0    1.75    0.25
   8  -5   0    1.62    0.25
   8  -5   0    1.43    0.27
   8   5   0    1.96    0.29
   8   5   0    1.56    0.26
   8   5   0    1.44    0.23
  -8   5   0    1.66    0.21
  -8   5   0    1.52    0.24
   8   5   0    1.34    0.23
  -9  -5   0    8.17    0.42
   9  -5   0    8.59    0.51
   9  -5   0    8.34    0.50
  -9  -5   0    8.34    0.50
   9   5   0    8.73    0.55
  -9   5   0    7.59    0.39
  -9   5   0    8.46    0.53
   9   5   0    7.93    0.54
   9   5   0    8.13    0.55
  10  -5   0    0.24    0.25
 -10  -5   0    0.61    0.27
  10  -5   0    0.21    0.23
  10   5   0    0.38    0.26
  10   5   0    0.56    0.26
 -10   5   0    0.58    0.18
   0  -6   0  169.44    4.33
   0  -6   0  167.18    4.33
   0  -6   0  165.76    4.32
   0  -6   0  169.96    4.33
   0   6   0  165.28    4.33
   0   6   0  170.60    4.37
   0   6   0  167.81    4.33
  -1  -6   0  140.93    3.67
  -1  -6   0  141.04    3.66
  -1  -6   0  144.48    3.68
   1  -6   0  145.28    3.66
   1  -6   0  144.12    3.67
   1  -6   0  132.91    3.66
   1   6   0  141.09    3.66
  -1   6   0  145.15    3.67
   1   6   0  134.38    3.66
  -1   6   0  144.73    3.66
   1   6   0  144.12    3.68
   1   6   0  141.63    3.66
  -2  -6   0    1.31    0.10
   2  -6   0    1.43    0.12
  -2  -6   0    1.30    0.11
  -2  -6   0    1.31    0.13
   2  -6   0    1.28    0.09
   2  -6   0    1.29    0.11
   2   6   0    1.48    0.12
   2   6   0    1.37    0.10
   2   6   0    1.45    0.12
  -2   6   0    1.59    0.10
  -2   6   0    1.28    0.10
  -2   6   0    1.33    0.12
   2   6   0    1.21    0.11
  -2   6   0    1.29    0.10
   3  -6   0   60.67    1.65
  -3  -6   0   64.36    1.70
  -3  -6   0   62.62    1.70
  -3  -6   0   60.31    1.69
   3  -6   0   63.54    1.70
  -3  -6   0   64.66    1.72
   3  -6   0   63.93    1.71
  -3   6   0   61.82    1.67
  -3   6   0   60.93    1.72
  -3   6   0   63.50    1.64
   3   6   0   61.50    1.71
  -3   6   0   57.13    1.67
   3   6   0   63.41    1.70
   3   6   0   65.25    1.69
   3   6   0   62.66    1.70
  -4  -6   0    0.81    0.12
   4  -6   0    1.05    0.15
  -4  -6   0    0.65    0.10
  -4  -6   0    1.04    0.15
   4  -6   0    1.07    0.14
   4   6   0    0.86    0.12
   4   6   0    0.85    0.14
  -4   6   0    0.62    0.11
  -4   6   0    0.83    0.11
   4   6   0    1.03    0.13
  -4   6   0    0.81    0.07
   4   6   0    0.58    0.10
   5  -6   0   99.10    2.75
   5  -6   0  105.24    2.80
  -5  -6   0  106.28    2.79
  -5  -6   0  104.18    2.75
   5  -6   0  101.53    2.78
  -5  -6   0  100.07    2.80
  -5   6   0   93.93    2.63
  -5   6   0  106.69    2.76
  -5   6   0  107.18    2.83
   5   6   0  103.21    2.81
   5   6   0  105.48    2.77
  -5   6   0  100.90    2.72
   5   6   0  104.42    2.77
   6  -6   0    1.71    0.24
  -6  -6   0    1.50    0.19
   6  -6   0    1.93    0.20
   6  -6   0    1.83    0.21
  -6  -6   0    1.69    0.23
  -6  -6   0    1.44    0.20
  -6   6   0    1.43    0.21
   6   6   0    1.70    0.22
   6   6   0    1.65    0.22
   6   6   0    1.69    0.20
  -6   6   0    1.92    0.17
  -6   6   0    1.90    0.21
   7  -6   0   35.88    1.12
  -7  -6   0   35.80    1.09
   7  -6   0   35.85    1.15
  -7  -6   0   34.84    1.15
  -7  -6   0   34.89    1.14
   7  -6   0   34.68    1.17
  -7   6   0   35.74    1.20
  -7   6   0   36.09    1.13
   7   6   0   37.63    1.15
  -7   6   0   35.45    1.05
   7   6   0   35.45    1.13
   7   6   0   34.82    1.18
  -8  -6   0    0.79    0.19
   8  -6   0    1.53    0.23
   8  -6   0    1.48    0.27
   8  -6   0    1.80    0.26
  -8   6   0    1.42    0.23
  -8   6   0    1.32    0.17
   8   6   0    1.49    0.26
   8   6   0    1.55    0.26
   8   6   0    1.17    0.23
   9  -6   0   26.13    0.95
   9  -6   0   24.88    0.96
  -9  -6   0   24.11    0.86
  -9  -6   0   25.16    0.95
  -9   6   0   25.28    0.98
   9   6   0   25.01    0.98
   9   6   0   25.43    1.02
   9   6   0   24.91    1.00
  -9   6   0   26.31    0.82
 -10  -6   0   -0.05    0.27
  10  -6   0   -0.13    0.25
  10  -6   0   -0.02    0.22
 -10   6   0    0.42    0.17
  10   6   0    0.04    0.28
  10   6   0   -0.21    0.26
   0  -7   0    0.08    0.05
   0  -7   0    0.10    0.05
   0  -7   0    0.07    0.05
   0  -7   0    0.02    0.04
   0   7   0    0.01    0.03
   0   7   0    0.09    0.04
   0   7   0    0.10    0.06
   1  -7   0   50.66    1.41
  -1  -7   0   51.60    1.41
  -1  -7   0   50.78    1.42
   1  -7   0   53.07    1.42
   1  -7   0   52.59    1.41
  -1  -7   0   52.47    1.43
   1  -7   0   48.94    1.41
   1   7   0   51.26    1.41
   1   7   0   53.40    1.43
   1   7   0   54.10    1.42
   1   7   0   52.16    1.40
  -1   7   0   51.12    1.40
  -1   7   0   53.67    1.43
  -2  -7   0  106.69    2.90
  -2  -7   0  110.78    2.88
   2  -7   0  111.07    2.89
   2  -7   0  107.89    2.87
  -2  -7   0  110.93    2.88
   2  -7   0  110.03    2.90
  -2  -7   0  111.36    2.91
   2   7   0  107.75    2.89
  -2   7   0  110.06    2.86
   2   7   0  112.67    2.89
   2   7   0  111.22    2.91
  -2   7   0  108.46    2.86
  -2   7   0  110.57    2.91
   2   7   0  110.79    2.89
   3  -7   0    9.18    0.36
  -3  -7   0    9.86    0.38
  -3  -7   0    9.53    0.35
  -3  -7   0    9.11    0.37
   3  -7   0    8.74    0.35
   3  -7   0    9.03    0.31
  -3  -7   0    8.51    0.34
   3   7   0    9.08    0.36
   3   7   0    8.99    0.36
   3   7   0    8.79    0.33
  -3   7   0    9.35    0.33
  -3   7   0    8.80    0.32
  -3   7   0    9.51    0.30
   4  -7   0   46.99    1.34
  -4  -7   0   47.37    1.34
   4  -7   0   45.56    1.27
  -4  -7   0   46.21    1.37
  -4  -7   0   47.44    1.34
   4  -7   0   47.57    1.36
   4   7   0   47.87    1.37
  -4   7   0   47.03    1.25
  -4   7   0   48.00    1.31
   4   7   0   47.53    1.34
  -4   7   0   45.93    1.38
   4   7   0   46.73    1.34
  -4   7   0   46.86    1.32
   5  -7   0    2.88    0.22
  -5  -7   0    3.36    0.27
   5  -7   0    3.05    0.25
  -5  -7   0    3.04    0.23
  -5  -7   0    3.47    0.23
   5   7   0    3.42    0.26
   5   7   0    3.19    0.22
   5   7   0    3.35    0.24
  -5   7   0    3.40    0.13
   5   7   0    3.62    0.23
  -5   7   0    3.23    0.22
  -5   7   0    2.83    0.26
  -5   7   0    3.20    0.20
  -6  -7   0  103.17    2.75
  -6  -7   0  101.59    2.78
  -6  -7   0  100.36    2.81
   6  -7   0  101.02    2.80
   6  -7   0  101.58    2.82
   6   7   0  104.23    2.84
  -6   7   0   98.52    2.82
   6   7   0   98.23    2.76
  -6   7   0  102.20    2.70
   6   7   0  104.67    2.77
  -6   7   0   98.87    2.75
  -7  -7   0    8.18    0.46
  -7  -7   0    8.55    0.45
   7  -7   0    7.83    0.48
   7  -7   0    8.65    0.41
  -7  -7   0    7.83    0.40
   7  -7   0    7.81    0.42
   7   7   0    8.15    0.43
   7   7   0    8.25    0.47
   7   7   0    8.04    0.43
  -7   7   0    8.33    0.36
  -7   7   0    7.88    0.49
  -7   7   0    7.89    0.42
  -8  -7   0   30.50    1.01
   8  -7   0   32.71    1.06
   8  -7   0   29.88    1.13
   8  -7   0   32.31    1.08
  -8  -7   0   30.48    1.09
  -8   7   0   30.88    1.06
   8   7   0   30.37    1.07
   8   7   0   32.23    1.14
  -8   7   0   32.35    0.96
   9  -7   0    2.83    0.38
  -9  -7   0    2.80    0.35
  -9  -7   0    4.04    0.38
   9  -7   0    3.96    0.36
   9   7   0    3.39    0.44
  -9   7   0    3.88    0.50
   9   7   0    3.82    0.45
  -9   7   0    3.74    0.29
   9   7   0    3.12    0.45
  10  -7   0    7.84    0.76
 -10  -7   0    7.99    0.59
  10  -7   0    7.10    0.52
  10   7   0    8.11    0.68
   0  -8   0  183.74    4.74
   0  -8   0  189.66    4.75
   0  -8   0  181.20    4.74
   0  -8   0  187.28    4.75
   0   8   0  175.41    4.73
   0   8   0  183.69    4.74
   0   8   0  181.31    4.71
  -1  -8   0  153.58    4.11
   1  -8   0  162.59    4.11
   1  -8   0  152.06    4.10
  -1  -8   0  155.64    4.11
   1  -8   0  162.02    4.12
  -1  -8   0  158.41    4.10
   1  -8   0  157.28    4.11
  -1  -8   0  162.57    4.13
   1   8   0  155.04    4.09
  -1   8   0  158.07    4.10
   1   8   0  153.86    4.10
   1   8   0  157.17    4.12
  -1   8   0  163.12    4.12
   1   8   0  161.00    4.11
   2  -8   0    5.02    0.24
  -2  -8   0    5.62    0.24
   2  -8   0    5.01    0.22
  -2  -8   0    4.97    0.25
   2  -8   0    4.66    0.24
   2   8   0    5.28    0.24
   2   8   0    4.69    0.24
  -2   8   0    5.06    0.22
   2   8   0    4.51    0.23
  -2   8   0    5.07    0.21
   3  -8   0   28.39    0.86
  -3  -8   0   29.69    0.86
  -3  -8   0   28.27    0.89
   3  -8   0   28.00    0.88
  -3  -8   0   29.00    0.86
  -3  -8   0   28.88    0.88
   3  -8   0   28.47    0.83
   3   8   0   29.74    0.89
   3   8   0   28.03    0.85
  -3   8   0   27.86    0.83
  -3   8   0   28.48    0.84
   3   8   0   28.54    0.88
  -3   8   0   29.61    0.90
   3   8   0   29.60    0.85
  -3   8   0   28.82    0.81
   4  -8   0   39.14    1.10
  -4  -8   0   38.99    1.17
   4  -8   0   40.08    1.17
  -4  -8   0   41.19    1.19
  -4  -8   0   41.82    1.21
   4  -8   0   39.61    1.20
   4   8   0   40.73    1.17
   4   8   0   38.36    1.15
   4   8   0   41.13    1.18
  -4   8   0   39.88    1.13
  -4   8   0   39.32    1.08
  -4   8   0   39.41    1.14
   4   8   0   39.96    1.20
   5  -8   0   42.42    1.26
  -5  -8   0   42.35    1.29
   5  -8   0   41.56    1.28
  -5  -8   0   42.36    1.26
  -5  -8   0   41.32    1.25
  -5   8   0   43.19    1.12
  -5   8   0   42.86    1.20
   5   8   0   41.66    1.23
   5   8   0   42.47    1.29
  -5   8   0   41.34    1.22
  -5   8   0   41.99    1.31
   5   8   0   41.79    1.25
   5   8   0   42.51    1.25
  -6  -8   0    6.08    0.39
   6  -8   0    6.95    0.37
  -6  -8   0    6.05    0.35
   6  -8   0    6.15    0.40
  -6  -8   0    6.52    0.36
  -6   8   0    6.80    0.42
   6   8   0    5.82    0.45
  -6   8   0    5.72    0.33
   6   8   0    5.86    0.34
   6   8   0    6.36    0.36
  -6   8   0    7.40    0.31
   7  -8   0    5.74    0.38
  -7  -8   0    6.01    0.39
  -7  -8   0    6.59    0.43
   7  -8   0    5.61    0.45
  -7  -8   0    5.76    0.37
  -7   8   0    6.39    0.31
  -7   8   0    4.73    0.44
  -7   8   0    5.78    0.37
   7   8   0    6.26    0.38
   7   8   0    6.23    0.39
   7   8   0    6.61    0.43
  -8  -8   0   69.21    1.99
   8  -8   0   67.61    2.03
  -8  -8   0   70.44    2.07
   8   8   0   68.75    2.02
  -8   8   0   67.91    2.01
  -8   8   0   69.34    1.90
   8   8   0   68.55    2.10
   9  -8   0   10.39    0.60
  -9  -8   0   12.42    0.85
  -9  -8   0   12.34    0.66
   9   8   0   10.62    0.63
  -9   8   0   10.17    0.46
   9   8   0   10.11    0.65
   0  -9   0    0.23    0.07
   0  -9   0    0.15    0.07
   0  -9   0    0.06    0.06
   0  -9   0    0.10    0.06
   0   9   0    0.08    0.06
   0   9   0    0.07    0.05
   0   9   0    0.07    0.07
   1  -9   0    4.71    0.24
   1  -9   0    4.69    0.23
   1  -9   0    4.68    0.23
  -1  -9   0    4.47    0.23
  -1  -9   0    4.55    0.24
  -1  -9   0    4.68    0.25
  -1  -9   0    5.01    0.23
   1  -9   0    5.11    0.24
   1   9   0    5.00    0.23
  -1   9   0    4.62    0.24
  -1   9   0    4.86    0.23
   1   9   0    4.70    0.24
   1   9   0    4.85    0.22
   1   9   0    4.23    0.24
   2  -9   0   51.57    1.48
  -2  -9   0   53.98    1.47
  -2  -9   0   54.14    1.51
   2  -9   0   55.25    1.50
   2  -9   0   54.20    1.47
  -2  -9   0   53.55    1.50
   2  -9   0   53.68    1.47
  -2   9   0   50.04    1.44
   2   9   0   53.25    1.50
  -2   9   0   51.71    1.50
   2   9   0   52.43    1.48
   2   9   0   50.66    1.47
   2   9   0   54.44    1.48
  -2   9   0   54.35    1.46
   3  -9   0   49.67    1.38
  -3  -9   0   48.80    1.40
  -3  -9   0   50.11    1.43
   3  -9   0   50.77    1.41
   3  -9   0   50.77    1.44
   3   9   0   49.04    1.42
   3   9   0   48.33    1.42
  -3   9   0   50.74    1.36
  -3   9   0   51.61    1.46
   3   9   0   50.66    1.41
   3   9   0   48.71    1.40
  -3   9   0   47.37    1.37
   4  -9   0   74.67    2.07
  -4  -9   0   72.91    2.05
   4  -9   0   72.75    2.03
  -4  -9   0   76.40    2.04
   4  -9   0   73.30    1.97
  -4   9   0   74.23    2.00
   4   9   0   70.90    2.04
  -4   9   0   73.88    2.09
   4   9   0   74.65    2.03
   4   9   0   70.17    2.00
  -4   9   0   73.03    1.95
   4   9   0   74.92    2.07
  -4   9   0   75.14    2.00
  -5  -9   0   49.78    1.47
  -5  -9   0   48.16    1.42
   5  -9   0   47.88    1.46
   5  -9   0   48.06    1.32
  -5  -9   0   47.41    1.41
   5  -9   0   42.38    1.48
  -5   9   0   47.91    1.47
   5   9   0   49.53    1.43
  -5   9   0   49.61    1.37
   5   9   0   48.67    1.46
  -5   9   0   51.48    1.39
  -5   9   0   49.71    1.29
   5   9   0   44.80    1.38
   5   9   0   48.50    1.41
  -6  -9   0    6.41    0.38
   6  -9   0    6.41    0.43
   6  -9   0    6.58    0.36
  -6  -9   0    6.08    0.37
   6   9   0    6.43    0.37
  -6   9   0    7.14    0.36
   6   9   0    6.78    0.41
  -6   9   0    6.98    0.44
   6   9   0    6.47    0.35
  -6   9   0    6.64    0.31
  -7  -9   0   54.35    1.64
   7  -9   0   54.08    1.72
   7  -9   0   56.70    1.66
  -7  -9   0   51.61    1.65
  -7  -9   0   56.74    1.71
  -7   9   0   55.78    1.63
   7   9   0   55.42    1.72
  -7   9   0   56.78    1.56
   7   9   0   54.34    1.63
   8  -9   0    0.27    0.20
  -8  -9   0    0.44    0.22
  -8  -9   0    0.02    0.22
   8   9   0    0.72    0.22
   8   9   0    0.19    0.22
  -8   9   0    0.38    0.14
  -8   9   0    0.43    0.21
  -9  -9   0   33.70    1.24
   9  -9   0   34.02    1.21
   9   9   0   34.36    1.29
   9   9   0   32.52    1.21
  -9   9   0   35.59    1.05
   0 -10   0   64.81    1.76
   0 -10   0   62.87    1.76
   0 -10   0   62.79    1.77
   0 -10   0   63.52    1.76
   0 -10   0   63.30    1.77
   0  10   0   64.78    1.76
   0  10   0   63.57    1.71
   0  10   0   63.88    1.76
   1 -10   0  124.37    3.34
   1 -10   0  128.37    3.35
  -1 -10   0  130.82    3.36
   1 -10   0  122.93    3.33
  -1 -10   0  127.93    3.34
  -1 -10   0  125.67    3.35
  -1 -10   0  132.21    3.33
   1  10   0  129.07    3.33
   1  10   0  126.53    3.33
  -1  10   0  124.05    3.35
   1  10   0  121.19    3.34
  -1  10   0  127.11    3.33
   1  10   0  119.35    3.30
  -2 -10   0   64.85    1.81
   2 -10   0   65.26    1.81
   2 -10   0   61.35    1.77
  -2 -10   0   65.22    1.79
   2 -10   0   62.88    1.77
  -2 -10   0   64.45    1.81
  -2 -10   0   64.63    1.77
   2 -10   0   64.77    1.79
   2  10   0   65.04    1.78
  -2  10   0   66.01    1.76
   2  10   0   62.86    1.80
   2  10   0   63.53    1.78
  -2  10   0   66.63    1.82
  -2  10   0   65.60    1.74
   2  10   0   63.47    1.78
  -3 -10   0  156.33    4.02
   3 -10   0  150.64    3.95
  -3 -10   0  149.04    3.97
  -3 -10   0  152.40    4.02
   3 -10   0  149.17    3.99
   3 -10   0  141.22    4.01
   3  10   0  152.43    3.98
   3  10   0  152.82    4.01
   3  10   0  152.39    4.00
  -3  10   0  148.31    3.94
  -3  10   0  153.36    4.04
  -3  10   0  153.79    3.94
   3  10   0  152.68    3.98
   4 -10   0   83.68    2.31
  -4 -10   0   88.97    2.42
   4 -10   0   86.38    2.41
   4 -10   0   84.70    2.36
  -4 -10   0   88.83    2.40
  -4 -10   0   87.06    2.36
  -4 -10   0   86.03    2.36
   4  10   0   83.02    2.35
   4  10   0   86.09    2.34
   4  10   0   84.20    2.38
  -4  10   0   87.14    2.32
   4  10   0   85.45    2.35
  -4  10   0   85.73    2.28
  -4  10   0   88.26    2.43
   4  10   0   87.71    2.40
  -5 -10   0    4.72    0.30
  -5 -10   0    4.56    0.34
   5 -10   0    4.86    0.37
   5 -10   0    5.28    0.25
   5 -10   0    4.93    0.30
  -5  10   0    5.04    0.29
  -5  10   0    4.60    0.36
   5  10   0    4.34    0.35
   5  10   0    4.87    0.33
   5  10   0    5.53    0.35
   5  10   0    5.31    0.31
  -5  10   0    5.23    0.22
   6 -10   0    1.41    0.24
  -6 -10   0    1.15    0.19
  -6 -10   0    1.32    0.23
   6 -10   0    1.24    0.20
  -6 -10   0    0.86    0.20
   6  10   0    0.86    0.18
   6  10   0    1.32    0.22
  -6  10   0    1.45    0.20
   6  10   0    1.29    0.20
  -6  10   0    1.36    0.18
  -6  10   0    1.14    0.24
   7 -10   0   10.57    0.51
  -7 -10   0    9.46    0.56
  -7 -10   0    9.11    0.52
  -7  10   0    9.46    0.49
   7  10   0   11.00    0.57
   7  10   0   10.32    0.50
  -7  10   0   10.27    0.42
   8 -10   0    0.79    0.22
  -8 -10   0    0.60    0.26
   8  10   0    0.72    0.25
   8  10   0    0.83    0.23
   9 -10   0    0.28    0.28
  -9 -10   0    1.52    0.34
   9  10   0    0.82    0.32
   0 -11   0    0.05    0.07
   0 -11   0    0.08    0.09
   0 -11   0    0.16    0.08
   0 -11   0    0.17    0.09
   0 -11   0    0.03    0.08
   0  11   0    0.16    0.09
   0  11   0   -0.02    0.06
   0  11   0    0.03    0.08
   1 -11   0    0.54    0.11
  -1 -11   0    0.84    0.14
   1 -11   0    0.82    0.14
  -1 -11   0    0.74    0.13
   1 -11   0    0.97    0.15
   1 -11   0    0.48    0.11
  -1 -11   0    0.87    0.15
  -1 -11   0    0.73    0.15
  -1  11   0    0.95    0.11
   1  11   0    0.91    0.13
  -1  11   0    0.82    0.14
   1  11   0    0.68    0.12
   1  11   0    0.73    0.12
  -1  11   0    0.65    0.12
  -2 -11   0   43.72    1.29
   2 -11   0   45.15    1.30
  -2 -11   0   45.42    1.34
  -2 -11   0   46.70    1.34
   2 -11   0   44.57    1.31
  -2 -11   0   45.43    1.32
   2 -11   0   43.66    1.30
   2 -11   0   45.21    1.34
   2  11   0   44.28    1.33
  -2  11   0   45.59    1.35
  -2  11   0   44.76    1.28
  -2  11   0   45.59    1.26
   2  11   0   45.17    1.30
   2  11   0   45.56    1.31
   2  11   0   45.05    1.31
   3 -11   0    6.25    0.36
  -3 -11   0    7.12    0.34
  -3 -11   0    6.59    0.32
   3 -11   0    6.69    0.33
  -3 -11   0    6.05    0.35
   3 -11   0    6.75    0.32
  -3 -11   0    6.81    0.37
  -3  11   0    6.66    0.30
   3  11   0    6.93    0.33
   3  11   0    6.41    0.34
  -3  11   0    6.96    0.29
  -3  11   0    6.62    0.37
   3  11   0    6.37    0.33
   3  11   0    7.24    0.35
   4 -11   0    3.56    0.24
   4 -11   0    4.69    0.28
   4 -11   0    3.53    0.32
  -4 -11   0    4.09    0.27
  -4 -11   0    3.26    0.37
  -4 -11   0    4.46    0.32
   4  11   0    4.20    0.29
  -4  11   0    3.86    0.33
   4  11   0    3.53    0.29
  -4  11   0    4.02    0.23
   4  11   0    4.06    0.27
  -4  11   0    3.64    0.23
   4  11   0    3.80    0.27
   5 -11   0   68.24    2.03
  -5 -11   0   71.96    2.04
  -5 -11   0   68.50    2.00
  -5 -11   0   68.15    1.97
   5 -11   0   69.96    1.89
   5 -11   0   70.64    1.98
   5  11   0   69.96    2.00
   5  11   0   67.59    1.96
   5  11   0   74.23    1.95
  -5  11   0   71.19    1.86
  -5  11   0   71.57    2.06
   5  11   0   59.43    2.27
   5  11   0   68.27    1.96
   6 -11   0   13.51    0.69
   6 -11   0   15.25    0.62
  -6 -11   0   15.26    0.66
  -6 -11   0   14.63    0.67
  -6 -11   0   15.66    0.63
  -6  11   0   15.72    0.59
   6  11   0   14.82    0.66
   6  11   0   15.37    0.59
  -7 -11   0    4.68    0.46
   7 -11   0    5.57    0.38
  -7  11   0    4.93    0.38
   7  11   0    4.48    0.42
   7  11   0    4.81    0.37
  -8 -11   0   44.95    1.49
   8 -11   0   42.00    1.40
   8  11   0   42.75    1.38
  -8  11   0   40.87    1.36
   8  11   0   44.60    1.50
   0 -12   0   63.92    1.83
   0 -12   0   64.13    1.81
   0 -12   0   64.92    1.83
   0 -12   0   64.02    1.81
   0  12   0   64.51    1.81
   0  12   0   64.87    1.82
   0  12   0   64.85    1.75
  -1 -12   0    7.30    0.35
   1 -12   0    7.07    0.36
   1 -12   0    7.11    0.34
  -1 -12   0    6.90    0.35
   1 -12   0    7.27    0.35
  -1 -12   0    7.46    0.34
   1 -12   0    6.81    0.36
  -1 -12   0    6.55    0.36
   1  12   0    7.03    0.32
  -1  12   0    7.67    0.29
  -1  12   0    7.19    0.34
   1  12   0    6.82    0.36
  -1  12   0    7.03    0.36
   1  12   0    7.05    0.35
   2 -12   0    0.03    0.11
   2 -12   0    0.18    0.12
  -2 -12   0   -0.03    0.12
   2 -12   0    0.01    0.12
   2 -12   0    0.07    0.10
  -2 -12   0    0.06    0.09
  -2 -12   0    0.14    0.11
  -2  12   0   -0.03    0.08
  -2  12   0    0.07    0.08
  -2  12   0   -0.10    0.11
   2  12   0    0.06    0.09
   2  12   0    0.14    0.10
   3 -12   0   25.06    0.79
  -3 -12   0   24.20    0.78
   3 -12   0   24.34    0.80
   3 -12   0   25.07    0.81
   3 -12   0   22.04    0.84
  -3 -12   0   24.72    0.82
  -3 -12   0   24.71    0.85
  -3  12   0   23.57    0.74
  -3  12   0   23.25    0.85
   3  12   0   24.26    0.80
   3  12   0   24.62    0.81
  -3  12   0   24.26    0.77
   3  12   0   24.07    0.83
   3  12   0   24.66    0.81
  -4 -12   0    9.64    0.45
   4 -12   0   10.90    0.46
  -4 -12   0   10.32    0.44
  -4 -12   0    9.88    0.50
   4 -12   0    8.44    0.45
  -4 -12   0   10.44    0.51
   4 -12   0    9.69    0.51
   4  12   0   10.58    0.48
  -4  12   0    9.98    0.39
   4  12   0    9.58    0.45
   4  12   0   10.07    0.45
   4  12   0   10.02    0.47
  -4  12   0   10.24    0.53
  -4  12   0   10.03    0.40
   5 -12   0    0.78    0.15
  -5 -12   0    0.82    0.24
  -5 -12   0    0.70    0.20
   5 -12   0    0.34    0.21
   5 -12   0    0.41    0.14
  -5  12   0    0.75    0.12
   5  12   0    0.86    0.19
  -5  12   0    0.91    0.17
   5  12   0    0.69    0.19
  -6 -12   0   13.93    0.67
   6 -12   0   14.45    0.61
   6  12   0   13.63    0.58
   6  12   0   13.72    0.64
  -6  12   0   14.81    0.58
  -7 -12   0    3.41    0.45
   7 -12   0    4.02    0.35
  -7  12   0    2.69    0.36
   7  12   0    3.57    0.42
   7  12   0    3.13    0.36
  -8 -12   0    0.61    0.31
   8 -12   0    0.65    0.26
   8  12   0    0.64    0.29
   0 -13   0    0.25    0.11
   0 -13   0    0.17    0.11
   0 -13   0    0.20    0.13
   0 -13   0   -0.01    0.12
   0  13   0   -0.03    0.11
   0  13   0    0.12    0.09
   0  13   0    0.32    0.13
  -1 -13   0    1.41    0.20
   1 -13   0    0.98    0.15
  -1 -13   0    1.36    0.19
   1 -13   0    1.76    0.25
   1 -13   0    1.16    0.18
  -1 -13   0    1.13    0.20
  -1 -13   0    1.18    0.18
   1 -13   0    1.11    0.17
   1  13   0    1.43    0.22
  -1  13   0    1.33    0.20
  -1  13   0    1.39    0.20
   1  13   0    1.29    0.17
  -1  13   0    1.34    0.15
   1  13   0    0.97    0.15
  -2 -13   0    1.61    0.21
   2 -13   0    1.71    0.22
  -2 -13   0    1.04    0.18
  -2 -13   0    1.26    0.20
  -2 -13   0    1.65    0.20
   2 -13   0    1.22    0.18
   2 -13   0    1.78    0.26
   2 -13   0    1.47    0.20
  -2  13   0    1.54    0.20
   2  13   0    1.41    0.21
  -2  13   0    1.39    0.16
   2  13   0    1.79    0.23
  -2  13   0    0.92    0.18
   2  13   0    1.68    0.20
   2  13   0    1.24    0.17
  -3 -13   0    1.34    0.21
  -3 -13   0    1.62    0.21
  -3 -13   0    1.50    0.22
   3 -13   0    1.58    0.22
  -3 -13   0    1.74    0.25
   3 -13   0    1.56    0.20
   3 -13   0    1.78    0.26
   3 -13   0    1.47    0.22
   3  13   0    1.71    0.25
   3  13   0    1.60    0.23
  -3  13   0    1.55    0.18
   3  13   0    1.73    0.23
   3  13   0    1.91    0.23
  -3  13   0    1.48    0.22
  -3  13   0    1.55    0.20
  -4 -13   0   23.67    0.87
   4 -13   0   22.92    0.77
  -4 -13   0   21.26    0.80
  -4 -13   0   23.70    0.78
   4 -13   0   21.06    0.86
   4 -13   0   22.51    0.79
   4 -13   0   22.83    0.80
   4  13   0   23.19    0.82
  -4  13   0   23.67    0.74
   4  13   0   22.29    0.79
  -4  13   0   22.70    0.73
   4  13   0   22.94    0.83
   5 -13   0   -0.05    0.16
   5 -13   0    0.21    0.14
  -5 -13   0    0.04    0.18
   5  13   0    0.09    0.15
  -5  13   0    0.20    0.14
  -6 -13   0   37.40    1.28
   6 -13   0   36.29    1.19
   6 -13   0   35.29    1.10
   6  13   0   37.75    1.26
  -6  13   0   35.56    1.13
   7 -13   0    0.41    0.21
  -7 -13   0    0.44    0.27
   7  13   0    0.38    0.25
   0 -14   0   13.36    0.53
   0 -14   0   12.96    0.57
   0 -14   0   12.46    0.54
   0 -14   0   12.75    0.57
   0  14   0   13.07    0.55
   0  14   0   12.86    0.54
   0  14   0   12.79    0.47
   1 -14   0    5.44    0.34
   1 -14   0    4.64    0.37
   1 -14   0    6.56    0.37
  -1 -14   0    6.31    0.37
  -1 -14   0    5.95    0.34
  -1 -14   0    4.96    0.39
  -1 -14   0    6.05    0.39
   1 -14   0    5.40    0.34
   1 -14   0    6.29    0.40
  -1  14   0    5.95    0.36
  -1  14   0    5.93    0.38
   1  14   0    5.78    0.36
   1  14   0    6.37    0.37
   1  14   0    6.07    0.32
  -1  14   0    5.96    0.28
   2 -14   0   12.37    0.52
   2 -14   0   12.40    0.53
   2 -14   0   12.52    0.58
  -2 -14   0   10.92    0.57
  -2 -14   0   12.89    0.50
   2 -14   0   12.23    0.52
  -2 -14   0   11.82    0.55
  -2 -14   0   11.68    0.54
  -2  14   0   12.06    0.57
  -2  14   0   12.38    0.51
   2  14   0   12.38    0.50
  -2  14   0   12.70    0.44
   2  14   0   11.53    0.52
  -2  14   0   11.74    0.45
   2  14   0   11.68    0.54
   3 -14   0   16.89    0.64
  -3 -14   0   16.92    0.62
  -3 -14   0   16.21    0.69
   3 -14   0   15.58    0.64
   3 -14   0   17.36    0.66
   3  14   0   14.79    0.63
   3  14   0   15.97    0.68
   3  14   0   17.35    0.65
  -3  14   0   17.28    0.57
  -3  14   0   16.60    0.61
   4 -14   0    5.62    0.38
  -4 -14   0    5.68    0.35
   4 -14   0    6.57    0.39
   4 -14   0    5.65    0.37
  -4 -14   0    6.50    0.45
  -4  14   0    5.62    0.32
   4  14   0    5.73    0.41
  -4  14   0    6.15    0.33
   4  14   0    5.49    0.39
   5 -14   0    4.92    0.35
   5 -14   0    4.23    0.36
   5 -14   0    4.18    0.36
  -5 -14   0    4.49    0.44
   5  14   0    4.28    0.39
  -5  14   0    4.68    0.32
   6 -14   0    2.86    0.37
  -6 -14   0    2.51    0.36
   6  14   0    2.98    0.39
  -7 -14   0    8.87    0.68
   7  14   0    9.34    0.64
   0 -15   0    0.26    0.14
   0 -15   0    0.01    0.19
   0 -15   0   -0.07    0.12
   0  15   0    0.02    0.11
   0  15   0   -0.13    0.12
   1 -15   0    2.00    0.26
   1 -15   0    1.71    0.25
  -1 -15   0    1.87    0.28
   1 -15   0    1.59    0.22
   1 -15   0    2.11    0.32
  -1 -15   0    2.24    0.25
   1  15   0    1.86    0.25
  -1  15   0    1.96    0.20
  -1  15   0    2.16    0.27
   1  15   0    1.51    0.22
  -2 -15   0    0.04    0.13
   2 -15   0    0.18    0.18
   2 -15   0   -0.08    0.13
   2 -15   0    0.06    0.12
  -2 -15   0   -0.03    0.15
  -2  15   0    0.31    0.16
   2  15   0   -0.06    0.14
  -2  15   0    0.13    0.11
   2  15   0    0.16    0.14
  -2  15   0    0.16    0.11
  -3 -15   0    0.34    0.15
   3 -15   0    0.53    0.17
   3 -15   0    0.48    0.16
   3 -15   0    0.12    0.18
  -3 -15   0   -0.01    0.17
   3  15   0    0.30    0.17
  -3  15   0    0.42    0.13
   3  15   0    0.27    0.18
  -3  15   0    0.18    0.11
  -3  15   0    0.05    0.15
  -4 -15   0   15.14    0.72
   4 -15   0   15.07    0.65
   4 -15   0   15.44    0.64
  -4 -15   0   16.07    0.62
   4 -15   0   15.31    0.65
  -4  15   0   15.25    0.71
  -4  15   0   15.71    0.59
   4  15   0   15.31    0.66
   5 -15   0   10.33    0.54
   5 -15   0   10.41    0.55
  -5 -15   0   10.98    0.64
   5  15   0   11.36    0.58
  -6 -15   0    1.94    0.38
   6 -15   0    1.49    0.27
   6 -15   0    1.93    0.36
   6  15   0    1.84    0.33
   0 -16   0    0.38    0.17
   0 -16   0    0.47    0.16
   0  16   0    0.18    0.15
   0  16   0    0.32    0.18
  -1 -16   0  137.32    3.88
   1 -16   0  145.64    3.97
   1 -16   0  140.07    3.86
  -1 -16   0  146.99    3.83
  -1  16   0  140.95    3.74
  -1  16   0  140.04    3.85
   1  16   0  143.22    3.79
   1  16   0  142.43    3.88
  -2 -16   0    0.29    0.17
   2 -16   0    0.22    0.21
   2 -16   0    0.11    0.17
   2 -16   0    0.14    0.16
  -2 -16   0    0.17    0.17
   2  16   0    0.25    0.17
  -2  16   0    0.27    0.13
  -2  16   0    0.00    0.17
  -2  16   0    0.29    0.15
   2  16   0    0.16    0.17
  -3 -16   0   30.84    0.99
  -3 -16   0   30.59    1.09
   3 -16   0   29.11    1.02
   3 -16   0   29.19    1.03
   3 -16   0   29.00    1.04
  -3  16   0   30.93    0.99
  -3  16   0   30.50    0.89
   3  16   0   28.79    1.01
   3  16   0   28.50    1.06
   4 -16   0    6.42    0.46
  -4 -16   0    6.82    0.41
  -4 -16   0    6.40    0.55
   4 -16   0    6.96    0.50
   4 -16   0    6.82    0.45
   4  16   0    6.42    0.47
  -5 -16   0   89.71    2.71
   5 -16   0   90.99    2.70
   5 -16   0   88.94    2.60
   5  16   0   95.59    2.66
   0 -17   0   -0.27    0.30
   0 -17   0    0.31    0.19
   0  17   0    0.22    0.19
   0  17   0    0.28    0.16
   1 -17   0    1.11    0.25
  -1 -17   0    1.32    0.26
   1 -17   0    0.68    0.22
  -1 -17   0    1.21    0.23
   1  17   0    1.07    0.21
  -1  17   0    1.01    0.22
  -1  17   0    1.09    0.19
   1  17   0    1.22    0.23
  -2 -17   0    2.05    0.31
   2 -17   0    2.46    0.31
   2 -17   0    2.48    0.35
  -2 -17   0    2.38    0.33
   2 -17   0    2.48    0.36
   2  17   0    1.56    0.28
   2  17   0    2.11    0.30
  -2  17   0    2.83    0.34
   3 -17   0    7.80    0.52
   3 -17   0    9.01    0.53
  -3 -17   0    8.47    0.60
  -3 -17   0    8.01    0.45
   3  17   0    8.84    0.50
  -4 -17   0   36.88    1.48
   4  17   0   35.51    1.22
   0 -18   0    0.34    0.32
   1 -18   0   79.97    2.33
   2 -18   0    0.05    0.23
  11   0  -1    0.15    0.30
  10   0  -1    0.20    0.22
 -10   0   1    0.06    0.16
  10   0  -1    0.41    0.23
   9   0  -1   -0.26    0.20
  -9   0   1   -0.08    0.13
   9   0  -1    0.17    0.17
   9   0  -1   -0.25    0.18
  -8   0   1    0.40    0.15
   8   0  -1    0.15    0.16
   8   0  -1    0.10    0.16
   8   0  -1   -0.01    0.13
  -8   0   1   -0.04    0.11
  -8   0   1    0.10    0.06
   7   0  -1    0.02    0.11
   7   0  -1    0.13    0.12
  -7   0   1    0.05    0.11
   7   0  -1   -0.04    0.10
  -7   0   1   -0.03    0.09
  -7   0   1    0.06    0.05
  -6   0   1   -0.05    0.08
  -6   0   1   -0.02    0.04
   6   0  -1    0.16    0.09
   6   0  -1   -0.08    0.10
  -6   0   1   -0.05    0.07
   6   0  -1   -0.10    0.09
   5   0  -1    0.09    0.07
  -5   0   1    0.06    0.06
   5   0  -1    0.00    0.07
  -5   0   1    0.03    0.03
  -5   0   1    0.35    0.09
   5   0  -1    0.11    0.07
  -4   0   1    0.02    0.05
   4   0  -1    0.08    0.05
  -4   0   1    0.03    0.04
   4   0  -1   -0.04    0.07
   4   0  -1    0.09    0.06
   3   0  -1    0.03    0.04
  -3   0   1    0.20    0.05
   3   0  -1    0.08    0.04
  -3   0   1    0.06    0.02
  -3   0   1    0.02    0.04
   3   0  -1   -0.03    0.04
  -2   0   1    0.19    0.03
   2   0  -1    0.03    0.02
  -2   0   1    0.10    0.02
  -1   0   1    0.01    0.01
   1   0  -1    0.04    0.02
  -1   0   1    0.05    0.02
  -1   0   1    0.01    0.01
   1   0  -1    0.03    0.02
   1   0  -1    0.04    0.02
   1   0   1    0.00    0.02
  -1   0  -1    0.00    0.01
  -1   0  -1   -0.02    0.02
  -1   0  -1    0.01    0.02
   1   0   1   -0.01    0.01
   2   0   1    0.06    0.03
  -2   0  -1    0.01    0.02
   2   0   1    0.01    0.02
  -2   0  -1    0.06    0.03
  -2   0  -1    0.02    0.03
   2   0   1    0.05    0.03
   3   0   1    0.09    0.04
  -3   0  -1    0.03    0.05
  -3   0  -1    0.11    0.04
   3   0   1    0.09    0.05
   3   0   1   -0.01    0.04
   4   0   1    0.02    0.06
   4   0   1    0.05    0.06
   4   0   1    0.09    0.07
  -4   0  -1    0.14    0.06
   5   0   1    0.13    0.08
  -5   0  -1   -0.04    0.07
  -5   0  -1    0.06    0.08
  -5   0  -1    0.05    0.04
   5   0   1    0.10    0.08
   6   0   1    0.06    0.10
  -6   0  -1    0.09    0.05
   6   0   1   -0.02    0.09
  -6   0  -1   -0.04    0.08
   6   0   1    0.06    0.11
   7   0   1   -0.19    0.13
  -7   0  -1   -0.05    0.12
  -7   0  -1    0.06    0.06
   7   0   1    0.04    0.12
  -7   0  -1    0.05    0.13
   7   0   1    0.11    0.11
  -8   0  -1    0.06    0.08
   8   0   1    0.22    0.16
   8   0   1   -0.06    0.13
  -8   0  -1   -0.03    0.16
  -8   0  -1    0.07    0.14
   8   0   1    0.11    0.13
   9   0   1    0.00    0.16
  -9   0  -1    0.08    0.09
   9   0   1    0.17    0.18
 -10   0  -1    0.30    0.20
  10   0   1    0.05    0.22
 -10  -1   1    0.31    0.18
  10  -1  -1    0.24    0.21
  10  -1  -1    0.23    0.21
  10   1  -1   -0.03    0.22
 -10   1   1    0.18    0.16
  10   1  -1    0.01    0.23
   9  -1  -1   45.52    1.46
  -9  -1   1   44.08    1.22
  -9  -1   1   45.14    1.31
   9  -1  -1   43.84    1.44
   9  -1  -1   43.85    1.44
  -9   1   1   46.17    1.29
   9   1  -1   45.99    1.47
  -9   1   1   42.05    1.42
   9   1  -1   44.90    1.46
   9   1  -1   42.99    1.42
   8  -1  -1   13.57    0.61
  -8  -1   1   14.03    0.45
   8  -1  -1   13.62    0.62
  -8  -1   1   15.02    0.54
   8  -1  -1   13.72    0.61
  -8  -1   1   13.50    0.60
   8   1  -1   14.55    0.64
   8   1  -1   13.57    0.60
  -8   1   1   14.61    0.51
   8   1  -1   13.49    0.64
   8   1  -1   14.97    0.63
  -8   1   1   13.25    0.59
  -7  -1   1    4.16    0.29
   7  -1  -1    4.19    0.32
   7  -1  -1    4.24    0.29
   7  -1  -1    4.62    0.31
  -7  -1   1    4.26    0.19
  -7  -1   1    4.54    0.27
   7   1  -1    4.48    0.31
  -7   1   1    4.17    0.24
   7   1  -1    4.98    0.31
  -7   1   1    4.09    0.29
   7   1  -1    4.55    0.32
  -7   1   1    4.01    0.15
  -6  -1   1   14.75    0.51
  -6  -1   1   14.36    0.45
  -6  -1   1   15.20    0.55
   6  -1  -1   15.20    0.56
   6  -1  -1   14.69    0.56
   6  -1  -1   14.74    0.57
  -6   1   1   14.32    0.41
   6   1  -1   13.88    0.55
   6   1  -1   14.50    0.58
  -6   1   1   15.49    0.55
  -6   1   1   14.60    0.48
   5  -1  -1    0.05    0.07
  -5  -1   1    0.09    0.04
   5  -1  -1    0.01    0.08
  -5  -1   1    0.11    0.06
   5  -1  -1   -0.05    0.06
  -5  -1   1    0.15    0.07
   5   1  -1    0.06    0.07
  -5   1   1    0.07    0.06
  -5   1   1    0.04    0.03
  -5   1   1   -0.05    0.05
   5   1  -1    0.02    0.07
  -4  -1   1    5.26    0.24
   4  -1  -1    4.90    0.23
  -4  -1   1    5.19    0.22
   4  -1  -1    5.17    0.25
  -4  -1   1    4.99    0.18
   4  -1  -1    5.11    0.23
  -4   1   1    4.89    0.15
  -4   1   1    4.79    0.23
  -4   1   1    5.29    0.20
   4   1  -1    5.16    0.24
   4   1  -1    5.00    0.23
   4   1  -1    5.18    0.18
  -3  -1   1  313.18    8.21
  -3  -1   1  313.04    8.41
   3  -1  -1  309.07    8.23
  -3  -1   1  326.82    8.27
   3  -1  -1  335.36    8.37
   3  -1  -1  313.96    8.39
  -3   1   1  331.45    8.43
   3   1  -1  314.35    8.46
   3   1  -1  300.21    8.41
   3   1  -1  335.04    8.39
   3   1  -1  299.18    8.25
  -3   1   1  322.38    8.23
  -3   1   1  324.87    8.12
   2  -1  -1    3.96    0.13
  -2  -1   1    3.28    0.15
   2  -1  -1    3.84    0.11
  -2  -1   1    3.94    0.15
   2  -1  -1    3.55    0.14
  -2  -1   1    3.76    0.13
   2  -1  -1    4.00    0.16
  -2   1   1    3.82    0.16
   2   1  -1    3.77    0.13
   2   1  -1    4.03    0.14
  -2   1   1    3.84    0.12
   2   1  -1    3.83    0.16
  -2   1   1    3.96    0.15
  -1  -1   1   64.32    1.64
  -1  -1   1   65.97    1.63
   1  -1  -1   63.71    1.66
  -1  -1   1   59.78    1.62
  -1  -1   1   62.52    1.63
  -1   1   1   65.06    1.65
   1   1  -1   63.59    1.66
  -1   1   1   60.46    1.63
   1   1  -1   62.47    1.65
   1   1  -1   60.74    1.64
   0  -1  -1    0.39    0.02
   0  -1   1    0.37    0.03
   0  -1  -1    0.42    0.02
   0  -1  -1    0.37    0.02
   0  -1   1    0.34    0.03
   0   1   1    0.42    0.02
   0   1  -1    0.46    0.04
   0   1  -1    0.38    0.03
   0   1   1    0.40    0.02
   1  -1   1  588.38   15.71
  -1  -1  -1  640.48   15.75
  -1   1  -1  627.61   15.75
  -1   1  -1  567.37   15.77
  -1   1  -1  629.43   15.76
  -2  -1  -1    0.48    0.06
  -2  -1  -1    0.28    0.05
   2  -1   1    0.38    0.05
   2  -1   1    0.41    0.06
   2  -1   1    0.45    0.06
  -2   1  -1    0.41    0.06
   2   1   1    0.34    0.05
  -2   1  -1    0.40    0.06
  -2   1  -1    0.41    0.06
   2   1   1    0.46    0.06
   3  -1   1   35.73    1.03
  -3  -1  -1   36.11    1.04
  -3  -1  -1   37.28    1.03
   3  -1   1   35.37    1.03
   3  -1   1   37.46    1.03
  -3   1  -1   38.26    1.04
  -3   1  -1   35.23    1.03
   3   1   1   37.03    1.02
   3   1   1   38.21    1.04
   3   1   1   36.32    1.04
  -3   1  -1   37.20    1.03
   4  -1   1   11.50    0.41
  -4  -1  -1   11.61    0.36
   4  -1   1   10.93    0.41
  -4  -1  -1   11.64    0.42
  -4  -1  -1   11.43    0.42
   4  -1   1   11.38    0.42
   4   1   1   11.20    0.41
   4   1   1   11.41    0.42
  -4   1  -1   11.80    0.42
  -4   1  -1   11.38    0.41
  -4   1  -1   11.11    0.41
   4   1   1   11.37    0.42
  -5  -1  -1   35.18    1.05
   5  -1   1   34.64    1.05
  -5  -1  -1   35.63    0.97
   5  -1   1   35.35    1.06
   5  -1   1   35.67    1.05
  -5  -1  -1   31.98    1.24
   5   1   1   34.23    1.06
  -5   1  -1   36.14    1.04
  -5   1  -1   35.59    1.05
   5   1   1   34.89    1.05
   5   1   1   36.25    1.06
   6  -1   1   15.37    0.58
  -6  -1  -1   15.81    0.59
  -6  -1  -1   15.45    0.49
   6  -1   1   15.29    0.58
   6  -1   1   15.85    0.59
  -6  -1  -1   15.49    0.58
   6   1   1   15.83    0.59
  -6   1  -1   15.41    0.57
   6   1   1   15.49    0.58
  -6   1  -1   15.51    0.46
  -6   1  -1   15.57    0.58
   6   1   1   15.22    0.58
   7  -1   1   84.99    2.42
  -7  -1  -1   86.92    2.29
   7  -1   1   85.51    2.43
  -7  -1  -1   86.55    2.41
  -7  -1  -1   86.81    2.43
   7  -1   1   84.88    2.43
  -7   1  -1   87.03    2.39
   7   1   1   86.08    2.44
   7   1   1   88.93    2.43
   7   1   1   87.12    2.43
  -7   1  -1   85.81    2.26
  -7   1  -1   85.83    2.43
   8  -1   1    0.94    0.20
  -8  -1  -1    1.02    0.19
   8  -1   1    1.34    0.25
  -8  -1  -1    0.89    0.21
   8  -1   1    1.31    0.24
  -8  -1  -1    1.14    0.15
   8   1   1    1.04    0.21
   8   1   1    1.26    0.23
   8   1   1    1.15    0.22
  -8   1  -1    1.14    0.19
  -8   1  -1    1.25    0.22
  -8   1  -1    1.22    0.12
   9  -1   1   45.46    1.49
  -9  -1  -1   46.94    1.31
  -9  -1  -1   47.02    1.47
   9  -1   1   46.74    1.52
   9   1   1   46.46    1.50
  -9   1  -1   46.58    1.27
   9   1   1   48.68    1.54
  10  -1   1    7.28    0.53
 -10  -1  -1    8.47    0.51
  10  -1   1    7.60    0.54
 -10   1  -1    7.89    0.49
  10   1   1    8.29    0.56
  10   1   1    8.27    0.56
 -10  -2   1    0.79    0.20
  10  -2  -1    0.98    0.27
  10  -2  -1    1.02    0.27
  10   2  -1    0.91    0.28
 -10   2   1    0.81    0.17
  10   2  -1    0.99    0.29
  -9  -2   1   22.89    0.72
   9  -2  -1   23.11    0.89
  -9  -2   1   24.01    0.80
   9  -2  -1   22.87    0.92
   9  -2  -1   23.24    0.91
   9   2  -1   27.38    1.31
   9   2  -1   24.27    0.93
   9   2  -1   23.64    0.90
  -9   2   1   21.26    0.86
  -9   2   1   23.12    0.74
   9   2  -1   23.36    0.92
  -8  -2   1   16.48    0.61
   8  -2  -1   18.18    0.73
  -8  -2   1   16.08    0.67
   8  -2  -1   17.48    0.70
   8  -2  -1   17.08    0.69
  -8  -2   1   17.16    0.55
  -8   2   1   16.80    0.57
   8   2  -1   16.25    0.67
  -8   2   1   16.53    0.67
   8   2  -1   16.55    0.71
   8   2  -1   16.93    0.72
   8   2  -1   17.25    0.71
  -7  -2   1    0.46    0.09
   7  -2  -1    0.34    0.12
   7  -2  -1    0.39    0.13
  -7  -2   1    0.38    0.13
  -7  -2   1    0.41    0.13
   7  -2  -1    0.34    0.14
   7   2  -1    0.28    0.14
   7   2  -1    0.20    0.14
  -7   2   1    0.36    0.10
   7   2  -1    0.48    0.13
   7   2  -1    0.43    0.16
  -7   2   1    0.51    0.15
   6  -2  -1   36.14    1.30
  -6  -2   1   40.79    1.18
  -6  -2   1   40.47    1.12
   6  -2  -1   38.62    1.21
   6  -2  -1   39.92    1.23
  -6  -2   1   41.26    1.22
   6   2  -1   39.95    1.20
  -6   2   1   42.94    1.21
  -6   2   1   40.76    1.13
   6   2  -1   40.97    1.24
   6   2  -1   40.60    1.25
   6   2  -1   43.97    1.26
   5  -2  -1    2.14    0.19
   5  -2  -1    1.73    0.16
  -5  -2   1    1.76    0.16
   5  -2  -1    1.53    0.16
  -5  -2   1    1.95    0.12
  -5   2   1    1.79    0.13
   5   2  -1    2.01    0.12
   5   2  -1    2.09    0.17
   5   2  -1    2.27    0.19
  -5   2   1    1.83    0.16
  -4  -2   1   62.16    1.66
  -4  -2   1   65.17    1.72
  -4  -2   1   64.93    1.70
   4  -2  -1   63.00    1.70
   4  -2  -1   55.81    1.70
   4  -2  -1   61.03    1.73
  -4   2   1   64.05    1.74
   4   2  -1   63.70    1.71
   4   2  -1   65.87    1.74
   4   2  -1   62.27    1.66
  -4   2   1   64.67    1.66
  -4   2   1   63.34    1.71
  -3  -2   1    0.24    0.05
   3  -2  -1    0.26    0.06
   3  -2  -1    0.27    0.05
  -3  -2   1    0.31    0.06
  -3  -2   1    0.38    0.06
   3  -2  -1    0.28    0.05
   3   2  -1    0.38    0.05
  -3   2   1    0.27    0.04
   3   2  -1    0.32    0.06
  -3   2   1    0.41    0.06
  -3   2   1    0.27    0.06
   3   2  -1    0.30    0.06
   3   2  -1    0.40    0.08
  -2  -2   1  127.36    3.21
   2  -2  -1  135.19    3.26
  -2  -2   1  131.81    3.29
   2  -2  -1  117.08    3.22
  -2  -2   1  112.47    3.24
   2  -2  -1  125.49    3.27
  -2  -2   1  129.77    3.27
  -2   2   1  128.00    3.27
  -2   2   1  119.46    3.29
  -2   2   1  123.79    3.23
   2   2  -1  128.67    3.31
   2   2  -1  125.86    3.21
   2   2  -1  118.82    3.23
  -1  -2   1    3.65    0.14
   1  -2  -1    3.93    0.11
  -1  -2   1    3.68    0.15
  -1  -2   1    3.63    0.13
  -1  -2   1    3.72    0.12
   1   2  -1    3.42    0.13
  -1   2   1    3.76    0.11
   1   2  -1    3.83    0.15
   1   2  -1    3.68    0.13
  -1   2   1    3.43    0.13
   0  -2  -1  298.70    8.78
   0  -2   1  372.43    8.81
   0  -2   1  323.42    8.70
   0  -2  -1  335.41    8.65
   0  -2   1  347.09    8.73
   0  -2   1  338.61    8.73
   0   2  -1  366.25    8.79
   0   2   1  324.14    8.65
   0   2  -1  325.67    8.71
   0   2  -1  347.98    8.74
   0   2   1  329.85    8.65
   1  -2   1    6.77    0.23
   1  -2   1    6.92    0.22
  -1  -2  -1    7.06    0.23
   1  -2   1    7.07    0.22
  -1  -2  -1    6.71    0.22
  -1   2  -1    6.88    0.22
   1   2   1    6.87    0.22
   1   2   1    7.22    0.22
  -1   2  -1    7.27    0.22
   2  -2   1  100.08    2.70
  -2  -2  -1  106.20    2.71
  -2  -2  -1   99.94    2.68
   2  -2   1  103.53    2.70
  -2  -2  -1  104.53    2.71
   2  -2   1  107.91    2.72
  -2   2  -1  103.67    2.70
  -2   2  -1  103.68    2.67
   2   2   1  104.63    2.71
  -2   2  -1  105.54    2.71
   2   2   1  107.23    2.71
  -2   2  -1  101.69    2.70
   3  -2   1    3.23    0.17
  -3  -2  -1    3.04    0.18
   3  -2   1    3.04    0.16
  -3  -2  -1    3.13    0.17
  -3  -2  -1    3.13    0.14
  -3   2  -1    3.24    0.17
   3   2   1    3.23    0.17
  -3   2  -1    3.16    0.17
  -3   2  -1    3.23    0.13
   3   2   1    3.06    0.17
  -3   2  -1    3.24    0.17
   4  -2   1   27.58    0.85
   4  -2   1   28.14    0.87
  -4  -2  -1   30.33    0.87
   4  -2   1   28.68    0.86
  -4  -2  -1   28.30    0.81
  -4  -2  -1   26.44    0.86
   4   2   1   29.10    0.87
  -4   2  -1   30.08    0.87
  -4   2  -1   28.40    0.85
   4   2   1   29.55    0.86
  -5  -2  -1    6.99    0.33
   5  -2   1    7.00    0.32
  -5  -2  -1    6.91    0.34
  -5  -2  -1    7.05    0.27
   5  -2   1    6.82    0.33
   5  -2   1    6.76    0.32
  -5   2  -1    6.75    0.32
  -5   2  -1    6.75    0.31
  -5   2  -1    6.77    0.33
   5   2   1    6.89    0.33
   5   2   1    6.90    0.33
  -6  -2  -1   65.34    1.74
   6  -2   1   65.09    1.84
   6  -2   1   66.41    1.85
   6  -2   1   63.34    1.83
  -6  -2  -1   66.65    1.85
  -6  -2  -1   65.34    1.84
  -6   2  -1   62.50    1.80
  -6   2  -1   65.90    1.84
   6   2   1   63.92    1.84
   6   2   1   61.84    1.84
  -6   2  -1   64.21    1.69
   6   2   1   63.33    1.83
  -7  -2  -1    9.28    0.36
  -7  -2  -1    9.74    0.47
   7  -2   1    9.64    0.46
   7  -2   1   10.23    0.47
  -7  -2  -1    9.51    0.46
   7  -2   1    9.97    0.49
  -7   2  -1   10.09    0.34
  -7   2  -1   10.23    0.44
  -7   2  -1    9.39    0.46
   7   2   1    9.67    0.47
   7   2   1    9.37    0.46
   7   2   1   10.04    0.47
  -7   2  -1    9.84    0.31
   8  -2   1    5.61    0.43
   8  -2   1    5.85    0.38
  -8  -2  -1    5.83    0.38
   8  -2   1    5.69    0.38
  -8  -2  -1    5.61    0.29
  -8  -2  -1    5.90    0.41
  -8   2  -1    5.77    0.21
   8   2   1    5.83    0.40
  -8   2  -1    5.84    0.36
   8   2   1    6.00    0.40
  -8   2  -1    5.79    0.24
  -8   2  -1    5.40    0.40
   8   2   1    5.52    0.41
   9  -2   1    1.35    0.25
   9  -2   1    1.59    0.26
  -9  -2  -1    1.63    0.26
  -9  -2  -1    1.91    0.22
   9   2   1    2.23    0.34
   9   2   1    2.01    0.28
  -9   2  -1    0.93    0.30
  -9   2  -1    1.65    0.11
  -9   2  -1    1.47    0.14
 -10  -2  -1    0.39    0.23
  10  -2   1    0.12    0.22
  10  -2   1    0.28    0.23
  10   2   1    0.38    0.23
 -10   2  -1    0.40    0.20
  10   2   1    0.51    0.24
  10  -3  -1   22.44    0.93
  10  -3  -1   23.23    0.96
 -10  -3   1   24.22    0.83
  10   3  -1   23.88    0.99
 -10   3   1   22.75    0.73
  10   3  -1   23.85    0.99
   9  -3  -1   13.56    0.67
   9  -3  -1   12.97    0.64
  -9  -3   1   13.17    0.55
   9  -3  -1   14.06    0.63
  -9  -3   1   12.49    0.49
  -9   3   1   11.80    0.61
   9   3  -1   11.63    0.61
   9   3  -1   12.92    0.65
   9   3  -1   13.02    0.74
  -9   3   1   13.09    0.48
   9   3  -1   13.91    0.66
  -8  -3   1   24.60    0.92
  -8  -3   1   26.47    0.81
  -8  -3   1   26.50    0.88
   8  -3  -1   27.13    0.96
   8  -3  -1   26.64    0.95
  -8   3   1   26.54    0.80
   8   3  -1   25.38    0.96
   8   3  -1   27.47    0.98
   8   3  -1   27.38    0.97
  -8   3   1   27.07    0.92
   8   3  -1   26.76    0.92
  -7  -3   1   17.52    0.63
   7  -3  -1   17.22    0.67
  -7  -3   1   19.10    0.67
  -7  -3   1   16.77    0.56
   7  -3  -1   17.07    0.65
   7  -3  -1   18.61    0.67
  -7   3   1   17.67    0.65
   7   3  -1   17.42    0.65
  -7   3   1   17.73    0.56
   7   3  -1   16.98    0.69
   7   3  -1   18.09    0.69
   7   3  -1   15.82    0.68
  -6  -3   1   71.68    1.95
  -6  -3   1   70.91    1.86
  -6  -3   1   71.36    1.92
   6  -3  -1   63.90    2.00
   6  -3  -1   68.66    1.93
   6  -3  -1   65.08    1.95
   6   3  -1   71.80    1.93
  -6   3   1   70.70    1.85
   6   3  -1   65.41    1.96
   6   3  -1   68.01    1.97
  -6   3   1   71.83    1.93
  -5  -3   1  162.55    4.21
  -5  -3   1  161.23    4.28
   5  -3  -1  159.71    4.29
  -5  -3   1  164.85    4.26
   5  -3  -1  157.20    4.26
   5  -3  -1  166.98    4.27
  -5   3   1  159.39    4.25
  -5   3   1  168.10    4.31
   5   3  -1  165.21    4.30
   5   3  -1  159.40    4.21
  -5   3   1  161.52    4.19
   5   3  -1  169.27    4.26
   5   3  -1  160.89    4.30
  -4  -3   1   76.89    2.07
   4  -3  -1   76.93    2.09
   4  -3  -1   77.09    2.06
   4  -3  -1   75.25    2.06
  -4  -3   1   76.77    2.04
  -4  -3   1   78.26    2.08
  -4   3   1   74.60    2.01
   4   3  -1   75.48    2.04
   4   3  -1   77.01    2.10
  -4   3   1   80.97    2.11
  -4   3   1   76.37    2.06
   4   3  -1   76.05    2.09
   4   3  -1   81.59    2.08
  -3  -3   1   43.62    1.18
   3  -3  -1   42.59    1.18
   3  -3  -1   44.40    1.19
  -3  -3   1   43.23    1.21
  -3  -3   1   44.70    1.20
   3   3  -1   44.11    1.22
  -3   3   1   43.78    1.19
  -3   3   1   43.17    1.22
  -3   3   1   43.09    1.15
   3   3  -1   44.44    1.19
   3   3  -1   44.45    1.22
   3   3  -1   43.45    1.18
  -2  -3   1    0.29    0.05
  -2  -3   1    0.18    0.05
   2  -3  -1    0.19    0.05
  -2  -3   1    0.31    0.05
  -2  -3   1    0.21    0.04
   2  -3  -1    0.28    0.03
   2  -3  -1    0.25    0.04
   2  -3  -1    0.28    0.04
  -2   3   1    0.17    0.05
   2   3  -1    0.31    0.05
   2   3  -1    0.24    0.04
  -2   3   1    0.27    0.04
   2   3  -1    0.21    0.05
  -2   3   1    0.31    0.04
   2   3  -1    0.19    0.04
  -1  -3   1   48.42    1.24
  -1  -3   1   46.65    1.22
  -1  -3   1   45.93    1.21
   1  -3  -1   47.73    1.20
   1  -3  -1   43.66    1.21
   1   3  -1   44.96    1.23
   1   3  -1   46.32    1.21
   1   3  -1   47.28    1.23
  -1   3   1   46.59    1.22
   1   3  -1   44.35    1.22
  -1   3   1   45.94    1.18
   0  -3  -1   19.56    0.54
   0  -3   1   19.98    0.54
   0  -3  -1   19.65    0.51
   0  -3   1   20.00    0.54
   0  -3   1   19.39    0.55
   0  -3  -1   19.50    0.53
   0  -3   1   19.25    0.54
   0  -3  -1   18.69    0.53
   0   3  -1   19.86    0.54
   0   3   1   19.09    0.51
   0   3   1   19.65    0.53
   0   3  -1   19.43    0.55
   0   3   1   19.50    0.53
   0   3  -1   20.13    0.54
  -1  -3  -1  209.72    5.45
   1  -3   1  195.10    5.49
  -1  -3  -1  226.60    5.64
   1  -3   1  216.71    5.49
   1  -3   1  211.45    5.44
  -1  -3  -1  217.05    5.52
  -1  -3  -1  216.44    5.62
  -1   3  -1  199.75    5.44
  -1   3  -1  209.82    5.50
   1   3   1  215.95    5.57
  -1   3  -1  213.16    5.49
   1   3   1  203.14    5.50
   1   3   1  218.71    5.46
   2  -3   1   37.51    0.99
  -2  -3  -1   37.68    1.00
  -2  -3  -1   36.97    1.01
  -2  -3  -1   34.96    1.01
   2  -3   1   35.81    1.00
   2  -3   1   36.38    1.02
  -2   3  -1   37.67    1.01
  -2   3  -1   35.99    1.01
   2   3   1   35.58    1.01
  -2   3  -1   36.34    0.98
   2   3   1   36.58    0.98
   2   3   1   38.85    1.01
  -2   3  -1   37.75    1.01
   3  -3   1  397.86   10.76
  -3  -3  -1  411.64   10.81
  -3  -3  -1  428.89   10.88
   3  -3   1  411.38   10.77
  -3  -3  -1  412.06   10.91
   3  -3   1  415.43   10.83
  -3   3  -1  411.17   10.72
  -3   3  -1  424.01   10.91
   3   3   1  428.97   10.95
  -3   3  -1  399.43   10.67
   3   3   1  425.15   11.02
  -3   3  -1  416.55   10.80
   4  -3   1   40.17    1.16
  -4  -3  -1   39.20    1.10
   4  -3   1   38.86    1.14
   4  -3   1   41.49    1.15
  -4  -3  -1   40.02    1.16
  -4  -3  -1   40.74    1.15
  -4   3  -1   39.20    1.06
  -4   3  -1   39.94    1.13
  -4   3  -1   38.77    1.14
   4   3   1   38.67    1.15
  -4   3  -1   40.03    1.15
   4   3   1   41.05    1.15
   5  -3   1   97.76    2.73
   5  -3   1  103.26    2.74
  -5  -3  -1  101.18    2.67
  -5  -3  -1  104.82    2.76
  -5  -3  -1  104.07    2.75
   5   3   1  102.43    2.74
  -5   3  -1  102.19    2.74
  -5   3  -1   99.12    2.63
   5   3   1   98.68    2.75
  -5   3  -1  102.48    2.71
  -6  -3  -1   42.04    1.19
   6  -3   1   42.59    1.29
   6  -3   1   41.10    1.26
   6  -3   1   42.17    1.27
  -6  -3  -1   41.82    1.28
  -6  -3  -1   42.40    1.28
   6   3   1   43.00    1.27
  -6   3  -1   41.91    1.23
  -6   3  -1   43.42    1.28
   6   3   1   42.85    1.30
  -6   3  -1   42.22    1.13
   6   3   1   40.61    1.27
  -6   3  -1   42.91    1.29
  -7  -3  -1   16.19    0.62
   7  -3   1   14.75    0.63
   7  -3   1   14.81    0.60
   7  -3   1   14.16    0.59
  -7  -3  -1   14.69    0.61
   7   3   1   16.49    0.63
  -7   3  -1   15.25    0.44
  -7   3  -1   14.63    0.43
  -7   3  -1   15.80    0.61
   7   3   1   14.11    0.59
  -7   3  -1   15.60    0.57
   7   3   1   13.78    0.62
  -8  -3  -1    6.33    0.31
   8  -3   1    6.27    0.40
  -8  -3  -1    5.93    0.41
  -8  -3  -1    5.73    0.39
   8  -3   1    6.09    0.39
   8  -3   1    5.82    0.44
   8   3   1    5.90    0.42
   8   3   1    6.12    0.40
  -8   3  -1    5.78    0.35
  -8   3  -1    5.39    0.40
  -8   3  -1    5.94    0.19
   8   3   1    6.57    0.43
   8   3   1    6.20    0.41
  -9  -3  -1  112.35    3.12
   9  -3   1  109.80    3.15
   9  -3   1  112.60    3.14
  -9  -3  -1  112.03    2.98
   9   3   1  109.11    3.15
   9   3   1  110.28    3.15
   9   3   1  113.41    3.19
  10  -3   1   24.67    0.96
  10  -3   1   22.06    0.91
 -10  -3  -1   22.17    0.90
 -10   3  -1   22.97    0.83
  10   3   1   23.24    0.95
  10   3   1   20.99    0.96
  10  -4  -1    0.43    0.25
 -10  -4   1    0.83    0.24
  10  -4  -1    0.93    0.24
 -10   4   1    0.85    0.26
  10   4  -1    0.55    0.26
  10   4  -1    0.78    0.27
  -9  -4   1    0.31    0.15
   9  -4  -1    0.44    0.20
  -9  -4   1    0.47    0.19
   9  -4  -1    0.49    0.25
   9  -4  -1    0.65    0.20
   9   4  -1    0.34    0.19
  -9   4   1    0.55    0.21
   9   4  -1    0.08    0.19
  -9   4   1    0.40    0.13
   9   4  -1    0.26    0.30
  -8  -4   1    0.01    0.15
  -8  -4   1   -0.06    0.17
  -8  -4   1    0.24    0.11
   8  -4  -1   -0.15    0.18
   8  -4  -1    0.01    0.13
  -8   4   1   -0.11    0.14
  -8   4   1    0.11    0.10
   8   4  -1    0.00    0.14
   8   4  -1   -0.10    0.14
   8   4  -1   -0.23    0.15
   8   4  -1   -0.13    0.18
  -7  -4   1   22.76    0.82
  -7  -4   1   23.78    0.80
   7  -4  -1   24.33    0.84
   7  -4  -1   26.00    0.83
  -7   4   1   25.12    0.82
  -7   4   1   23.63    0.71
   7   4  -1   22.32    0.84
   7   4  -1   22.94    0.81
   6  -4  -1   98.30    2.71
   6  -4  -1   98.28    2.69
  -6  -4   1   98.74    2.69
  -6  -4   1  100.67    2.62
  -6  -4   1   96.66    2.67
   6  -4  -1  101.11    2.68
   6   4  -1   95.92    2.72
  -6   4   1   99.00    2.73
  -6   4   1   99.01    2.67
   6   4  -1   99.86    2.67
   6   4  -1   96.45    2.70
  -6   4   1   98.58    2.59
   5  -4  -1    0.83    0.13
  -5  -4   1    0.91    0.11
   5  -4  -1    1.01    0.16
  -5  -4   1    0.98    0.14
   5  -4  -1    0.86    0.13
  -5  -4   1    0.99    0.14
   5   4  -1    0.83    0.12
  -5   4   1    1.06    0.10
   5   4  -1    0.93    0.15
  -5   4   1    0.91    0.12
   5   4  -1    0.76    0.12
   5   4  -1    1.17    0.16
  -5   4   1    0.71    0.14
  -4  -4   1   57.01    1.56
  -4  -4   1   57.16    1.53
   4  -4  -1   54.64    1.53
   4  -4  -1   56.83    1.54
  -4  -4   1   56.33    1.55
   4  -4  -1   56.38    1.57
  -4   4   1   56.62    1.53
   4   4  -1   54.09    1.57
  -4   4   1   55.03    1.58
   4   4  -1   57.02    1.54
   4   4  -1   54.78    1.52
   4   4  -1   58.58    1.57
  -4   4   1   56.18    1.49
   3  -4  -1   56.75    1.47
   3  -4  -1   56.86    1.54
  -3  -4   1   56.13    1.54
  -3  -4   1   55.71    1.57
  -3  -4   1   56.21    1.56
   3  -4  -1   56.11    1.53
  -3  -4   1   58.89    1.56
  -3   4   1   56.43    1.50
   3   4  -1   58.36    1.57
   3   4  -1   57.65    1.57
   3   4  -1   57.21    1.54
  -3   4   1   59.77    1.53
  -3   4   1   59.52    1.58
   3   4  -1   56.97    1.54
   2  -4  -1  229.04    5.76
  -2  -4   1  228.80    5.80
  -2  -4   1  223.45    5.75
   2  -4  -1  213.75    5.71
   2  -4  -1  225.64    5.73
  -2  -4   1  227.15    5.81
  -2  -4   1  207.57    5.81
   2  -4  -1  226.09    5.70
   2   4  -1  225.19    5.69
  -2   4   1  225.59    5.73
   2   4  -1  224.81    5.75
   2   4  -1  202.75    5.68
   2   4  -1  214.01    5.64
  -2   4   1  205.37    5.64
   1  -4  -1   68.40    1.76
  -1  -4   1   68.97    1.79
  -1  -4   1   69.69    1.77
   1  -4  -1   70.74    1.77
  -1  -4   1   67.01    1.77
   1  -4  -1   66.92    1.77
  -1  -4   1   62.36    1.79
  -1   4   1   68.76    1.76
   1   4  -1   67.53    1.77
   1   4  -1   70.33    1.79
  -1   4   1   68.85    1.78
   1   4  -1   61.90    1.78
   1   4  -1   67.40    1.78
  -1   4   1   70.49    1.74
   1   4  -1   67.60    1.78
   0  -4  -1  636.76   15.77
   0  -4   1  630.42   15.78
   0  -4  -1  593.73   15.65
   0  -4   1  589.58   15.73
   0  -4  -1  584.77   15.66
   0  -4   1  560.32   15.67
   0  -4   1  631.97   15.76
   0   4  -1  599.62   15.73
   0   4   1  593.27   15.68
   0   4  -1  595.15   15.68
   0   4  -1  633.43   15.79
   0   4   1  649.09   15.55
   0   4   1  585.59   15.64
   0   4   1  639.46   15.78
  -1  -4  -1   85.55    2.25
   1  -4   1   82.80    2.24
  -1  -4  -1   85.91    2.25
   1  -4   1   87.17    2.25
  -1  -4  -1   89.15    2.26
   1  -4   1   90.03    2.27
  -1  -4  -1   86.81    2.23
  -1   4  -1   86.01    2.24
   1   4   1   86.67    2.24
  -1   4  -1   89.79    2.25
   1   4   1   82.88    2.24
  -1   4  -1   85.11    2.25
   1   4   1   85.92    2.23
  -2  -4  -1   51.47    1.42
   2  -4   1   53.81    1.43
  -2  -4  -1   52.11    1.41
   2  -4   1   54.80    1.40
  -2  -4  -1   53.58    1.41
   2  -4   1   51.55    1.41
  -2   4  -1   53.23    1.41
   2   4   1   51.53    1.41
  -2   4  -1   52.07    1.42
   2   4   1   52.43    1.42
   2   4   1   51.33    1.38
  -2   4  -1   53.44    1.41
  -2   4  -1   51.37    1.38
   3  -4   1    0.03    0.05
   3  -4   1    0.14    0.06
  -3  -4  -1    0.04    0.04
  -3  -4  -1    0.05    0.06
  -3  -4  -1    0.10    0.05
  -3   4  -1    0.00    0.04
  -3   4  -1    0.05    0.05
   3   4   1    0.08    0.04
   3   4   1    0.08    0.06
  -3   4  -1    0.18    0.06
   3   4   1    0.08    0.05
  -3   4  -1    0.07    0.04
  -4  -4  -1   91.48    2.37
  -4  -4  -1   91.43    2.41
  -4  -4  -1   87.53    2.42
   4  -4   1   88.27    2.40
   4  -4   1   88.90    2.40
   4  -4   1   90.05    2.43
   4   4   1   92.21    2.43
  -4   4  -1   90.57    2.42
  -4   4  -1   87.94    2.38
  -4   4  -1   90.13    2.40
   4   4   1   90.48    2.38
   4   4   1   87.91    2.40
  -4   4  -1   87.56    2.32
   5  -4   1   11.96    0.46
   5  -4   1   12.22    0.48
  -5  -4  -1   12.16    0.48
  -5  -4  -1   11.69    0.46
   5  -4   1   12.03    0.46
  -5  -4  -1   11.93    0.42
   5   4   1   11.72    0.46
   5   4   1   11.40    0.44
  -5   4  -1   12.67    0.48
  -5   4  -1   12.18    0.36
  -5   4  -1   11.84    0.44
  -5   4  -1   11.45    0.45
   5   4   1   11.51    0.47
  -6  -4  -1   10.17    0.46
   6  -4   1   10.52    0.44
   6  -4   1    9.88    0.46
   6  -4   1    9.72    0.43
  -6  -4  -1   10.12    0.45
  -6   4  -1   10.04    0.46
  -6   4  -1   10.39    0.41
   6   4   1    9.63    0.44
   6   4   1   10.07    0.46
  -6   4  -1    9.71    0.43
  -6   4  -1    9.69    0.30
   7  -4   1    0.08    0.11
  -7  -4  -1    0.25    0.15
  -7  -4  -1    0.04    0.13
  -7  -4  -1    0.16    0.10
   7  -4   1    0.27    0.13
   7  -4   1    0.18    0.15
   7   4   1    0.11    0.14
  -7   4  -1    0.10    0.13
   7   4   1    0.24    0.14
   7   4   1    0.21    0.14
  -7   4  -1    0.09    0.11
  -7   4  -1    0.15    0.13
   8  -4   1    0.01    0.14
  -8  -4  -1    0.22    0.30
  -8  -4  -1    0.14    0.18
   8  -4   1    0.27    0.21
  -8  -4  -1   -0.15    0.12
   8  -4   1    0.40    0.17
  -8   4  -1    0.25    0.17
   8   4   1    0.22    0.14
   8   4   1    0.01    0.17
   8   4   1    0.23    0.16
  -8   4  -1    0.07    0.13
   8   4   1    0.15    0.17
  -9  -4  -1   63.62    1.93
   9  -4   1   63.05    1.94
   9  -4   1   63.04    1.93
  -9  -4  -1   62.06    1.79
   9   4   1   63.95    1.98
   9   4   1   62.61    1.95
   9   4   1   67.09    1.97
  10  -4   1    0.37    0.23
  10  -4   1    0.53    0.25
 -10  -4  -1    0.45    0.26
  10   4   1    0.13    0.25
  10   4   1    0.34    0.26
 -10   4  -1    0.24    0.18
  10  -5  -1   75.94    2.23
  10  -5  -1   73.16    2.25
  10   5  -1   73.62    2.31
  10   5  -1   72.35    2.31
  -9  -5   1    1.92    0.24
   9  -5  -1    2.07    0.29
  -9  -5   1    2.09    0.27
   9  -5  -1    1.35    0.34
   9  -5  -1    1.51    0.25
  -9   5   1    2.83    0.36
   9   5  -1    1.09    0.34
  -9   5   1    1.92    0.21
   9   5  -1    2.31    0.36
   9   5  -1    2.80    0.38
  -8  -5   1   21.59    0.72
   8  -5  -1   19.63    0.85
   8  -5  -1   21.66    0.81
   8  -5  -1   20.67    0.83
  -8  -5   1   21.13    0.81
  -8  -5   1   22.39    0.78
   8   5  -1   19.77    0.82
  -8   5   1   21.67    0.79
  -8   5   1   21.04    0.66
   8   5  -1   21.71    0.79
   8   5  -1   21.31    0.85
   8   5  -1   21.69    0.85
   7  -5  -1    3.63    0.30
  -7  -5   1    3.62    0.24
   7  -5  -1    3.51    0.31
  -7  -5   1    3.12    0.29
   7  -5  -1    3.80    0.27
  -7  -5   1    3.71    0.30
  -7   5   1    3.99    0.35
   7   5  -1    3.96    0.32
  -7   5   1    3.55    0.21
   7   5  -1    3.53    0.31
   7   5  -1    3.28    0.28
  -7   5   1    3.87    0.29
  -6  -5   1   88.41    2.45
  -6  -5   1   89.72    2.40
  -6  -5   1   89.88    2.44
   6  -5  -1   84.77    2.45
   6  -5  -1   90.25    2.45
   6  -5  -1   91.79    2.43
  -6   5   1   88.17    2.34
  -6   5   1   87.59    2.43
   6   5  -1   89.42    2.43
   6   5  -1   85.97    2.45
  -6   5   1   89.90    2.50
   6   5  -1   89.54    2.49
   6   5  -1   87.95    2.39
   5  -5  -1   20.63    0.67
   5  -5  -1   19.62    0.64
  -5  -5   1   19.84    0.67
  -5  -5   1   19.94    0.67
  -5  -5   1   19.90    0.64
   5  -5  -1   20.17    0.68
   5   5  -1   20.42    0.68
   5   5  -1   20.03    0.64
  -5   5   1   19.64    0.64
   5   5  -1   19.72    0.65
  -5   5   1   20.27    0.70
   5   5  -1   19.69    0.70
  -5   5   1   19.92    0.59
   4  -5  -1   21.47    0.70
  -4  -5   1   22.84    0.70
   4  -5  -1   21.57    0.68
  -4  -5   1   22.08    0.69
   4  -5  -1   21.81    0.66
  -4  -5   1   22.21    0.67
  -4   5   1   21.54    0.63
  -4   5   1   21.24    0.66
   4   5  -1   22.69    0.67
  -4   5   1   21.13    0.71
   4   5  -1   22.51    0.68
   4   5  -1   21.93    0.70
   4   5  -1   21.69    0.71
   3  -5  -1   21.78    0.66
  -3  -5   1   20.63    0.65
   3  -5  -1   22.12    0.62
   3  -5  -1   21.14    0.58
   3  -5  -1   22.04    0.64
  -3  -5   1   21.78    0.67
  -3  -5   1   21.02    0.65
  -3  -5   1   22.14    0.65
  -3   5   1   21.66    0.61
  -3   5   1   22.64    0.62
   3   5  -1   22.11    0.65
   3   5  -1   20.75    0.67
   3   5  -1   19.26    0.65
   3   5  -1   21.17    0.65
  -2  -5   1    3.69    0.17
   2  -5  -1    3.24    0.13
   2  -5  -1    3.29    0.15
  -2  -5   1    3.64    0.18
   2  -5  -1    3.06    0.16
  -2  -5   1    3.54    0.17
  -2  -5   1    3.22    0.17
   2   5  -1    3.34    0.16
  -2   5   1    3.61    0.13
   2   5  -1    3.54    0.17
   2   5  -1    3.19    0.17
  -2   5   1    3.24    0.13
   2   5  -1    3.04    0.16
  -2   5   1    3.62    0.18
  -1  -5   1   58.08    1.53
  -1  -5   1   58.02    1.52
  -1  -5   1   54.37    1.53
  -1  -5   1   57.40    1.52
   1  -5  -1   58.32    1.51
   1  -5  -1   58.58    1.51
   1  -5  -1   56.16    1.51
  -1   5   1   56.60    1.50
   1   5  -1   56.35    1.51
   1   5  -1   57.34    1.52
   1   5  -1   57.36    1.53
   1   5  -1   54.78    1.52
  -1   5   1   58.68    1.52
   0  -5  -1   13.25    0.40
   0  -5   1   13.54    0.41
   0  -5  -1   12.35    0.40
   0  -5   1   13.08    0.41
   0  -5  -1   12.50    0.39
   0  -5   1   13.46    0.40
   0   5  -1   12.73    0.40
   0   5  -1   13.03    0.40
   0   5  -1   13.11    0.41
   0   5   1   13.67    0.41
   0   5   1   12.89    0.39
   0   5   1   13.10    0.39
  -1  -5  -1   24.28    0.72
  -1  -5  -1   24.07    0.71
   1  -5   1   25.90    0.72
  -1  -5  -1   25.44    0.70
   1  -5   1   26.10    0.72
  -1  -5  -1   25.68    0.73
   1  -5   1   25.59    0.73
  -1   5  -1   24.82    0.72
  -1   5  -1   25.50    0.72
  -1   5  -1   25.24    0.72
   1   5   1   25.73    0.71
   1   5   1   27.17    0.71
   1   5   1   25.72    0.72
  -2  -5  -1    3.33    0.15
  -2  -5  -1    3.19    0.14
   2  -5   1    3.38    0.15
   2  -5   1    3.46    0.18
   2  -5   1    2.92    0.15
  -2  -5  -1    3.33    0.17
   2   5   1    3.39    0.17
  -2   5  -1    3.09    0.16
   2   5   1    2.85    0.16
   2   5   1    3.17    0.16
  -2   5  -1    3.22    0.16
   2   5   1    3.23    0.13
  -2   5  -1    3.42    0.17
  -2   5  -1    3.35    0.14
  -3  -5  -1    1.62    0.15
   3  -5   1    1.67    0.15
   3  -5   1    1.85    0.14
   3  -5   1    1.64    0.11
  -3  -5  -1    1.89    0.13
  -3  -5  -1    1.75    0.13
  -3   5  -1    1.66    0.14
  -3   5  -1    1.91    0.10
  -3   5  -1    2.34    0.14
   3   5   1    2.03    0.12
   3   5   1    1.80    0.14
   3   5   1    1.86    0.14
  -4  -5  -1   20.16    0.68
  -4  -5  -1   20.19    0.65
   4  -5   1   20.67    0.68
  -4  -5  -1   21.38    0.64
   4  -5   1   18.86    0.64
  -4   5  -1   20.83    0.64
  -4   5  -1   19.88    0.67
  -4   5  -1   20.28    0.57
   4   5   1   21.41    0.68
   4   5   1   19.92    0.62
  -4   5  -1   21.47    0.66
   4   5   1   18.78    0.70
  -5  -5  -1   33.32    1.06
   5  -5   1   34.55    1.03
   5  -5   1   34.95    1.03
  -5  -5  -1   34.27    1.04
   5  -5   1   33.86    1.06
   5   5   1   33.00    1.00
   5   5   1   33.89    1.06
  -5   5  -1   33.38    1.00
   5   5   1   34.34    1.03
  -5   5  -1   34.20    0.91
  -5   5  -1   34.05    1.06
  -5   5  -1   33.58    1.09
   6  -5   1   37.98    1.20
   6  -5   1   37.09    1.15
  -6  -5  -1   38.36    1.11
  -6  -5  -1   37.82    1.17
  -6  -5  -1   37.23    1.18
   6  -5   1   37.70    1.16
   6   5   1   38.86    1.16
  -6   5  -1   37.42    1.12
  -6   5  -1   38.44    1.20
  -6   5  -1   37.77    1.00
   6   5   1   37.39    1.19
  -6   5  -1   37.64    1.16
  -7  -5  -1    0.05    0.14
  -7  -5  -1    0.15    0.11
   7  -5   1    0.12    0.16
   7  -5   1    0.25    0.13
   7  -5   1    0.08    0.12
  -7  -5  -1    0.06    0.14
  -7   5  -1    0.03    0.13
   7   5   1   -0.09    0.13
  -7   5  -1    0.30    0.15
   7   5   1    0.51    0.15
  -7   5  -1   -0.04    0.10
   7   5   1    0.08    0.13
   8  -5   1   27.39    1.03
  -8  -5  -1   27.93    0.89
   8  -5   1   28.13    0.97
   8  -5   1   28.60    0.98
  -8  -5  -1   26.22    0.98
  -8  -5  -1   27.64    0.99
   8   5   1   26.93    0.97
  -8   5  -1   27.69    0.98
  -8   5  -1   27.61    1.03
  -8   5  -1   29.22    0.91
   8   5   1   25.57    0.96
   8   5   1   28.35    1.02
   8   5   1   29.02    1.01
  -9  -5  -1   42.15    1.28
   9  -5   1   42.96    1.39
  -9  -5  -1   42.13    1.40
   9  -5   1   42.72    1.39
   9   5   1   42.05    1.44
  -9   5  -1   41.65    1.32
   9   5   1   41.21    1.40
   9   5   1   43.42    1.43
  10  -5   1   18.67    0.85
 -10  -5  -1   19.40    0.86
  10  -5   1   18.74    0.85
 -10   5  -1   19.06    0.72
  10   5   1   19.43    0.92
  10   5   1   21.44    0.91
 -10  -6   1   13.50    0.68
  10  -6  -1   14.14    0.69
  10  -6  -1   13.39    0.75
  10   6  -1   13.65    0.80
  10   6  -1   14.12    0.80
  -9  -6   1   40.43    1.25
   9  -6  -1   41.41    1.36
   9  -6  -1   40.80    1.32
  -9   6   1   39.92    1.32
  -9   6   1   40.35    1.15
   9   6  -1   39.63    1.40
   9   6  -1   40.05    1.40
   8  -6  -1   16.70    0.70
  -8  -6   1   17.36    0.67
  -8  -6   1   16.22    0.61
   8  -6  -1   16.16    0.67
   8  -6  -1   16.07    0.72
   8   6  -1   15.29    0.66
  -8   6   1   16.42    0.54
  -8   6   1   16.20    0.65
   8   6  -1   17.20    0.73
   8   6  -1   14.93    0.69
  -7  -6   1    5.03    0.30
   7  -6  -1    5.15    0.35
  -7  -6   1    5.53    0.35
  -7  -6   1    5.18    0.35
   7  -6  -1    4.58    0.36
   7  -6  -1    4.88    0.31
  -7   6   1    5.37    0.25
  -7   6   1    5.72    0.41
   7   6  -1    4.83    0.35
   7   6  -1    5.56    0.34
   7   6  -1    5.05    0.38
  -7   6   1    5.08    0.32
  -6  -6   1  116.74    3.14
   6  -6  -1  117.11    3.15
  -6  -6   1  115.60    3.09
   6  -6  -1  115.49    3.10
  -6  -6   1  116.81    3.14
   6  -6  -1  113.62    3.14
  -6   6   1  119.76    3.20
  -6   6   1  114.99    3.03
  -6   6   1  107.75    3.13
   6   6  -1  116.21    3.09
   6   6  -1  115.77    3.18
   6   6  -1  118.77    3.12
   6   6  -1  115.55    3.14
   5  -6  -1    0.83    0.13
   5  -6  -1    1.15    0.18
  -5  -6   1    0.90    0.15
   5  -6  -1    1.23    0.16
  -5  -6   1    1.15    0.16
  -5  -6   1    1.50    0.16
  -5   6   1    0.95    0.15
   5   6  -1    1.21    0.20
  -5   6   1    1.25    0.12
  -5   6   1    1.19    0.14
   5   6  -1    1.09    0.14
   5   6  -1    1.30    0.18
   5   6  -1    0.85    0.13
  -4  -6   1  109.53    3.30
   4  -6  -1  120.61    3.25
   4  -6  -1  119.58    3.14
  -4  -6   1  122.42    3.23
  -4  -6   1  121.19    3.25
   4  -6  -1  127.23    3.21
   4  -6  -1  122.28    3.24
  -4   6   1  122.08    3.18
   4   6  -1  120.26    3.27
  -4   6   1  132.14    3.21
   4   6  -1  128.65    3.26
   4   6  -1  118.32    3.23
  -4   6   1  128.69    3.29
  -3  -6   1   -0.01    0.05
  -3  -6   1    0.02    0.07
   3  -6  -1    0.12    0.07
   3  -6  -1    0.04    0.03
   3  -6  -1   -0.07    0.05
  -3  -6   1    0.04    0.06
  -3  -6   1    0.06    0.06
  -3   6   1    0.04    0.06
   3   6  -1    0.13    0.07
   3   6  -1    0.04    0.05
   3   6  -1    0.03    0.06
  -3   6   1    0.08    0.04
   3   6  -1    0.08    0.06
   2  -6  -1  143.19    3.73
  -2  -6   1  143.55    3.75
  -2  -6   1  142.16    3.75
   2  -6  -1  145.90    3.71
   2  -6  -1  142.23    3.74
  -2  -6   1  151.36    3.76
  -2  -6   1  144.11    3.73
   2   6  -1  142.33    3.75
  -2   6   1  150.70    3.73
  -2   6   1  142.82    3.70
   2   6  -1  137.96    3.75
  -2   6   1  141.95    3.76
   2   6  -1  144.97    3.73
   2   6  -1  143.56    3.75
   1  -6  -1  101.51    2.61
   1  -6  -1  103.91    2.61
  -1  -6   1   99.49    2.62
  -1  -6   1  104.37    2.64
  -1  -6   1  103.16    2.62
   1  -6  -1   98.75    2.61
   1  -6  -1  100.06    2.60
  -1  -6   1   93.38    2.62
   1   6  -1  101.52    2.61
   1   6  -1  100.46    2.62
   1   6  -1   99.44    2.63
  -1   6   1  100.56    2.62
  -1   6   1   96.79    2.60
   1   6  -1   96.09    2.61
   0  -6   1  420.89   10.87
   0  -6   1  439.90   10.94
   0  -6  -1  411.15   10.82
   0  -6   1  433.20   10.91
   0  -6  -1  403.27   10.78
   0  -6  -1  433.33   10.92
   0  -6   1  399.41   10.73
   0   6   1  391.65   10.73
   0   6  -1  395.06   10.77
   0   6   1  409.25   10.69
   0   6  -1  427.14   10.95
   0   6   1  424.55   10.87
  -1  -6  -1    0.52    0.06
  -1  -6  -1    0.59    0.09
  -1  -6  -1    0.56    0.07
   1  -6   1    0.54    0.08
  -1  -6  -1    0.60    0.08
   1  -6   1    0.38    0.07
   1   6   1    0.70    0.09
   1   6   1    0.68    0.08
  -1   6  -1    0.53    0.08
  -1   6  -1    0.53    0.08
   1   6   1    0.53    0.07
  -2  -6  -1  136.04    3.43
  -2  -6  -1  129.54    3.41
  -2  -6  -1  132.65    3.44
   2  -6   1  129.52    3.41
   2  -6   1  135.28    3.45
   2  -6   1  128.80    3.42
  -2  -6  -1  124.13    3.38
  -2   6  -1  133.84    3.40
   2   6   1  129.61    3.43
   2   6   1  132.78    3.42
  -2   6  -1  130.63    3.42
  -2   6  -1  135.10    3.44
   2   6   1  126.12    3.38
  -2   6  -1  131.57    3.42
   2   6   1  129.52    3.40
   2   6   1  136.70    3.42
  -3  -6  -1   11.22    0.40
   3  -6   1   11.40    0.44
   3  -6   1   11.96    0.39
  -3  -6  -1   11.31    0.41
  -3  -6  -1   12.13    0.45
  -3   6  -1   12.00    0.37
   3   6   1   12.30    0.42
   3   6   1   11.60    0.42
  -3   6  -1   11.67    0.43
   3   6   1   12.31    0.38
  -3   6  -1   12.11    0.41
  -3   6  -1   11.90    0.41
  -4  -6  -1  198.40    5.43
   4  -6   1  210.85    5.45
   4  -6   1  204.47    5.40
  -4  -6  -1  207.60    5.41
   4   6   1  215.41    5.37
   4   6   1  209.34    5.41
  -4   6  -1  217.34    5.45
  -4   6  -1  204.83    5.32
   4   6   1  204.01    5.43
  -4   6  -1  212.76    5.41
  -4   6  -1  204.58    5.38
  -5  -6  -1   71.41    1.91
  -5  -6  -1   67.53    1.96
  -5  -6  -1   70.03    1.94
   5  -6   1   69.25    1.97
   5  -6   1   71.95    1.94
  -5   6  -1   69.82    1.81
  -5   6  -1   67.91    1.89
  -5   6  -1   67.33    1.96
   5   6   1   67.24    1.95
   5   6   1   69.65    1.90
  -6  -6  -1   94.41    2.48
   6  -6   1   88.56    2.50
   6  -6   1   93.44    2.52
  -6  -6  -1   92.98    2.56
  -6  -6  -1   90.75    2.53
   6  -6   1   90.36    2.56
   6   6   1   92.84    2.56
   6   6   1   92.64    2.52
  -6   6  -1   90.10    2.35
  -6   6  -1   90.27    2.51
  -6   6  -1   87.89    2.55
  -6   6  -1   90.75    2.47
   7  -6   1   55.91    1.75
   7  -6   1   59.70    1.71
  -7  -6  -1   56.54    1.73
  -7  -6  -1   57.86    1.71
  -7  -6  -1   57.93    1.64
   7  -6   1   59.37    1.70
   7   6   1   57.57    1.75
  -7   6  -1   54.33    1.69
   7   6   1   57.62    1.68
  -7   6  -1   59.45    1.77
  -7   6  -1   57.47    1.63
   7   6   1   55.47    1.69
   8  -6   1   26.11    0.92
  -8  -6  -1   25.73    0.86
   8  -6   1   24.24    0.98
  -8  -6  -1   25.20    0.95
   8  -6   1   25.27    0.91
  -8   6  -1   25.74    0.93
  -8   6  -1   26.14    0.84
   8   6   1   25.00    0.91
   8   6   1   27.34    0.97
   8   6   1   25.63    0.97
   9  -6   1  123.63    3.47
   9  -6   1  126.95    3.48
  -9  -6  -1  127.66    3.51
  -9  -6  -1  122.87    3.38
   9   6   1  120.59    3.47
  -9   6  -1  124.44    3.36
   9   6   1  126.45    3.56
   9   6   1  125.10    3.53
  10  -6   1    6.44    0.51
  10  -6   1    5.86    0.54
 -10  -6  -1    6.37    0.56
  10   6   1    6.96    0.59
 -10   6  -1    6.55    0.42
  10   6   1    5.99    0.60
  10  -7  -1   33.21    1.16
 -10  -7   1   33.13    1.16
  10   7  -1   31.34    1.29
   9  -7  -1   41.95    1.37
   9  -7  -1   43.29    1.42
  -9  -7   1   43.38    1.34
  -9  -7   1   41.94    1.38
  -9   7   1   42.52    1.38
   9   7  -1   43.78    1.49
  -9   7   1   42.96    1.21
   9   7  -1   43.32    1.50
   8  -7  -1   58.04    1.82
  -8  -7   1   58.43    1.72
   8  -7  -1   60.43    1.79
   8  -7  -1   61.02    1.77
  -8  -7   1   59.66    1.78
   8   7  -1   54.81    1.78
  -8   7   1   59.30    1.74
  -8   7   1   61.21    1.62
   8   7  -1   58.94    1.85
   7  -7  -1    7.50    0.46
   7  -7  -1    8.13    0.43
  -7  -7   1    7.83    0.43
  -7  -7   1    7.47    0.39
  -7  -7   1    8.61    0.45
   7  -7  -1    7.63    0.38
  -7   7   1    8.06    0.32
   7   7  -1    7.03    0.42
   7   7  -1    7.33    0.41
  -7   7   1    8.18    0.40
  -7   7   1    7.32    0.47
   7   7  -1    7.27    0.45
  -6  -7   1  146.16    3.97
   6  -7  -1  143.18    3.99
  -6  -7   1  152.57    3.94
   6  -7  -1  151.45    3.99
   6  -7  -1  142.49    3.92
  -6  -7   1  146.65    3.97
   6   7  -1  147.72    3.93
  -6   7   1  148.86    3.86
  -6   7   1  151.64    4.03
   6   7  -1  154.06    3.96
   6   7  -1  148.87    4.02
   6   7  -1  150.88    3.97
  -6   7   1  144.72    3.99
   5  -7  -1   51.34    1.46
  -5  -7   1   50.82    1.44
  -5  -7   1   50.92    1.45
  -5  -7   1   49.25    1.46
   5  -7  -1   49.28    1.45
  -5   7   1   50.14    1.36
   5   7  -1   50.05    1.43
   5   7  -1   47.46    1.46
   5   7  -1   49.82    1.48
  -5   7   1   49.57    1.40
   5   7  -1   50.82    1.43
  -5   7   1   48.76    1.48
  -4  -7   1   29.70    0.89
   4  -7  -1   27.22    0.87
  -4  -7   1   27.97    0.89
  -4  -7   1   28.34    0.87
   4  -7  -1   28.64    0.78
  -4  -7   1   28.51    0.87
   4  -7  -1   27.98    0.87
   4   7  -1   28.26    0.90
   4   7  -1   29.34    0.87
   4   7  -1   29.49    0.88
  -4   7   1   27.08    0.82
   4   7  -1   28.57    0.86
   3  -7  -1   71.54    1.93
   3  -7  -1   73.11    1.94
  -3  -7   1   71.56    1.95
  -3  -7   1   74.30    1.95
   3  -7  -1   72.07    1.88
  -3  -7   1   72.74    1.95
  -3  -7   1   66.35    2.00
  -3   7   1   74.47    2.01
   3   7  -1   73.46    1.94
  -3   7   1   71.01    1.88
  -3   7   1   71.61    1.87
   3   7  -1   70.45    1.95
   3   7  -1   69.84    1.94
   3   7  -1   66.43    1.97
  -2  -7   1  108.16    2.85
   2  -7  -1  110.84    2.83
  -2  -7   1  107.33    2.85
  -2  -7   1  112.84    2.84
   2  -7  -1  104.04    2.83
  -2  -7   1  111.09    2.86
   2  -7  -1  107.56    2.80
  -2   7   1  109.33    2.80
   2   7  -1   98.74    2.83
   2   7  -1  108.72    2.83
   2   7  -1  108.02    2.85
  -2   7   1  106.44    2.78
   2   7  -1  106.65    2.85
  -2   7   1  108.83    2.86
   2   7  -1  107.97    2.84
  -1  -7   1   41.49    1.15
   1  -7  -1   40.85    1.12
   1  -7  -1   40.96    1.12
   1  -7  -1   40.86    1.13
  -1  -7   1   42.05    1.15
  -1  -7   1   39.33    1.13
  -1  -7   1   39.02    1.13
   1  -7  -1   41.65    1.13
   1   7  -1   40.44    1.13
   1   7  -1   41.70    1.14
   1   7  -1   41.88    1.15
  -1   7   1   40.64    1.12
  -1   7   1   39.91    1.13
   1   7  -1   39.47    1.13
   0  -7  -1   13.18    0.45
   0  -7   1   13.39    0.46
   0  -7  -1   14.28    0.45
   0  -7   1   13.97    0.45
   0  -7  -1   13.55    0.44
   0  -7   1   14.46    0.46
   0   7  -1   14.09    0.45
   0   7   1   14.43    0.41
   0   7   1   13.82    0.45
   0   7   1   13.33    0.44
   0   7  -1   13.92    0.45
  -1  -7  -1  180.98    4.59
  -1  -7  -1  159.53    4.57
  -1  -7  -1  186.40    4.60
   1  -7   1  184.62    4.59
   1  -7   1  174.25    4.58
   1  -7   1  182.30    4.60
   1  -7   1  172.20    4.57
   1   7   1  179.63    4.60
   1   7   1  179.27    4.56
  -1   7  -1  173.78    4.58
  -1   7  -1  174.51    4.57
  -1   7  -1  180.99    4.59
   1   7   1  179.34    4.57
   1   7   1  173.83    4.57
  -2  -7  -1    3.16    0.15
   2  -7   1    3.72    0.19
   2  -7   1    3.34    0.20
   2  -7   1    3.11    0.17
  -2  -7  -1    3.35    0.16
  -2  -7  -1    3.42    0.19
  -2  -7  -1    3.02    0.19
  -2   7  -1    3.14    0.19
  -2   7  -1    3.23    0.18
   2   7   1    3.07    0.17
   2   7   1    3.07    0.17
   2   7   1    3.25    0.18
  -2   7  -1    3.14    0.16
  -3  -7  -1  157.18    4.07
   3  -7   1  156.23    4.01
  -3  -7  -1  157.07    4.03
   3  -7   1  155.30    4.04
  -3   7  -1  142.12    4.12
   3   7   1  155.11    4.05
  -3   7  -1  156.09    3.99
  -3   7  -1  154.55    4.03
  -3   7  -1  167.98    4.04
   3   7   1  155.68    3.99
   3   7   1  142.58    4.09
  -4  -7  -1   43.25    1.30
   4  -7   1   44.94    1.27
   4  -7   1   45.03    1.31
   4  -7   1   44.53    1.22
  -4  -7  -1   43.19    1.27
   4   7   1   47.85    1.28
  -4   7  -1   43.57    1.30
   4   7   1   43.28    1.23
  -4   7  -1   42.52    1.26
  -4   7  -1   44.11    1.19
   4   7   1   43.00    1.29
  -4   7  -1   43.29    1.25
  -5  -7  -1  116.96    3.16
  -5  -7  -1  117.12    3.11
  -5  -7  -1  117.22    3.10
   5  -7   1  119.67    3.16
   5  -7   1  116.09    3.11
  -5   7  -1  110.36    3.11
   5   7   1  121.45    3.08
  -5   7  -1  114.09    2.99
  -5   7  -1  112.20    3.15
   5   7   1  109.47    3.13
   5   7   1  119.23    3.11
  -5   7  -1  114.53    3.07
  -6  -7  -1   42.21    1.24
   6  -7   1   40.84    1.32
  -6  -7  -1   41.82    1.27
  -6  -7  -1   41.81    1.31
   6  -7   1   40.24    1.28
   6   7   1   40.71    1.26
   6   7   1   42.32    1.31
  -6   7  -1   43.09    1.27
  -6   7  -1   41.04    1.32
  -6   7  -1   41.90    1.10
  -6   7  -1   42.30    1.22
   7  -7   1   79.50    2.40
  -7  -7  -1   81.50    2.39
  -7  -7  -1   83.12    2.30
   7  -7   1   83.85    2.35
  -7  -7  -1   79.35    2.34
  -7   7  -1   90.84    2.37
  -7   7  -1   84.74    2.28
  -7   7  -1   81.07    2.41
   7   7   1   82.67    2.32
   7   7   1   81.75    2.34
   7   7   1   82.83    2.40
  -8  -7  -1    4.68    0.36
  -8  -7  -1    5.16    0.44
   8  -7   1    5.71    0.39
   8   7   1    5.40    0.43
  -8   7  -1    5.70    0.42
  -8   7  -1    5.07    0.33
   8   7   1    5.58    0.39
  -9  -7  -1   10.79    0.62
   9  -7   1   10.14    0.56
  -9  -7  -1    8.84    0.54
  -9   7  -1    9.66    0.47
   9   7   1    9.02    0.57
   9   7   1    8.63    0.59
   9   7   1    9.96    0.61
 -10  -7  -1    6.00    0.60
  10  -7   1    5.96    0.64
 -10   7  -1    6.02    0.43
  10   7   1    6.18    0.62
   9  -8  -1    0.47    0.21
  -9  -8   1    1.05    0.27
  -9  -8   1    1.52    0.28
  -9   8   1    1.14    0.28
   9   8  -1    1.17    0.29
   8  -8  -1   21.56    0.81
  -8  -8   1   20.66    0.81
   8  -8  -1   18.64    0.84
  -8  -8   1   20.76    0.77
  -8   8   1   19.03    0.75
   8   8  -1   18.83    0.80
   8   8  -1   21.41    0.87
  -7  -8   1   17.06    0.68
   7  -8  -1   16.26    0.67
  -7  -8   1   17.06    0.66
   7  -8  -1   16.39    0.72
  -7  -8   1   16.87    0.69
   7   8  -1   17.97    0.68
  -7   8   1   18.27    0.65
   7   8  -1   17.20    0.69
   7   8  -1   16.78    0.72
   6  -8  -1   26.77    0.87
  -6  -8   1   24.93    0.86
   6  -8  -1   25.69    0.89
  -6  -8   1   25.41    0.85
  -6  -8   1   26.29    0.89
   6   8  -1   25.83    0.84
   6   8  -1   26.40    0.87
   6   8  -1   24.55    0.84
  -6   8   1   25.65    0.87
  -6   8   1   25.55    0.92
   6   8  -1   23.51    0.99
   5  -8  -1    3.58    0.15
   5  -8  -1    3.15    0.24
   5  -8  -1    4.08    0.28
  -5  -8   1    3.91    0.27
  -5  -8   1    4.00    0.26
  -5  -8   1    3.60    0.28
   5   8  -1    3.62    0.25
  -5   8   1    3.84    0.22
  -5   8   1    3.36    0.29
   5   8  -1    3.83    0.28
   5   8  -1    3.91    0.26
   5   8  -1    3.33    0.24
   4  -8  -1   63.61    1.77
  -4  -8   1   64.99    1.77
   4  -8  -1   64.14    1.76
  -4  -8   1   64.01    1.76
  -4  -8   1   60.05    1.77
  -4  -8   1   61.18    1.77
   4  -8  -1   61.15    1.67
  -4   8   1   66.85    1.71
  -4   8   1   63.16    1.80
   4   8  -1   64.35    1.75
   4   8  -1   62.90    1.79
   4   8  -1   62.02    1.76
   4   8  -1   61.42    1.76
  -3  -8   1    3.61    0.23
   3  -8  -1    3.56    0.17
   3  -8  -1    3.18    0.24
  -3  -8   1    3.62    0.22
  -3  -8   1    3.44    0.22
   3  -8  -1    3.81    0.21
  -3   8   1    3.55    0.17
  -3   8   1    3.51    0.17
   3   8  -1    3.31    0.20
  -3   8   1    3.56    0.23
   3   8  -1    3.34    0.22
   3   8  -1    3.58    0.22
   3   8  -1    3.56    0.21
  -2  -8   1   92.89    2.52
   2  -8  -1   98.41    2.51
   2  -8  -1   91.50    2.50
  -2  -8   1  101.20    2.53
   2  -8  -1   93.33    2.48
  -2  -8   1   94.04    2.56
  -2  -8   1   94.90    2.52
   2   8  -1   93.75    2.53
   2   8  -1   94.33    2.52
  -2   8   1   97.22    2.45
  -2   8   1   95.47    2.53
   2   8  -1   85.33    2.54
  -2   8   1   93.06    2.48
  -1  -8   1  114.47    2.97
  -1  -8   1  111.88    2.98
  -1  -8   1  110.46    2.96
   1  -8  -1  114.41    2.95
  -1  -8   1  115.96    2.98
   1  -8  -1  113.34    2.96
   1  -8  -1  114.87    2.96
   1  -8  -1  109.39    2.95
  -1   8   1  112.56    2.96
   1   8  -1  109.17    2.96
  -1   8   1  112.82    2.95
   1   8  -1  111.88    2.95
  -1   8   1  110.21    2.89
   1   8  -1  111.78    2.96
   1   8  -1  113.30    2.98
   0  -8   1  205.71    5.29
   0  -8   1  207.67    5.30
   0  -8  -1  213.23    5.30
   0  -8   1  212.42    5.31
   0  -8  -1  206.67    5.29
   0  -8  -1  203.32    5.28
   0  -8   1  191.03    5.30
   0  -8   1  202.19    5.29
   0   8   1  203.86    5.32
   0   8  -1  208.75    5.30
   0   8   1  200.95    5.28
   0   8   1  203.62    5.29
   0   8  -1  203.78    5.29
  -1  -8  -1   13.47    0.46
   1  -8   1   14.02    0.46
  -1  -8  -1   13.79    0.43
   1  -8   1   13.28    0.45
   1  -8   1   14.42    0.48
   1  -8   1   13.50    0.46
  -1  -8  -1   13.13    0.47
   1   8   1   12.99    0.44
   1   8   1   13.85    0.43
   1   8   1   13.82    0.47
   1   8   1   13.80    0.45
  -1   8  -1   13.42    0.45
  -1   8  -1   13.32    0.46
  -2  -8  -1   37.51    1.09
  -2  -8  -1   36.50    1.09
   2  -8   1   37.68    1.06
   2  -8   1   36.31    1.16
  -2  -8  -1   37.73    1.03
   2  -8   1   37.52    1.07
  -2  -8  -1   37.00    1.04
   2   8   1   37.91    1.06
   2   8   1   36.64    1.05
  -2   8  -1   37.31    1.06
   2   8   1   37.55    1.09
  -2   8  -1   37.11    1.05
  -2   8  -1   37.00    1.09
  -3  -8  -1    6.76    0.31
   3  -8   1    6.57    0.30
  -3  -8  -1    6.94    0.29
   3  -8   1    6.99    0.33
   3  -8   1    7.24    0.29
  -3  -8  -1    7.65    0.34
   3   8   1    6.23    0.30
   3   8   1    6.80    0.30
   3   8   1    6.79    0.26
  -3   8  -1    6.91    0.33
   3   8   1    6.91    0.29
  -3   8  -1    6.72    0.29
  -3   8  -1    6.92    0.29
  -3   8  -1    6.73    0.27
  -4  -8  -1   35.49    1.08
   4  -8   1   35.24    1.09
   4  -8   1   34.92    1.04
  -4  -8  -1   35.04    1.04
   4  -8   1   34.91    1.00
  -4  -8  -1   35.32    1.05
  -4   8  -1   35.75    1.04
   4   8   1   32.83    1.06
   4   8   1   32.05    0.99
  -4   8  -1   34.94    0.97
   4   8   1   34.56    1.04
  -4   8  -1   35.33    1.02
  -4   8  -1   36.41    1.09
  -5  -8  -1   64.48    1.87
  -5  -8  -1   65.37    1.82
   5  -8   1   65.34    1.82
   5  -8   1   64.23    1.87
  -5  -8  -1   64.10    1.82
  -5   8  -1   65.73    1.79
   5   8   1   64.35    1.77
   5   8   1   65.23    1.86
   5   8   1   63.92    1.82
  -5   8  -1   62.01    1.87
  -5   8  -1   64.19    1.70
  -5   8  -1   63.43    1.81
   6  -8   1   57.64    1.75
   6  -8   1   59.89    1.69
  -6  -8  -1   57.55    1.67
  -6  -8  -1   57.87    1.69
  -6  -8  -1   54.27    1.83
  -6   8  -1   59.38    1.64
  -6   8  -1   59.37    1.69
  -6   8  -1   58.42    1.52
   6   8   1   57.02    1.74
  -6   8  -1   57.73    1.75
   6   8   1   57.64    1.68
   7  -8   1    0.54    0.16
  -7  -8  -1    0.64    0.18
   7  -8   1    0.71    0.23
  -7  -8  -1    0.62    0.20
  -7  -8  -1    0.77    0.21
   7   8   1    0.81    0.18
   7   8   1    0.78    0.20
   7   8   1    0.32    0.17
  -7   8  -1    0.54    0.14
  -7   8  -1    0.28    0.18
  -7   8  -1    0.62    0.18
  -8  -8  -1   -0.10    0.18
   8  -8   1    0.07    0.17
  -8  -8  -1    0.19    0.20
  -8   8  -1    0.33    0.15
  -8   8  -1    0.14    0.22
   8   8   1    0.16    0.20
   8   8   1    0.33    0.20
   9  -8   1    4.03    0.42
  -9  -8  -1    3.65    0.49
   9   8   1    3.67    0.45
   9   8   1    3.28    0.45
  -9   8  -1    3.56    0.33
   9   8   1    4.18    0.48
  -9  -9   1    9.89    0.61
   9  -9  -1    6.94    0.54
  -9   9   1    8.02    0.56
   9   9  -1    8.29    0.63
   8  -9  -1    0.16    0.17
  -8  -9   1    0.20    0.22
  -8  -9   1    0.69    0.22
   8   9  -1    0.52    0.23
   8   9  -1    0.04    0.21
  -8   9   1    0.10    0.19
  -7  -9   1   25.52    0.91
  -7  -9   1   26.29    0.95
   7  -9  -1   26.07    0.92
   7  -9  -1   26.57    0.98
  -7  -9   1   25.65    0.96
   7   9  -1   26.25    0.97
   7   9  -1   25.73    0.92
   7   9  -1   26.74    0.98
  -7   9   1   25.90    0.87
  -6  -9   1   12.40    0.55
  -6  -9   1   12.19    0.53
  -6  -9   1   12.20    0.53
   6  -9  -1   11.45    0.56
   6  -9  -1   13.27    0.54
  -6   9   1   11.70    0.59
   6   9  -1   11.14    0.59
   6   9  -1   12.02    0.52
  -6   9   1   11.77    0.53
   6   9  -1   12.65    0.57
   6   9  -1   13.35    0.54
   5  -9  -1    2.87    0.27
   5  -9  -1    2.52    0.16
  -5  -9   1    3.18    0.25
  -5  -9   1    3.00    0.28
   5  -9  -1    3.01    0.25
  -5  -9   1    3.15    0.26
  -5   9   1    2.95    0.20
   5   9  -1    2.97    0.24
  -5   9   1    3.16    0.29
   5   9  -1    2.88    0.26
   5   9  -1    3.06    0.25
   5   9  -1    3.24    0.25
   4  -9  -1    7.74    0.35
   4  -9  -1    7.49    0.36
  -4  -9   1    7.49    0.37
   4  -9  -1    7.43    0.29
  -4  -9   1    7.51    0.38
  -4  -9   1    7.56    0.37
   4   9  -1    8.04    0.35
  -4   9   1    7.62    0.30
  -4   9   1    7.67    0.39
   4   9  -1    7.48    0.35
   4   9  -1    7.32    0.37
   4   9  -1    7.21    0.35
   3  -9  -1  108.78    2.92
  -3  -9   1  109.84    2.95
   3  -9  -1  112.79    2.94
   3  -9  -1  110.16    2.88
  -3  -9   1  111.58    2.96
  -3  -9   1  108.58    2.94
  -3  -9   1  112.69    2.92
   3   9  -1  110.20    2.92
  -3   9   1  106.24    2.87
  -3   9   1  104.90    2.86
   3   9  -1  106.10    2.94
   3   9  -1  111.06    2.93
   3   9  -1  111.08    2.93
  -3   9   1  110.89    2.97
   3   9  -1  111.74    2.95
  -2  -9   1    1.78    0.18
   2  -9  -1    1.80    0.16
   2  -9  -1    1.86    0.16
   2  -9  -1    1.86    0.15
   2  -9  -1    1.79    0.15
  -2  -9   1    1.77    0.16
  -2  -9   1    1.81    0.17
  -2  -9   1    1.88    0.17
   2   9  -1    1.85    0.16
   2   9  -1    1.84    0.16
   2   9  -1    2.30    0.18
   2   9  -1    1.70    0.16
  -2   9   1    1.91    0.11
  -2   9   1    1.65    0.17
  -2   9   1    1.94    0.15
   1  -9  -1   27.85    0.86
   1  -9  -1   29.83    0.87
   1  -9  -1   28.69    0.88
  -1  -9   1   30.42    0.90
  -1  -9   1   29.84    0.90
  -1  -9   1   30.66    0.89
   1  -9  -1   29.24    0.87
  -1  -9   1   28.63    0.88
   1   9  -1   31.52    0.88
   1   9  -1   29.83    0.87
   1   9  -1   30.36    0.90
   1   9  -1   27.75    0.87
  -1   9   1   30.19    0.87
  -1   9   1   27.20    0.95
  -1   9   1   30.08    0.80
   0  -9   1   33.98    1.01
   0  -9  -1   34.46    1.02
   0  -9   1   36.46    1.03
   0  -9   1   30.45    1.11
   0  -9   1   36.18    1.04
   0  -9  -1   35.83    1.01
   0  -9  -1   35.64    1.02
   0  -9   1   35.20    1.02
   0  -9  -1   35.28    1.02
   0   9   1   35.61    1.01
   0   9  -1   35.06    1.02
   0   9   1   35.44    0.96
   0   9   1   35.55    1.02
   0   9  -1   35.26    1.02
   1  -9   1   36.66    1.07
   1  -9   1   37.57    1.07
  -1  -9  -1   36.75    1.07
  -1  -9  -1   36.59    1.03
  -1  -9  -1   37.56    1.08
   1  -9   1   36.31    1.06
   1  -9   1   37.41    1.08
   1   9   1   37.04    1.08
   1   9   1   36.81    1.06
  -1   9  -1   36.73    1.06
   1   9   1   36.54    1.03
   1   9   1   36.49    1.05
  -1   9  -1   36.69    1.07
   2  -9   1    3.13    0.20
  -2  -9  -1    3.41    0.22
  -2  -9  -1    3.78    0.18
   2  -9   1    3.85    0.24
   2  -9   1    3.57    0.21
  -2  -9  -1    3.77    0.23
   2   9   1    3.11    0.24
   2   9   1    3.78    0.23
  -2   9  -1    4.02    0.21
  -2   9  -1    3.56    0.20
  -2   9  -1    3.59    0.23
   2   9   1    3.72    0.20
   2   9   1    3.66    0.21
  -3  -9  -1   48.87    1.42
   3  -9   1   48.19    1.38
   3  -9   1   49.55    1.44
  -3  -9  -1   48.41    1.35
   3  -9   1   48.94    1.40
  -3  -9  -1   49.60    1.38
  -3   9  -1   49.16    1.38
   3   9   1   48.70    1.42
   3   9   1   49.41    1.39
  -3   9  -1   48.01    1.43
  -3   9  -1   49.58    1.39
   3   9   1   49.00    1.38
  -3   9  -1   49.78    1.36
   3   9   1   51.12    1.41
  -4  -9  -1    8.07    0.39
  -4  -9  -1    8.64    0.37
   4  -9   1    8.22    0.37
  -4  -9  -1    8.25    0.41
   4  -9   1    8.46    0.35
   4  -9   1    8.70    0.42
  -4   9  -1    8.34    0.42
   4   9   1    9.05    0.38
   4   9   1    9.16    0.34
  -4   9  -1    8.78    0.32
  -4   9  -1    8.25    0.36
   4   9   1    9.00    0.40
  -4   9  -1    8.13    0.35
  -5  -9  -1    0.22    0.11
   5  -9   1    0.10    0.08
   5  -9   1    0.35    0.15
  -5  -9  -1    0.10    0.13
  -5  -9  -1    0.11    0.13
  -5   9  -1    0.21    0.12
  -5   9  -1    0.11    0.14
   5   9   1    0.07    0.09
   5   9   1   -0.01    0.11
   5   9   1    0.47    0.15
  -5   9  -1    0.26    0.07
  -5   9  -1    0.08    0.09
   6  -9   1    5.35    0.42
  -6  -9  -1    5.53    0.34
  -6  -9  -1    4.74    0.34
   6  -9   1    5.19    0.33
  -6  -9  -1    5.17    0.39
  -6   9  -1    4.45    0.40
   6   9   1    5.64    0.37
   6   9   1    4.92    0.34
  -6   9  -1    5.37    0.34
   6   9   1    4.69    0.34
  -6   9  -1    5.14    0.21
  -6   9  -1    5.66    0.30
   7  -9   1    0.26    0.26
   7  -9   1    0.42    0.15
  -7  -9  -1    0.62    0.19
  -7  -9  -1    0.49    0.21
  -7  -9  -1    0.49    0.18
  -7   9  -1    0.49    0.16
  -7   9  -1    0.43    0.19
   7   9   1    0.37    0.19
   7   9   1    0.53    0.16
  -8  -9  -1    7.88    0.56
   8  -9   1    8.77    0.49
  -8   9  -1    8.21    0.52
   8   9   1    7.91    0.47
   8   9   1    8.35    0.54
  -8   9  -1    8.46    0.42
   9  -9   1   11.07    0.63
  -9  -9  -1   11.54    0.71
   9   9   1   11.81    0.71
  -9   9  -1   11.86    0.53
  -9 -10   1   25.50    1.02
   9 -10  -1   27.69    1.36
   9  10  -1   22.50    1.07
  -8 -10   1    4.62    0.46
   8 -10  -1    4.13    0.39
   8  10  -1    4.50    0.46
  -8  10   1    3.84    0.38
   8  10  -1    4.12    0.44
   7 -10  -1    0.00    0.14
  -7 -10   1    0.34    0.19
   7 -10  -1    0.05    0.23
  -7 -10   1    0.18    0.18
   7  10  -1   -0.01    0.17
  -7  10   1    0.29    0.17
   7  10  -1    0.33    0.19
  -6 -10   1   39.92    1.26
   6 -10  -1   39.05    1.22
   6 -10  -1   39.64    1.27
  -6 -10   1   38.34    1.23
  -6 -10   1   39.50    1.23
   6  10  -1   38.21    1.21
   6  10  -1   39.21    1.28
  -6  10   1   36.03    1.25
   6  10  -1   38.43    1.21
   6  10  -1   39.14    1.22
  -6  10   1   38.43    1.30
   5 -10  -1  181.62    4.78
   5 -10  -1  188.43    4.94
   5 -10  -1  186.49    4.90
  -5 -10   1  185.62    4.93
  -5 -10   1  187.71    4.92
   5  10  -1  185.37    4.89
  -5  10   1  177.18    4.82
   5  10  -1  189.94    4.89
   5  10  -1  187.04    4.91
  -5  10   1  184.85    4.97
   5  10  -1  185.43    4.95
  -4 -10   1   71.93    2.00
  -4 -10   1   71.55    1.95
   4 -10  -1   68.68    1.89
  -4 -10   1   71.20    1.99
  -4 -10   1   72.41    1.99
   4 -10  -1   70.75    1.96
   4 -10  -1   70.05    1.99
  -4  10   1   69.45    1.89
   4  10  -1   72.46    1.96
   4  10  -1   67.74    1.95
   4  10  -1   68.89    2.00
   4  10  -1   70.35    1.96
   4  10  -1   70.19    1.98
  -4  10   1   69.41    2.02
   3 -10  -1   95.58    2.53
   3 -10  -1   93.76    2.46
  -3 -10   1   91.10    2.53
   3 -10  -1   94.45    2.50
  -3 -10   1   94.90    2.51
  -3 -10   1   87.18    2.51
  -3 -10   1   94.39    2.54
   3  10  -1   90.74    2.52
  -3  10   1   89.98    2.42
  -3  10   1   91.51    2.45
   3  10  -1   93.84    2.53
   3  10  -1   91.93    2.50
  -3  10   1   94.39    2.55
   3  10  -1   90.64    2.50
   2 -10  -1   35.37    1.03
  -2 -10   1   35.07    1.03
  -2 -10   1   34.84    1.04
  -2 -10   1   34.08    1.05
   2 -10  -1   35.11    1.02
   2 -10  -1   34.37    1.03
  -2 -10   1   34.20    1.04
   2 -10  -1   33.97    1.00
   2  10  -1   35.12    1.03
  -2  10   1   34.89    1.05
  -2  10   1   35.90    0.95
   2  10  -1   33.84    1.04
   2  10  -1   33.13    1.02
  -2  10   1   33.63    1.00
   2  10  -1   33.48    1.02
  -1 -10   1   51.60    1.56
   1 -10  -1   56.02    1.55
  -1 -10   1   57.33    1.57
   1 -10  -1   56.17    1.57
  -1 -10   1   54.58    1.56
   1 -10  -1   57.85    1.56
  -1 -10   1   57.15    1.59
  -1  10   1   55.06    1.57
   1  10  -1   55.58    1.58
  -1  10   1   55.89    1.48
   1  10  -1   57.09    1.56
   1  10  -1   56.66    1.55
  -1  10   1   54.75    1.55
   0 -10  -1   60.46    1.69
   0 -10  -1   60.67    1.70
   0 -10   1   62.28    1.72
   0 -10  -1   61.90    1.71
   0 -10   1   62.54    1.72
   0 -10   1   61.55    1.70
   0 -10  -1   61.93    1.70
   0 -10   1   59.61    1.70
   0 -10  -1   57.38    1.67
   0 -10   1   63.12    1.72
   0  10  -1   62.78    1.71
   0  10   1   60.88    1.69
   0  10  -1   61.76    1.70
   0  10   1   61.32    1.63
   0  10  -1   60.87    1.67
   0  10   1   61.84    1.70
   1 -10   1  189.14    5.09
   1 -10   1  190.55    5.08
  -1 -10  -1  179.03    5.04
   1 -10   1  200.26    5.10
  -1 -10  -1  191.74    5.09
   1 -10   1  207.83    5.12
  -1 -10  -1  199.53    5.11
   1  10   1  198.66    5.08
  -1  10  -1  198.99    5.09
   1  10   1  193.56    5.10
   1  10   1  192.38    5.04
  -1  10  -1  196.19    5.10
   1  10   1  202.75    5.08
  -2 -10  -1   91.76    2.54
   2 -10   1   89.37    2.51
  -2 -10  -1   95.83    2.54
   2 -10   1   87.01    2.57
  -2 -10  -1   92.62    2.46
   2 -10   1   90.37    2.50
   2 -10   1   96.93    2.55
   2  10   1   94.15    2.53
   2  10   1   93.19    2.49
  -2  10  -1   97.26    2.50
  -2  10  -1   90.02    2.53
   2  10   1   96.20    2.50
   2  10   1   96.19    2.51
  -3 -10  -1  208.08    5.34
   3 -10   1  208.27    5.36
  -3 -10  -1  202.10    5.35
   3 -10   1  201.65    5.31
  -3 -10  -1  196.65    5.26
   3 -10   1  203.05    5.30
   3  10   1  210.88    5.31
  -3  10  -1  209.22    5.27
  -3  10  -1  208.58    5.36
   3  10   1  203.64    5.29
  -3  10  -1  194.67    5.28
   3  10   1  200.93    5.31
  -3  10  -1  196.85    5.29
  -4 -10  -1   65.66    1.84
  -4 -10  -1   66.76    1.88
   4 -10   1   67.95    1.86
   4 -10   1   63.12    1.81
  -4 -10  -1   67.96    1.92
   4 -10   1   65.81    1.91
   4  10   1   64.73    1.83
  -4  10  -1   67.20    1.85
  -4  10  -1   66.66    1.92
   4  10   1   64.41    1.87
  -4  10  -1   65.92    1.78
  -4  10  -1   66.29    1.83
   4  10   1   64.63    1.85
  -5 -10  -1    8.40    0.40
  -5 -10  -1    8.37    0.46
   5 -10   1    8.15    0.39
  -5 -10  -1    8.59    0.43
   5 -10   1    8.15    0.35
   5 -10   1    7.44    0.45
  -5  10  -1    8.02    0.31
  -5  10  -1    8.21    0.40
  -5  10  -1    9.03    0.38
   5  10   1    8.60    0.43
  -5  10  -1    8.51    0.46
   5  10   1    8.24    0.40
   5  10   1    7.91    0.35
   6 -10   1   25.97    0.87
  -6 -10  -1   25.13    0.88
   6 -10   1   24.09    0.95
  -6 -10  -1   25.00    0.86
  -6 -10  -1   25.60    0.94
  -6  10  -1   23.53    0.94
  -6  10  -1   25.14    0.81
  -6  10  -1   24.21    0.85
  -6  10  -1   25.67    0.72
   6  10   1   23.50    0.85
   6  10   1   24.62    0.90
   6  10   1   25.76    0.82
  -7 -10  -1   65.63    1.99
   7 -10   1   64.27    1.90
  -7  10  -1   63.67    1.90
   7  10   1   63.37    1.96
  -7  10  -1   66.12    1.84
   7  10   1   65.33    1.86
   8 -10   1   43.51    1.38
  -8 -10  -1   42.51    1.46
   8  10   1   39.65    1.31
   8  10   1   41.79    1.45
  -8  10  -1   43.19    1.39
  -8  10  -1   43.02    1.28
  -9 -10  -1   32.99    1.27
  -9  10  -1   32.31    1.04
   9  10   1   31.45    1.26
   8 -11  -1   11.99    0.63
  -8 -11   1   13.44    0.70
   8  11  -1   12.22    0.70
   8  11  -1   12.53    0.66
  -7 -11   1   27.00    1.01
  -7 -11   1   26.66    0.90
   7 -11  -1   26.66    0.95
  -7  11   1   26.44    0.89
   7  11  -1   26.87    0.95
   7  11  -1   26.45    1.02
  -6 -11   1    8.01    0.43
  -6 -11   1    7.99    0.49
   6 -11  -1    9.48    0.46
   6 -11  -1    9.42    0.54
  -6 -11   1    8.64    0.50
   6  11  -1    8.08    0.45
   6  11  -1    8.67    0.50
   6  11  -1    9.02    0.46
   5 -11  -1  113.11    3.00
   5 -11  -1  115.13    3.10
  -5 -11   1  116.79    3.09
  -5 -11   1  116.73    3.15
  -5 -11   1  119.36    3.16
   5 -11  -1  116.43    3.16
   5  11  -1  104.51    3.08
   5  11  -1  113.87    3.10
   5  11  -1  112.53    3.10
  -5  11   1  112.91    3.19
   5  11  -1  117.58    3.13
  -5  11   1  107.41    3.02
   5  11  -1  116.72    3.17
   4 -11  -1   -0.03    0.13
  -4 -11   1    0.10    0.12
   4 -11  -1    0.14    0.09
  -4 -11   1    0.23    0.14
  -4 -11   1   -0.03    0.12
   4 -11  -1    0.06    0.10
  -4 -11   1    0.25    0.13
   4  11  -1    0.18    0.11
   4  11  -1    0.24    0.13
  -4  11   1    0.14    0.08
   4  11  -1    0.02    0.11
  -4  11   1    0.05    0.15
   4  11  -1    0.43    0.12
   3 -11  -1    0.06    0.09
  -3 -11   1    0.03    0.11
   3 -11  -1    0.09    0.08
  -3 -11   1    0.12    0.11
   3 -11  -1    0.17    0.12
  -3 -11   1    0.10    0.10
   3 -11  -1    0.17    0.09
  -3 -11   1    0.12    0.09
   3  11  -1    0.18    0.10
  -3  11   1    0.01    0.11
  -3  11   1    0.18    0.07
   3  11  -1    0.08    0.10
   3  11  -1   -0.06    0.09
   3  11  -1   -0.12    0.10
  -3  11   1    0.14    0.08
   2 -11  -1   20.60    0.68
   2 -11  -1   20.86    0.68
  -2 -11   1   20.53    0.73
  -2 -11   1   20.66    0.70
  -2 -11   1   20.98    0.70
   2 -11  -1   20.57    0.69
  -2 -11   1   21.07    0.71
   2 -11  -1   20.43    0.70
   2  11  -1   20.76    0.71
   2  11  -1   20.33    0.69
  -2  11   1   22.10    0.61
  -2  11   1   20.46    0.72
   2  11  -1   20.51    0.69
  -2  11   1   20.58    0.67
   2  11  -1   21.02    0.70
   1 -11  -1    8.06    0.36
  -1 -11   1    8.40    0.37
  -1 -11   1    8.06    0.36
   1 -11  -1    8.27    0.35
  -1 -11   1    8.21    0.38
   1 -11  -1    7.66    0.35
  -1 -11   1    7.78    0.36
   1 -11  -1    8.05    0.35
  -1  11   1    8.08    0.28
  -1  11   1    7.92    0.35
   1  11  -1    7.91    0.36
   1  11  -1    8.69    0.38
   1  11  -1    8.14    0.34
  -1  11   1    7.98    0.36
   0 -11  -1   16.47    0.57
   0 -11   1   16.33    0.59
   0 -11  -1   15.54    0.57
   0 -11   1   16.30    0.59
   0 -11   1   16.27    0.57
   0 -11  -1   15.85    0.58
   0 -11  -1   16.04    0.54
   0 -11   1   16.59    0.58
   0 -11  -1   16.69    0.57
   0 -11   1   15.75    0.58
   0  11  -1   16.97    0.55
   0  11   1   16.11    0.57
   0  11  -1   16.42    0.58
   0  11   1   16.61    0.57
   0  11   1   16.37    0.51
   0  11  -1   16.53    0.58
  -1 -11  -1   11.92    0.47
   1 -11   1   11.29    0.45
   1 -11   1   11.50    0.46
  -1 -11  -1   11.72    0.46
  -1 -11  -1   12.05    0.42
   1 -11   1   11.54    0.44
  -1 -11  -1   11.46    0.46
   1 -11   1   11.27    0.47
   1  11   1   11.49    0.46
   1  11   1   11.22    0.41
  -1  11  -1   11.70    0.46
  -1  11  -1   12.32    0.45
   1  11   1   11.20    0.44
   2 -11   1   11.74    0.49
   2 -11   1   10.82    0.44
  -2 -11  -1   11.44    0.41
   2 -11   1   11.34    0.45
  -2 -11  -1   10.89    0.47
   2 -11   1   11.67    0.46
  -2 -11  -1   10.76    0.47
   2  11   1   11.16    0.47
  -2  11  -1   11.38    0.43
   2  11   1   11.56    0.44
  -2  11  -1   11.61    0.48
   2  11   1   11.08    0.43
   2  11   1   11.39    0.43
  -3 -11  -1   25.65    0.77
   3 -11   1   25.10    0.84
  -3 -11  -1   25.29    0.86
   3 -11   1   25.76    0.87
  -3 -11  -1   25.39    0.85
   3 -11   1   24.52    0.81
   3  11   1   25.42    0.80
  -3  11  -1   25.86    0.87
   3  11   1   26.12    0.82
   3  11   1   25.09    0.81
  -3  11  -1   24.78    0.80
  -3  11  -1   25.04    0.78
   4 -11   1  147.00    3.98
  -4 -11  -1  147.54    3.97
  -4 -11  -1  150.68    3.95
   4 -11   1  148.19    3.89
  -4 -11  -1  147.08    3.89
   4 -11   1  147.50    3.92
   4  11   1  148.75    3.89
  -4  11  -1  144.47    3.88
  -4  11  -1  144.10    3.98
  -4  11  -1  142.05    3.90
   4  11   1  143.53    3.93
   4  11   1  149.52    3.91
  -4  11  -1  148.99    3.84
  -5 -11  -1    6.78    0.44
  -5 -11  -1    7.11    0.37
  -5 -11  -1    6.81    0.41
   5 -11   1    6.32    0.33
   5 -11   1    6.39    0.45
   5 -11   1    7.13    0.38
   5  11   1    7.17    0.37
  -5  11  -1    7.19    0.35
  -5  11  -1    7.02    0.30
  -5  11  -1    6.93    0.45
   5  11   1    7.20    0.39
  -5  11  -1    6.74    0.36
   5  11   1    6.55    0.40
   5  11   1    6.95    0.32
   6 -11   1    0.42    0.14
  -6 -11  -1    0.05    0.19
   6  11   1    0.35    0.14
  -6  11  -1    0.30    0.17
  -6  11  -1    0.23    0.09
   6  11   1    0.47    0.18
  -6  11  -1    0.11    0.13
   7 -11   1    1.95    0.26
  -7 -11  -1    1.75    0.30
   7  11   1    1.66    0.28
  -7  11  -1    2.03    0.26
  -7  11  -1    1.85    0.28
   7  11   1    2.12    0.35
   8 -11   1    2.86    0.40
  -8 -11  -1    3.95    0.51
  -8  11  -1    3.26    0.34
   8  11   1    3.76    0.46
  -8  11  -1    3.38    0.47
  -8 -12   1    4.59    0.53
   8 -12  -1    3.49    0.45
   8  12  -1    4.02    0.53
   7 -12  -1   83.20    2.35
  -7 -12   1   79.52    2.41
  -7  12   1   84.20    2.45
   7  12  -1   79.33    2.33
   7  12  -1   80.38    2.43
   6 -12  -1    1.14    0.19
  -6 -12   1    1.70    0.27
  -6 -12   1    1.08    0.22
   6 -12  -1    1.12    0.17
   6  12  -1    1.71    0.29
   6  12  -1    1.18    0.23
   6  12  -1    1.05    0.23
   5 -12  -1   20.10    0.81
  -5 -12   1   22.05    0.81
   5 -12  -1   19.98    0.66
   5 -12  -1   20.64    0.75
  -5 -12   1   20.93    0.75
  -5 -12   1   20.58    0.87
  -5  12   1   20.82    0.67
   5  12  -1   20.40    0.77
   5  12  -1   20.27    0.75
   5  12  -1   20.40    0.79
   4 -12  -1    1.93    0.20
   4 -12  -1    2.15    0.24
  -4 -12   1    1.85    0.24
  -4 -12   1    2.12    0.24
  -4 -12   1    1.98    0.25
  -4 -12   1    2.02    0.26
   4 -12  -1    2.36    0.29
   4  12  -1    2.39    0.26
  -4  12   1    1.91    0.26
   4  12  -1    2.03    0.25
   4  12  -1    1.94    0.25
   4  12  -1    2.12    0.25
  -4  12   1    2.08    0.17
  -3 -12   1    1.31    0.20
  -3 -12   1    1.54    0.23
  -3 -12   1    1.38    0.21
   3 -12  -1    1.45    0.20
   3 -12  -1    1.31    0.19
   3 -12  -1    1.12    0.24
   3 -12  -1    1.39    0.19
  -3 -12   1    1.24    0.20
   3  12  -1    1.26    0.18
  -3  12   1    1.66    0.14
   3  12  -1    1.02    0.16
   3  12  -1    1.63    0.22
   3  12  -1    1.63    0.21
  -3  12   1    2.00    0.27
   2 -12  -1    1.58    0.22
  -2 -12   1    1.73    0.22
  -2 -12   1    1.33    0.19
   2 -12  -1    1.31    0.19
  -2 -12   1    1.29    0.28
   2 -12  -1    1.19    0.16
   2 -12  -1    1.60    0.19
  -2 -12   1    1.18    0.17
  -2  12   1    1.30    0.17
   2  12  -1    1.38    0.19
   2  12  -1    1.41    0.19
  -2  12   1    1.27    0.19
  -2  12   1    1.36    0.13
   2  12  -1    1.32    0.17
  -2  12   1    1.33    0.11
   1 -12  -1  190.20    4.88
   1 -12  -1  181.73    4.85
  -1 -12   1  175.07    4.87
  -1 -12   1  186.91    4.90
  -1 -12   1  190.83    4.89
  -1 -12   1  185.18    4.88
   1 -12  -1  186.25    4.86
   1 -12  -1  186.71    4.87
   1  12  -1  186.19    4.87
   1  12  -1  182.70    4.84
  -1  12   1  186.12    4.88
  -1  12   1  187.00    4.86
   1  12  -1  186.68    4.89
  -1  12   1  181.37    4.76
   0 -12  -1    2.91    0.21
   0 -12  -1    2.81    0.24
   0 -12   1    2.63    0.25
   0 -12  -1    2.98    0.24
   0 -12  -1    2.91    0.23
   0 -12   1    3.39    0.25
   0 -12  -1    2.85    0.22
   0 -12   1    3.17    0.23
   0  12   1    3.01    0.18
   0  12   1    2.94    0.24
   0  12  -1    2.96    0.23
   0  12  -1    3.12    0.24
   0  12  -1    3.02    0.21
   0  12   1    2.77    0.23
   1 -12   1   16.09    0.59
   1 -12   1   16.26    0.61
   1 -12   1   15.93    0.62
   1 -12   1   16.23    0.59
  -1 -12  -1   16.61    0.55
  -1 -12  -1   16.09    0.59
  -1 -12  -1   15.89    0.61
  -1 -12  -1   15.30    0.60
   1  12   1   16.53    0.60
   1  12   1   15.71    0.57
  -1  12  -1   16.76    0.61
  -1  12  -1   16.39    0.58
   1  12   1   15.95    0.54
   2 -12   1    2.18    0.25
  -2 -12  -1    1.31    0.19
  -2 -12  -1    1.25    0.19
   2 -12   1    1.43    0.21
   2 -12   1    1.12    0.19
  -2 -12  -1    1.55    0.16
   2 -12   1    1.57    0.21
  -2 -12  -1    1.32    0.20
   2  12   1    1.58    0.18
   2  12   1    1.33    0.20
  -2  12  -1    1.40    0.18
   2  12   1    1.61    0.19
  -2  12  -1    1.86    0.23
  -3 -12  -1   16.52    0.65
   3 -12   1   16.18    0.61
   3 -12   1   16.34    0.61
  -3 -12  -1   17.17    0.56
  -3 -12  -1   16.99    0.65
   3 -12   1   16.60    0.67
   3 -12   1   16.72    0.60
   3  12   1   17.10    0.61
   3  12   1   17.01    0.61
  -3  12  -1   16.18    0.66
  -3  12  -1   15.65    0.63
  -3  12  -1   16.83    0.58
   3  12   1   16.80    0.60
   4 -12   1   18.13    0.65
   4 -12   1   17.70    0.73
  -4 -12  -1   18.35    0.71
  -4 -12  -1   17.80    0.72
   4 -12   1   17.86    0.66
  -4  12  -1   17.80    0.63
   4  12   1   17.93    0.67
  -4  12  -1   18.76    0.61
   4  12   1   18.17    0.67
   4  12   1   17.71    0.65
  -4  12  -1   18.00    0.73
   5 -12   1  167.39    4.61
   5 -12   1  199.83    5.21
  -5 -12  -1  172.88    4.69
  -5 -12  -1  170.54    4.60
  -5  12  -1  172.97    4.51
   5  12   1  162.75    4.66
  -5  12  -1  171.60    4.58
   5  12   1  169.53    4.59
  -6 -12  -1   12.61    0.57
  -6 -12  -1   12.45    0.65
   6 -12   1   13.47    0.57
   6  12   1   14.85    0.82
  -6  12  -1   12.09    0.56
  -6  12  -1   12.54    0.45
   6  12   1   12.13    0.60
   7 -12   1   21.80    0.83
  -7 -12  -1   21.85    0.94
   7  12   1   21.41    0.88
  -7  12  -1   20.72    0.82
  -8 -12  -1   42.29    1.55
   8 -12   1   52.20    1.88
   8  12   1   39.86    1.50
  -7 -13   1   47.36    1.55
   7 -13  -1   44.93    1.46
   7  13  -1   46.10    1.54
   7  13  -1   44.10    1.71
   6 -13  -1    8.67    0.48
  -6 -13   1    7.89    0.54
   6  13  -1    7.69    0.51
   6  13  -1    8.09    0.49
  -5 -13   1   27.97    1.01
   5 -13  -1   28.31    0.96
   5 -13  -1   27.43    0.88
   5  13  -1   28.15    1.01
   5  13  -1   27.54    0.98
  -5  13   1   28.74    0.85
   4 -13  -1    0.87    0.16
  -4 -13   1    0.91    0.20
   4 -13  -1    0.86    0.22
  -4 -13   1    0.88    0.18
   4 -13  -1    0.94    0.16
   4 -13  -1    0.79    0.15
  -4 -13   1    0.91    0.19
   4  13  -1    0.78    0.18
   4  13  -1    0.54    0.17
  -4  13   1    0.65    0.23
  -4  13   1    0.97    0.16
   4  13  -1    1.00    0.20
  -3 -13   1   18.99    0.71
   3 -13  -1   19.80    0.67
  -3 -13   1   20.21    0.70
  -3 -13   1   19.84    0.73
  -3 -13   1   19.43    0.75
   3 -13  -1   18.98    0.69
   3 -13  -1   18.66    0.73
   3 -13  -1   19.17    0.68
  -3  13   1   17.97    0.74
  -3  13   1   18.83    0.58
   3  13  -1   18.91    0.72
   3  13  -1   19.19    0.70
   3  13  -1   18.37    0.70
   3  13  -1   19.20    0.70
  -2 -13   1    9.64    0.46
  -2 -13   1    9.31    0.49
  -2 -13   1    9.60    0.46
  -2 -13   1   10.56    0.45
   2 -13  -1   10.06    0.44
   2 -13  -1   10.23    0.44
   2 -13  -1    9.89    0.44
   2 -13  -1    9.64    0.47
  -2  13   1    9.34    0.47
   2  13  -1   10.30    0.47
  -2  13   1    9.76    0.35
  -2  13   1   10.28    0.34
   2  13  -1    9.76    0.45
  -2  13   1    9.51    0.42
   2  13  -1   10.29    0.44
  -1 -13   1    6.15    0.34
   1 -13  -1    5.89    0.34
  -1 -13   1    5.83    0.33
   1 -13  -1    5.46    0.33
  -1 -13   1    5.52    0.35
   1 -13  -1    5.52    0.34
  -1 -13   1    6.02    0.38
   1 -13  -1    5.64    0.32
  -1  13   1    5.69    0.24
  -1  13   1    5.54    0.34
   1  13  -1    5.71    0.33
  -1  13   1    5.64    0.32
   1  13  -1    5.95    0.34
   1  13  -1    6.16    0.31
   0 -13  -1    2.84    0.22
   0 -13  -1    2.54    0.25
   0 -13   1    3.07    0.28
   0 -13  -1    3.04    0.25
   0 -13   1    2.91    0.28
   0 -13  -1    2.74    0.27
   0 -13   1    2.94    0.24
   0 -13   1    2.61    0.24
   0  13  -1    2.84    0.21
   0  13   1    2.46    0.24
   0  13  -1    2.73    0.26
   0  13   1    3.21    0.25
   0  13   1    2.91    0.19
   0  13  -1    2.62    0.33
  -1 -13  -1    0.69    0.15
   1 -13   1    0.87    0.17
   1 -13   1    0.74    0.14
   1 -13   1    0.48    0.15
   1 -13   1    0.49    0.15
   1 -13   1    0.81    0.15
  -1 -13  -1    0.58    0.12
  -1 -13  -1    0.42    0.15
  -1 -13  -1    0.75    0.16
  -1  13  -1    0.42    0.13
   1  13   1    0.46    0.14
   1  13   1    0.68    0.14
  -1  13  -1    0.73    0.15
  -1  13  -1    0.63    0.13
   1  13   1    0.61    0.13
  -2 -13  -1    2.99    0.31
   2 -13   1    3.26    0.32
   2 -13   1    2.97    0.25
  -2 -13  -1    3.03    0.28
  -2 -13  -1    3.36    0.22
   2 -13   1    2.84    0.26
  -2 -13  -1    3.90    0.29
   2 -13   1    2.79    0.28
  -2  13  -1    3.52    0.26
   2  13   1    3.20    0.27
   2  13   1    3.17    0.24
   2  13   1    2.65    0.26
   2  13   1    3.36    0.28
  -2  13  -1    3.12    0.31
  -3 -13  -1    0.88    0.17
  -3 -13  -1    0.77    0.19
   3 -13   1    0.73    0.16
  -3 -13  -1    0.80    0.14
   3 -13   1    0.63    0.15
   3 -13   1    0.69    0.21
  -3 -13  -1    0.40    0.17
   3 -13   1    0.88    0.18
  -3  13  -1    0.68    0.15
  -3  13  -1    1.07    0.21
  -3  13  -1    0.95    0.16
   3  13   1    0.57    0.16
   3  13   1    0.62    0.15
   3  13   1    0.70    0.17
   4 -13   1    4.98    0.33
  -4 -13  -1    5.40    0.41
   4 -13   1    5.18    0.34
   4 -13   1    4.88    0.34
  -4  13  -1    5.49    0.30
  -4  13  -1    6.07    0.33
   4  13   1    4.46    0.33
   4  13   1    5.21    0.35
   5 -13   1   21.52    0.78
  -5 -13  -1   21.86    0.86
   5 -13   1   21.61    0.76
  -5  13  -1   20.33    0.76
   5  13   1   19.74    0.76
   5  13   1   21.58    0.81
  -5  13  -1   21.79    0.70
   6 -13   1   42.26    1.36
  -6 -13  -1   41.73    1.44
  -6  13  -1   40.72    1.32
   6  13   1   46.16    1.42
  -6  13  -1   42.17    1.21
  -7 -13  -1   14.23    0.77
   7 -13   1   13.36    0.65
   7  13   1   13.68    0.71
  -7 -14   1   23.38    1.00
   7  14  -1   21.98    0.97
   6 -14  -1    1.82    0.26
  -6 -14   1    1.98    0.33
   6  14  -1    2.00    0.32
   5 -14  -1   72.00    2.12
  -5 -14   1   76.86    2.20
   5 -14  -1   71.72    2.04
   5 -14  -1   73.27    2.10
   5  14  -1   72.11    2.17
   5  14  -1   74.06    2.17
  -4 -14   1    5.41    0.42
   4 -14  -1    6.21    0.38
  -4 -14   1    5.32    0.37
   4 -14  -1    4.95    0.35
   4 -14  -1    5.60    0.35
  -4  14   1    5.60    0.27
   4  14  -1    5.22    0.39
   4  14  -1    5.14    0.39
  -3 -14   1  225.71    5.89
   3 -14  -1  220.01    5.81
  -3 -14   1  225.44    5.84
   3 -14  -1  219.67    5.82
   3 -14  -1  230.25    6.12
   3 -14  -1  219.76    5.84
   3  14  -1  223.68    5.88
  -3  14   1  214.69    5.69
  -3  14   1  216.47    5.68
   3  14  -1  221.51    5.86
   2 -14  -1    0.18    0.12
  -2 -14   1   -0.08    0.19
  -2 -14   1    0.40    0.16
   2 -14  -1    0.32    0.18
   2 -14  -1    0.22    0.16
  -2 -14   1    0.65    0.16
  -2 -14   1    0.39    0.17
   2 -14  -1    0.24    0.14
  -2  14   1    0.36    0.09
  -2  14   1    0.52    0.10
   2  14  -1    0.31    0.16
   2  14  -1    0.25    0.14
  -2  14   1    0.27    0.17
   2  14  -1    0.41    0.14
  -1 -14   1  161.51    4.25
   1 -14  -1  153.02    4.21
  -1 -14   1  156.57    4.26
   1 -14  -1  163.38    4.24
   1 -14  -1  160.79    4.24
   1 -14  -1  158.91    4.26
  -1 -14   1  161.59    4.26
   1 -14  -1  159.34    4.25
  -1 -14   1  159.27    4.29
   1  14  -1  155.05    4.24
   1  14  -1  166.71    4.27
  -1  14   1  163.30    4.27
   1  14  -1  157.43    4.20
  -1  14   1  146.79    4.31
  -1  14   1  159.71    4.11
   0 -14   1    0.75    0.19
   0 -14   1    0.65    0.17
   0 -14   1    0.41    0.15
   0 -14  -1    0.40    0.16
   0 -14  -1    0.49    0.15
   0 -14  -1    0.36    0.16
   0 -14  -1    0.45    0.14
   0  14   1    0.37    0.15
   0  14  -1    0.50    0.16
   0  14   1    0.28    0.14
   0  14  -1    0.56    0.14
   0  14   1    0.74    0.13
   0  14  -1    0.44    0.14
   1 -14   1  306.62    7.87
  -1 -14  -1  302.19    7.88
   1 -14   1  323.46    7.91
  -1 -14  -1  296.24    7.88
  -1 -14  -1  296.48    7.87
   1 -14   1  297.81    7.85
   1 -14   1  303.12    7.91
  -1 -14  -1  297.39    7.80
   1 -14   1  304.16    7.89
  -1  14  -1  303.51    7.89
   1  14   1  301.24    7.78
   1  14   1  303.19    7.88
  -1  14  -1  293.58    7.78
   1  14   1  300.85    7.85
  -1  14  -1  303.57    7.85
  -2 -14  -1    5.08    0.43
   2 -14   1    4.74    0.36
  -2 -14  -1    5.61    0.37
   2 -14   1    5.05    0.33
   2 -14   1    5.37    0.34
   2 -14   1    5.65    0.49
  -2 -14  -1    4.48    0.38
  -2  14  -1    4.34    0.39
   2  14   1    5.39    0.31
   2  14   1    4.90    0.35
   3 -14   1   66.39    1.93
   3 -14   1   66.64    1.94
  -3 -14  -1   68.72    2.00
  -3 -14  -1   68.37    1.86
   3 -14   1   66.02    1.94
  -3  14  -1   70.57    1.91
   3  14   1   65.87    1.91
   3  14   1   63.62    1.91
  -3  14  -1   69.01    1.89
  -4 -14  -1    2.54    0.32
   4 -14   1    2.32    0.27
   4 -14   1    2.17    0.28
   4 -14   1    2.47    0.27
   4  14   1    2.58    0.36
  -4  14  -1    2.46    0.25
  -4  14  -1    2.46    0.27
   4  14   1    1.98    0.29
  -5 -14  -1   48.95    1.57
   5 -14   1   48.19    1.50
   5 -14   1   49.78    1.46
  -5  14  -1   43.89    1.43
   5  14   1   49.27    1.52
  -5  14  -1   48.51    1.39
   6 -14   1    6.68    0.47
  -6 -14  -1    7.54    0.58
   6  14   1    8.01    0.52
  -6  14  -1    8.21    0.44
  -7 -14  -1    5.04    0.62
   7  14   1    4.23    0.51
   6 -15  -1    1.73    0.28
  -6 -15   1    2.46    0.38
   6 -15  -1    2.03    0.28
   6  15  -1    3.00    0.43
   5 -15  -1   36.28    1.23
   5 -15  -1   37.16    1.21
  -5 -15   1   37.27    1.30
   5  15  -1   36.78    1.27
   5  15  -1   37.76    1.28
   4 -15  -1    5.50    0.39
  -4 -15   1    5.53    0.40
   4 -15  -1    5.42    0.38
   4 -15  -1    5.72    0.40
  -4 -15   1    5.51    0.47
   4  15  -1    5.69    0.41
   4  15  -1    6.06    0.44
  -4  15   1    5.62    0.25
   3 -15  -1   24.94    0.89
  -3 -15   1   27.80    0.92
   3 -15  -1   26.01    0.90
  -3 -15   1   26.06    0.96
   3 -15  -1   25.74    0.91
  -3  15   1   26.35    0.75
   3  15  -1   26.71    0.95
   3  15  -1   26.42    0.92
  -3  15   1   25.16    0.76
  -2 -15   1   17.07    0.70
   2 -15  -1   16.49    0.65
  -2 -15   1   17.26    0.66
   2 -15  -1   16.75    0.67
   2 -15  -1   16.97    0.66
   2  15  -1   17.51    0.65
  -2  15   1   15.96    0.53
  -2  15   1   16.67    0.52
   2  15  -1   16.74    0.70
   1 -15  -1    0.74    0.21
   1 -15  -1    1.01    0.18
   1 -15  -1    1.39    0.22
  -1 -15   1    1.35    0.22
  -1 -15   1    1.19    0.21
   1 -15  -1    1.23    0.19
   1  15  -1    1.14    0.18
  -1  15   1    1.04    0.14
   1  15  -1    1.23    0.21
   0 -15   1    4.20    0.33
   0 -15  -1    4.00    0.37
   0 -15  -1    4.21    0.29
   0 -15  -1    4.52    0.34
   0 -15   1    3.51    0.38
   0 -15   1    4.19    0.33
   0  15  -1    4.35    0.34
   0  15   1    4.40    0.36
   0  15   1    4.33    0.25
   0  15  -1    4.63    0.29
   1 -15   1   -0.08    0.19
  -1 -15  -1    0.40    0.15
   1 -15   1    0.27    0.15
  -1 -15  -1    0.20    0.13
   1 -15   1    0.35    0.15
   1  15   1    0.11    0.17
  -1  15  -1    0.18    0.13
   1  15   1    0.30    0.13
  -1  15  -1   -0.04    0.14
  -2 -15  -1   51.07    1.60
   2 -15   1   50.08    1.58
   2 -15   1   53.28    1.56
   2 -15   1   52.04    1.56
  -2 -15  -1   52.36    1.48
  -2  15  -1   49.46    1.49
   2  15   1   52.75    1.50
  -2  15  -1   52.23    1.54
  -2  15  -1   51.92    1.47
   3 -15   1    6.56    0.46
   3 -15   1    7.73    0.44
  -3 -15  -1    7.12    0.47
   3 -15   1    7.65    0.43
  -3 -15  -1    7.21    0.36
  -3  15  -1    7.32    0.38
  -3  15  -1    7.01    0.39
   3  15   1    7.29    0.40
   4 -15   1   33.67    1.16
   4 -15   1   37.15    1.19
  -4 -15  -1   39.21    1.28
   4 -15   1   35.68    1.17
  -4  15  -1   33.58    1.11
   4  15   1   35.69    1.17
   5 -15   1   15.98    0.69
  -5 -15  -1   17.21    0.81
   5 -15   1   16.87    0.72
  -5  15  -1   16.95    0.62
   5  15   1   15.47    0.71
  -6 -15  -1   27.12    1.14
   6  15   1   28.64    1.07
   5 -16  -1   28.79    1.04
  -5 -16   1   29.22    1.14
   5 -16  -1   29.08    1.06
   5  16  -1   29.52    1.09
   4 -16  -1    0.55    0.21
   4 -16  -1    0.58    0.26
   4 -16  -1    0.93    0.22
  -4 -16   1    0.77    0.26
   4  16  -1    0.45    0.23
   4  16  -1    1.01    0.24
   3 -16  -1   39.60    1.25
   3 -16  -1   36.94    1.25
   3 -16  -1   38.46    1.26
  -3 -16   1   40.41    1.32
  -3 -16   1   39.71    1.26
   3  16  -1   38.03    1.25
   3  16  -1   38.80    1.30
  -2 -16   1    0.39    0.19
   2 -16  -1    0.61    0.22
   2 -16  -1    0.26    0.18
  -2 -16   1    0.65    0.20
   2 -16  -1    0.14    0.16
  -2  16   1    0.37    0.11
   2  16  -1    0.39    0.18
   2  16  -1    0.36    0.22
   1 -16  -1   38.73    1.51
   1 -16  -1   32.66    1.09
   1 -16  -1   32.56    1.06
  -1 -16   1   33.25    1.12
  -1 -16   1   31.11    1.10
  -1  16   1   32.21    0.94
   1  16  -1   32.65    1.11
   1  16  -1   31.86    1.04
  -1  16   1   29.66    0.94
   0 -16  -1    2.01    0.29
   0 -16  -1    1.61    0.26
   0 -16   1    1.44    0.24
   0 -16   1    1.52    0.24
   0  16  -1    1.64    0.24
   0  16  -1    1.57    0.25
   0  16   1    1.57    0.22
  -1 -16  -1   50.87    1.48
  -1 -16  -1   50.92    1.59
   1 -16   1   49.56    1.57
   1 -16   1   50.52    1.55
  -1  16  -1   51.02    1.47
   1  16   1   51.95    1.46
  -1  16  -1   51.97    1.56
   2 -16   1    0.97    0.26
  -2 -16  -1    1.56    0.23
   2 -16   1    1.56    0.23
   2 -16   1    1.61    0.24
   2 -16   1    1.50    0.26
  -2 -16  -1    1.72    0.26
   2  16   1    1.82    0.27
  -2  16  -1    1.39    0.22
  -2  16  -1    1.42    0.22
  -2  16  -1    1.57    0.22
   3 -16   1   37.84    1.24
   3 -16   1   35.97    1.25
  -3 -16  -1   36.82    1.29
   3 -16   1   38.07    1.22
  -3 -16  -1   38.95    1.13
   3  16   1   37.50    1.19
  -3  16  -1   37.01    1.18
  -4 -16  -1    4.15    0.50
   4 -16   1    4.99    0.44
   4 -16   1    4.87    0.49
   4 -16   1    4.80    0.42
  -4  16  -1    5.15    0.37
   4  16   1    5.54    0.41
  -5 -16  -1   12.61    0.77
   5 -16   1   13.28    0.80
  -5  16  -1   13.09    0.59
   5  16   1   11.96    0.65
   4 -17  -1    0.30    0.31
  -4 -17   1    0.43    0.25
   4 -17  -1    0.72    0.30
  -4 -17   1    0.25    0.31
   3 -17  -1    3.29    0.38
   3 -17  -1    3.01    0.47
  -3 -17   1    3.00    0.38
   3 -17  -1    2.73    0.38
  -3 -17   1    2.47    0.35
   3  17  -1    2.01    0.33
   3  17  -1    3.42    0.38
   2 -17  -1    0.28    0.20
  -2 -17   1    0.30    0.20
   2 -17  -1    0.19    0.19
   2 -17  -1    0.36    0.20
  -2 -17   1    0.22    0.22
   2  17  -1    0.17    0.22
   2  17  -1    0.34    0.19
   1 -17  -1    0.81    0.22
  -1 -17   1    0.61    0.22
   1 -17  -1    0.86    0.23
  -1 -17   1    1.11    0.25
   1  17  -1    1.20    0.23
   1  17  -1    0.76    0.23
   0 -17   1    5.08    0.44
   0 -17  -1    5.95    0.46
   0 -17   1    6.30    0.44
   0 -17  -1    6.05    0.38
   0  17  -1    6.29    0.37
   0  17  -1    5.34    0.43
   1 -17   1    0.29    0.22
  -1 -17  -1    0.25    0.21
  -1 -17  -1    0.53    0.18
   1 -17   1    0.40    0.21
  -1  17  -1    0.38    0.16
  -1  17  -1    0.40    0.20
   1  17   1    0.77    0.18
   2 -17   1    8.16    0.53
   2 -17   1    7.64    0.51
  -2 -17  -1    8.96    0.45
  -2 -17  -1    8.20    0.55
   2 -17   1    8.44    0.52
   2  17   1    8.63    0.45
  -2  17  -1    9.06    0.42
  -2  17  -1    8.99    0.50
  -3 -17  -1    1.70    0.33
   3 -17   1    1.54    0.28
   3 -17   1    1.77    0.29
  -3  17  -1    2.10    0.27
   2 -18  -1    4.13    0.47
  -1 -18   1   33.83    1.18
   1 -18  -1   34.57    1.15
   1  18  -1   35.89    1.13
   1  18  -1   32.52    1.22
   0 -18   1    0.56    0.26
   0 -18   1    1.03    0.34
   0 -18  -1    0.80    0.34
   0  18  -1    0.22    0.23
   1 -18   1    0.93    0.29
  -1  18  -1    1.08    0.27
  10   0  -2    3.23    0.47
  10   0  -2    2.38    0.39
  -9   0   2    5.83    0.27
   9   0  -2    5.88    0.43
   9   0  -2    6.85    0.48
   9   0  -2    5.64    0.45
  -8   0   2   90.59    2.38
   8   0  -2   92.77    2.63
  -8   0   2   92.03    2.57
  -8   0   2   92.22    2.42
   8   0  -2   85.39    2.63
   8   0  -2   94.44    2.57
   8   0  -2   94.80    2.62
  -7   0   2    4.77    0.21
   7   0  -2    4.86    0.31
  -7   0   2    4.47    0.29
   7   0  -2    4.15    0.34
  -7   0   2    4.51    0.19
   7   0  -2    4.58    0.31
   7   0  -2    4.34    0.32
   6   0  -2  229.07    6.24
  -6   0   2  238.44    6.09
   6   0  -2  239.24    6.27
  -6   0   2  244.16    6.21
   6   0  -2  232.99    6.23
   6   0  -2  245.69    6.20
  -6   0   2  240.04    6.10
   5   0  -2    0.12    0.07
  -5   0   2    0.36    0.06
   5   0  -2    0.15    0.09
   5   0  -2    0.21    0.04
   5   0  -2    0.19    0.08
  -5   0   2    0.22    0.07
  -5   0   2    0.28    0.05
   4   0  -2  266.90    7.04
   4   0  -2  265.42    7.05
   4   0  -2  283.72    7.16
  -4   0   2  276.10    7.21
   4   0  -2  273.32    7.07
  -4   0   2  273.56    7.03
   4   0  -2  275.22    7.22
  -3   0   2    4.62    0.17
   3   0  -2    5.19    0.18
   3   0  -2    4.99    0.23
   3   0  -2    4.76    0.21
   3   0  -2    4.75    0.16
   3   0  -2    4.87    0.23
  -3   0   2    4.58    0.19
  -1   0   2   95.12    2.42
   1   0  -2   89.16    2.37
   1   0  -2   90.58    2.36
   1   0   2    0.41    0.03
  -1   0  -2    0.37    0.05
  -1   0  -2    0.33    0.05
  -1   0  -2    0.33    0.03
   1   0   2    0.36    0.05
  -2   0  -2  228.15    6.34
   2   0   2  251.66    6.52
   2   0   2  236.97    6.49
   2   0   2  258.46    6.48
  -2   0  -2  246.71    6.47
  -2   0  -2  263.26    6.53
  -3   0  -2   23.53    0.71
   3   0   2   23.46    0.67
   3   0   2   22.69    0.70
   4   0   2  535.89   13.85
  -4   0  -2  531.81   13.80
   4   0   2  546.08   14.05
  -4   0  -2  541.75   14.14
   4   0   2  522.89   14.20
  -5   0  -2   31.81    1.00
   5   0   2   32.23    0.97
  -5   0  -2   32.27    1.00
   5   0   2   32.92    1.01
   5   0   2   33.47    1.01
  -6   0  -2    0.62    0.15
   6   0   2    0.48    0.14
   6   0   2    0.34    0.12
  -6   0  -2    0.30    0.12
   6   0   2    0.36    0.12
  -6   0  -2    0.22    0.07
  -7   0  -2   55.74    1.65
  -7   0  -2   54.84    1.51
  -7   0  -2   56.18    1.64
   7   0   2   52.95    1.62
   7   0   2   56.11    1.66
   7   0   2   55.39    1.66
   8   0   2   48.39    1.53
   8   0   2   47.94    1.53
   8   0   2   49.07    1.50
  -8   0  -2   48.72    1.35
  -8   0  -2   48.70    1.53
   9   0   2   76.46    2.28
  -9   0  -2   75.98    2.22
  -9   0  -2   75.96    2.05
   9   0   2   76.58    2.24
 -10   0  -2   43.54    1.41
  10   0   2   42.62    1.44
  10   0   2   42.59    1.48
  10  -1  -2   54.06    1.75
  10  -1  -2   54.46    1.78
  10   1  -2   53.31    1.78
  10   1  -2   57.31    1.79
  -9  -1   2    0.14    0.12
   9  -1  -2   -0.03    0.18
  -9  -1   2    0.05    0.09
   9  -1  -2    0.65    0.23
   9  -1  -2    0.08    0.17
  -9   1   2    0.13    0.18
  -9   1   2    0.18    0.09
   9   1  -2    0.12    0.18
   9   1  -2    0.05    0.17
   9   1  -2    0.52    0.21
  -8  -1   2   65.13    1.77
   8  -1  -2   71.33    1.97
   8  -1  -2   66.26    1.97
  -8  -1   2   64.30    1.92
  -8  -1   2   65.62    1.79
   8  -1  -2   67.73    1.93
  -8   1   2   64.02    1.91
  -8   1   2   65.10    1.75
   8   1  -2   66.65    1.91
   8   1  -2   64.64    1.96
   8   1  -2   65.81    2.00
   8   1  -2   66.72    1.98
   7  -1  -2    1.87    0.24
  -7  -1   2    1.79    0.16
   7  -1  -2    1.63    0.23
   7  -1  -2    1.55    0.21
  -7  -1   2    1.72    0.22
  -7  -1   2    1.57    0.13
  -7   1   2    1.77    0.13
   7   1  -2    1.88    0.26
   7   1  -2    1.45    0.21
  -7   1   2    1.82    0.22
   7   1  -2    1.85    0.23
   6  -1  -2  235.32    6.05
  -6  -1   2  232.99    5.91
  -6  -1   2  227.84    6.00
   6  -1  -2  238.35    5.99
  -6  -1   2  227.50    5.90
   6  -1  -2  235.91    6.02
  -6   1   2  230.26    5.88
   6   1  -2  235.98    5.99
   6   1  -2  223.48    6.06
  -6   1   2  226.02    5.85
   6   1  -2  228.43    6.05
   6   1  -2  223.42    6.03
  -6   1   2  230.78    6.00
   5  -1  -2    0.93    0.14
  -5  -1   2    0.96    0.10
  -5  -1   2    0.98    0.13
   5  -1  -2    1.17    0.16
  -5  -1   2    0.79    0.09
   5  -1  -2    0.91    0.13
   5   1  -2    1.06    0.09
  -5   1   2    0.87    0.06
  -5   1   2    0.89    0.07
   5   1  -2    0.95    0.13
   5   1  -2    0.71    0.12
   5   1  -2    0.90    0.14
  -5   1   2    0.89    0.13
   4  -1  -2   39.70    1.13
   4  -1  -2   37.53    1.10
  -4  -1   2   40.68    1.04
   4  -1  -2   36.12    1.02
   4  -1  -2   39.98    1.07
  -4  -1   2   39.05    1.10
  -4  -1   2   38.84    1.05
  -4   1   2   38.83    1.02
  -4   1   2   39.09    1.09
   4   1  -2   38.67    1.12
   4   1  -2   39.33    1.08
  -4   1   2   38.11    1.00
   4   1  -2   38.72    1.14
   4   1  -2   38.89    1.04
   3  -1  -2   37.29    1.14
  -3  -1   2   44.54    1.13
  -3  -1   2   44.87    1.19
   3  -1  -2   45.44    1.22
  -3  -1   2   43.38    1.12
  -3  -1   2   43.66    1.16
   3  -1  -2   44.82    1.15
   3  -1  -2   42.75    1.19
   3   1  -2   44.12    1.17
   3   1  -2   44.27    1.16
  -3   1   2   44.48    1.18
   3   1  -2   41.94    1.22
   3   1  -2   44.22    1.20
   2  -1  -2  171.26    4.85
  -2  -1   2  189.23    4.93
   2  -1  -2  189.31    4.99
  -2  -1   2  186.84    5.03
   2  -1  -2  188.57    4.96
  -2  -1   2  196.60    5.04
   2   1  -2  197.52    5.01
   2   1  -2  188.05    5.02
  -2   1   2  192.58    5.02
   2   1  -2  190.02    4.88
   2   1  -2  191.50    4.96
  -1  -1   2  597.43   15.08
   1  -1  -2  567.14   14.99
   1  -1  -2  599.54   15.12
  -1   1   2  575.97   15.12
   1   1  -2  578.77   15.05
   1   1  -2  583.60   15.16
   0  -1   2   58.51    1.73
   0  -1  -2   65.95    1.72
   0  -1  -2   68.33    1.73
   0  -1   2   67.88    1.72
   0  -1   2   66.19    1.74
   0  -1  -2   68.03    1.71
   0   1   2   68.17    1.72
   0   1   2   67.44    1.72
   0   1  -2   68.72    1.74
   0   1  -2   66.56    1.74
   1  -1   2    3.34    0.13
  -1  -1  -2    3.44    0.14
  -1  -1  -2    3.61    0.14
   1  -1   2    3.30    0.14
   1   1   2    3.55    0.11
   1   1   2    3.40    0.13
  -1   1  -2    3.51    0.12
   1   1   2    3.46    0.14
  -2  -1  -2   -0.01    0.04
   2  -1   2    0.05    0.03
   2  -1   2    0.02    0.03
  -2  -1  -2    0.05    0.03
   2  -1   2    0.06    0.04
   2   1   2    0.03    0.03
   2   1   2    0.03    0.03
   2   1   2    0.07    0.04
  -2   1  -2   -0.02    0.03
  -2   1  -2    0.03    0.03
  -2   1  -2    0.06    0.04
   3  -1   2  623.03   16.39
   3  -1   2  619.48   16.19
  -3  -1  -2  634.18   16.29
   3  -1   2  602.78   16.18
  -3  -1  -2  618.74   16.41
   3   1   2  634.48   16.22
  -3   1  -2  617.30   16.30
   3   1   2  611.78   16.23
  -3   1  -2  625.51   16.24
  -3   1  -2  643.94   16.19
   4  -1   2    7.30    0.30
  -4  -1  -2    7.31    0.31
   4  -1   2    6.99    0.31
  -4  -1  -2    7.48    0.33
   4  -1   2    7.04    0.32
  -4   1  -2    7.61    0.32
   4   1   2    7.19    0.31
  -4   1  -2    7.42    0.30
   4   1   2    7.06    0.29
   4   1   2    7.11    0.32
  -4   1  -2    6.70    0.31
  -5  -1  -2  117.17    3.11
   5  -1   2  118.42    3.12
  -5  -1  -2  119.04    3.11
   5  -1   2  112.84    3.07
   5  -1   2  116.40    3.11
   5   1   2  113.34    3.10
  -5   1  -2  112.89    3.10
   5   1   2  116.54    3.08
   5   1   2  112.95    3.10
   6  -1   2    5.95    0.33
  -6  -1  -2    5.97    0.25
  -6  -1  -2    5.50    0.33
   6  -1   2    5.96    0.32
  -6  -1  -2    5.58    0.34
   6  -1   2    5.90    0.35
   6   1   2    5.97    0.33
   6   1   2    6.06    0.34
  -6   1  -2    5.98    0.33
  -6   1  -2    6.00    0.33
   6   1   2    6.14    0.33
  -7  -1  -2   93.79    2.65
   7  -1   2   98.56    2.68
  -7  -1  -2   93.49    2.65
  -7  -1  -2   95.71    2.52
   7  -1   2   97.85    2.63
   7  -1   2   95.26    2.66
  -7   1  -2   93.53    2.49
   7   1   2   92.69    2.65
  -7   1  -2   94.67    2.63
   7   1   2   94.23    2.68
   7   1   2   94.54    2.63
  -7   1  -2   94.01    2.65
  -8  -1  -2   -0.11    0.18
   8  -1   2   -0.30    0.18
   8  -1   2    0.15    0.14
   8  -1   2    0.09    0.14
   8   1   2    0.06    0.13
  -8   1  -2   -0.01    0.08
   8   1   2    0.22    0.14
  -8   1  -2   -0.07    0.17
  -8   1  -2    0.06    0.16
   8   1   2   -0.15    0.18
  -9  -1  -2   62.92    1.74
  -9  -1  -2   62.99    1.91
   9  -1   2   62.19    1.91
   9  -1   2   61.96    1.94
   9   1   2   65.38    1.97
  -9   1  -2   64.40    1.89
  -9   1  -2   62.37    1.71
   9   1   2   63.69    1.92
  10  -1   2   12.31    0.66
 -10  -1  -2   12.85    0.65
  10  -1   2   11.69    0.67
 -10   1  -2   11.51    0.61
  10   1   2   10.77    0.66
  10   1   2   11.45    0.65
 -10  -2   2   25.14    0.88
  10  -2  -2   28.36    1.02
  10  -2  -2   24.56    1.02
  10   2  -2   24.71    1.05
  10   2  -2   23.98    1.02
  -9  -2   2    2.95    0.26
   9  -2  -2    2.91    0.40
   9  -2  -2    3.27    0.37
   9  -2  -2    3.22    0.35
  -9  -2   2    3.28    0.23
  -9   2   2    3.37    0.18
  -9   2   2    3.30    0.36
   9   2  -2    3.30    0.38
   9   2  -2    3.51    0.37
   9   2  -2    3.90    0.39
  -8  -2   2    2.28    0.19
  -8  -2   2    2.03    0.21
   8  -2  -2    1.84    0.26
  -8  -2   2    2.59    0.29
   8  -2  -2    1.44    0.22
   8   2  -2    2.19    0.29
   8   2  -2    2.36    0.27
  -8   2   2    2.11    0.15
   8   2  -2    2.30    0.31
   8   2  -2    2.05    0.29
  -8   2   2    2.09    0.27
   7  -2  -2    0.66    0.15
  -7  -2   2    0.72    0.12
   7  -2  -2    0.45    0.14
  -7  -2   2    0.55    0.10
  -7  -2   2    0.57    0.16
   7  -2  -2    0.59    0.15
   7   2  -2    0.83    0.18
   7   2  -2    0.70    0.15
   7   2  -2    0.37    0.13
  -7   2   2    0.68    0.08
   7   2  -2    0.90    0.21
  -7   2   2    1.06    0.17
   6  -2  -2   80.89    2.29
  -6  -2   2   82.10    2.18
  -6  -2   2   81.26    2.17
   6  -2  -2   83.89    2.24
  -6  -2   2   80.61    2.25
   6  -2  -2   83.50    2.26
  -6   2   2   80.09    2.23
   6   2  -2   81.02    2.27
  -6   2   2   80.48    2.12
   6   2  -2   81.44    2.16
   6   2  -2   83.10    2.31
   6   2  -2   81.08    2.28
   6   2  -2   83.56    2.31
  -5  -2   2    9.03    0.44
   5  -2  -2    9.88    0.40
   5  -2  -2   10.48    0.43
  -5  -2   2   10.90    0.36
  -5  -2   2   10.73    0.35
   5  -2  -2   10.39    0.39
  -5   2   2   10.75    0.39
   5   2  -2   11.03    0.43
   5   2  -2   10.78    0.39
  -5   2   2   10.33    0.31
   5   2  -2   10.54    0.35
  -4  -2   2   20.87    0.62
   4  -2  -2   21.75    0.63
  -4  -2   2   21.02    0.66
  -4  -2   2   21.42    0.62
   4  -2  -2   20.67    0.65
   4  -2  -2   21.19    0.68
   4   2  -2   21.53    0.69
   4   2  -2   21.82    0.64
  -4   2   2   20.93    0.64
   4   2  -2   21.34    0.61
   4   2  -2   22.01    0.68
  -3  -2   2   27.65    0.74
   3  -2  -2   27.34    0.73
   3  -2  -2   27.71    0.82
  -3  -2   2   26.96    0.78
  -3  -2   2   28.73    0.76
   3  -2  -2   28.27    0.76
   3  -2  -2   26.32    0.78
  -3  -2   2   29.00    0.81
   3   2  -2   28.13    0.77
   3   2  -2   27.24    0.81
   3   2  -2   28.66    0.83
  -3   2   2   27.80    0.82
  -3   2   2   28.28    0.78
   3   2  -2   28.34    0.78
   2  -2  -2  414.80   10.58
  -2  -2   2  418.13   10.46
  -2  -2   2  401.85   10.77
  -2  -2   2  425.55   10.65
   2  -2  -2  412.37   10.71
   2  -2  -2  398.91   10.40
   2   2  -2  407.82   10.55
   2   2  -2  389.17   10.71
  -2   2   2  423.46   10.55
   2   2  -2  397.74   10.72
  -2   2   2  395.74   10.60
   2   2  -2  404.23   10.56
  -1  -2   2    0.21    0.03
   1  -2  -2    0.16    0.03
  -1  -2   2    0.25    0.05
   1  -2  -2    0.21    0.03
  -1  -2   2    0.38    0.06
   1   2  -2    0.13    0.04
  -1   2   2    0.18    0.04
   1   2  -2    0.26    0.04
   1   2  -2    0.19    0.04
   1   2  -2    0.20    0.03
   0  -2   2  302.32    7.48
   0  -2  -2  257.17    7.46
   0  -2  -2  284.51    7.37
   0  -2  -2  281.33    7.32
   0  -2   2  295.40    7.49
   0  -2   2  281.67    7.58
   0  -2  -2  277.81    7.36
   0  -2   2  275.25    7.39
   0   2   2  280.76    7.34
   0   2   2  286.67    7.34
   0   2   2  304.63    7.36
   0   2  -2  289.25    7.43
   0   2  -2  302.53    7.51
   0   2  -2  281.50    7.43
  -1  -2  -2    3.49    0.15
   1  -2   2    3.66    0.16
   1  -2   2    3.79    0.13
   1  -2   2    3.65    0.16
  -1  -2  -2    3.77    0.14
  -1   2  -2    3.70    0.16
   1   2   2    4.03    0.15
  -1   2  -2    3.77    0.14
   1   2   2    3.90    0.14
  -1   2  -2    3.76    0.16
  -2  -2  -2   34.26    0.97
   2  -2   2   33.72    0.95
   2  -2   2   36.33    0.99
  -2  -2  -2   34.83    0.98
  -2   2  -2   35.36    0.97
  -2   2  -2   35.66    0.98
  -2   2  -2   36.36    0.96
  -2   2  -2   35.70    0.99
   2   2   2   33.95    0.97
  -3  -2  -2   18.16    0.57
  -3  -2  -2   17.79    0.59
   3  -2   2   18.41    0.59
   3  -2   2   17.64    0.57
   3  -2   2   18.31    0.55
   3   2   2   18.48    0.58
  -3   2  -2   18.39    0.56
   3   2   2   18.06    0.57
  -3   2  -2   18.55    0.58
  -3   2  -2   18.10    0.58
  -3   2  -2   19.36    0.55
   4  -2   2   -0.01    0.06
   4  -2   2    0.12    0.07
  -4  -2  -2    0.09    0.08
  -4  -2  -2    0.05    0.06
   4  -2   2    0.10    0.06
   4   2   2    0.14    0.08
  -4   2  -2    0.06    0.07
  -4   2  -2    0.08    0.06
  -4   2  -2    0.14    0.07
   4   2   2    0.12    0.07
   4   2   2    0.03    0.06
   5  -2   2   38.01    1.12
   5  -2   2   38.40    1.16
  -5  -2  -2   37.94    1.07
  -5  -2  -2   37.70    1.14
   5  -2   2   37.89    1.14
  -5  -2  -2   37.40    1.15
   5   2   2   38.15    1.15
  -5   2  -2   37.53    1.14
   5   2   2   39.14    1.12
   5   2   2   37.49    1.13
  -5   2  -2   38.03    1.13
  -5   2  -2   36.98    1.12
  -6  -2  -2  105.89    2.89
  -6  -2  -2  106.77    2.88
   6  -2   2  107.67    2.85
   6  -2   2  107.38    2.90
   6  -2   2  102.71    2.87
  -6  -2  -2  107.90    2.78
   6   2   2  106.38    2.87
   6   2   2  104.58    2.85
   6   2   2  104.13    2.88
  -6   2  -2  106.08    2.86
  -6   2  -2   96.05    2.86
   7  -2   2   27.40    0.98
   7  -2   2   28.25    0.97
  -7  -2  -2   28.52    0.97
  -7  -2  -2   29.84    0.98
   7  -2   2   28.85    0.95
  -7   2  -2   28.12    0.97
   7   2   2   28.80    0.97
   7   2   2   29.12    1.17
  -7   2  -2   27.58    0.81
   7   2   2   29.45    0.95
  -7   2  -2   28.56    0.94
  -8  -2  -2   19.64    0.80
  -8  -2  -2   20.59    0.66
   8  -2   2   20.19    0.77
   8  -2   2   20.83    0.80
   8  -2   2   20.20    0.83
  -8  -2  -2   21.15    0.80
  -8   2  -2   20.62    0.61
   8   2   2   19.86    0.78
  -8   2  -2   19.40    0.83
  -8   2  -2   19.76    0.80
   8   2   2   20.48    0.80
  -8   2  -2   20.55    0.64
   8   2   2   19.41    0.79
   9  -2   2  107.19    3.14
  -9  -2  -2  112.85    3.13
   9  -2   2  112.60    3.12
  -9  -2  -2  109.63    2.96
   9   2   2  109.95    3.12
  -9   2  -2  109.71    2.89
  -9   2  -2  109.78    3.07
  -9   2  -2  110.90    2.92
   9   2   2  115.07    3.18
  10  -2   2    3.27    0.41
 -10  -2  -2    2.87    0.43
  10  -2   2    2.69    0.42
 -10   2  -2    3.47    0.41
  10   2   2    2.98    0.43
  10   2   2    2.70    0.45
  10  -3  -2   43.64    1.50
  10  -3  -2   45.85    1.48
 -10  -3   2   44.20    1.35
  10   3  -2   41.65    1.52
  10   3  -2   44.91    1.54
   9  -3  -2   -0.22    0.22
  -9  -3   2    0.13    0.15
   9  -3  -2   -0.05    0.16
   9  -3  -2    0.03    0.17
  -9   3   2    0.12    0.20
   9   3  -2    0.04    0.18
   9   3  -2    0.14    0.19
   9   3  -2    0.24    0.19
  -9   3   2    0.04    0.07
   8  -3  -2   36.47    1.27
   8  -3  -2   39.99    1.26
  -8  -3   2   38.92    1.26
  -8  -3   2   40.12    1.14
   8  -3  -2   41.06    1.30
  -8  -3   2   40.89    1.17
   8   3  -2   39.46    1.24
   8   3  -2   40.47    1.31
   8   3  -2   36.27    1.30
  -8   3   2   40.22    1.07
  -8   3   2   40.90    1.24
   8   3  -2   40.10    1.32
  -7  -3   2    7.22    0.34
  -7  -3   2    7.75    0.39
   7  -3  -2    6.97    0.38
  -7  -3   2    7.57    0.32
   7  -3  -2    7.52    0.44
   7  -3  -2    7.99    0.39
  -7   3   2    7.84    0.26
   7   3  -2    7.43    0.44
   7   3  -2    8.32    0.45
   7   3  -2    7.44    0.42
   7   3  -2    7.68    0.38
  -7   3   2    7.66    0.38
   6  -3  -2   36.76    1.16
  -6  -3   2   37.28    1.06
  -6  -3   2   37.62    1.08
   6  -3  -2   36.06    1.12
  -6  -3   2   38.21    1.14
   6  -3  -2   37.32    1.12
  -6   3   2   35.81    1.11
   6   3  -2   39.34    1.18
   6   3  -2   36.43    1.11
   6   3  -2   37.25    1.17
  -6   3   2   37.35    1.00
   6   3  -2   38.63    1.06
  -5  -3   2    4.27    0.21
   5  -3  -2    4.58    0.27
   5  -3  -2    4.30    0.23
  -5  -3   2    4.60    0.22
  -5  -3   2    4.32    0.24
   5  -3  -2    4.66    0.24
  -5   3   2    4.58    0.16
   5   3  -2    4.47    0.26
   5   3  -2    4.59    0.29
  -5   3   2    4.66    0.23
   5   3  -2    4.75    0.24
   5   3  -2    4.62    0.21
  -5   3   2    4.16    0.27
   4  -3  -2   52.29    1.53
  -4  -3   2   54.07    1.49
  -4  -3   2   55.14    1.48
   4  -3  -2   55.14    1.48
   4  -3  -2   57.14    1.50
  -4  -3   2   53.50    1.52
  -4   3   2   55.39    1.55
   4   3  -2   53.89    1.48
   4   3  -2   52.86    1.54
  -4   3   2   55.86    1.49
   4   3  -2   58.65    1.56
   4   3  -2   55.66    1.50
  -3  -3   2   96.72    2.49
   3  -3  -2   95.82    2.47
  -3  -3   2   96.20    2.46
   3  -3  -2   94.01    2.53
   3  -3  -2   88.81    2.48
  -3  -3   2   96.70    2.50
  -3  -3   2   93.10    2.52
   3  -3  -2   96.42    2.44
  -3  -3   2   92.86    2.55
  -3   3   2   98.06    2.54
   3   3  -2  102.52    2.55
   3   3  -2   94.16    2.49
   3   3  -2   91.84    2.53
   3   3  -2   97.63    2.49
  -3   3   2   97.56    2.48
   2  -3  -2    3.16    0.11
   2  -3  -2    3.24    0.12
  -2  -3   2    3.05    0.17
   2  -3  -2    3.27    0.15
  -2  -3   2    3.33    0.12
  -2  -3   2    3.23    0.15
  -2   3   2    2.95    0.15
   2   3  -2    2.92    0.15
   2   3  -2    3.09    0.15
  -2   3   2    3.03    0.11
   2   3  -2    2.97    0.13
   2   3  -2    3.07    0.16
  -1  -3   2    4.28    0.16
  -1  -3   2    5.10    0.20
  -1  -3   2    4.10    0.18
  -1  -3   2    4.33    0.16
   1  -3  -2    4.88    0.16
   1   3  -2    4.32    0.16
  -1   3   2    4.32    0.17
   1   3  -2    4.19    0.15
   1   3  -2    4.09    0.17
   0  -3  -2    2.58    0.09
   0  -3   2    2.52    0.13
   0  -3  -2    2.68    0.09
   0  -3  -2    2.60    0.09
   0  -3  -2    2.54    0.10
   0  -3   2    2.66    0.11
   0  -3   2    2.63    0.11
   0  -3   2    2.42    0.12
   0  -3   2    2.31    0.13
   0   3   2    2.56    0.10
   0   3  -2    2.59    0.13
   0   3   2    2.68    0.10
   0   3  -2    2.49    0.12
   0   3  -2    2.42    0.11
   1  -3   2  231.08    5.93
  -1  -3  -2  224.51    5.84
   1  -3   2  224.90    5.92
   1  -3   2  211.27    5.76
   1   3   2  221.95    5.83
   1   3   2  227.33    5.83
   1   3   2  227.50    5.87
  -1   3  -2  229.67    5.92
  -1   3  -2  225.64    5.93
  -1   3  -2  227.99    5.92
  -2  -3  -2   34.57    0.96
   2  -3   2   34.04    0.97
   2  -3   2   33.79    0.93
  -2  -3  -2   34.69    0.95
  -2   3  -2   32.93    0.96
   2   3   2   33.43    0.95
  -2   3  -2   33.83    0.96
  -2   3  -2   33.85    0.94
  -2   3  -2   34.38    0.95
   2   3   2   35.63    0.95
  -3  -3  -2  172.29    4.38
   3  -3   2  169.48    4.40
  -3  -3  -2  163.13    4.39
   3  -3   2  165.02    4.36
  -3   3  -2  166.78    4.38
  -3   3  -2  169.79    4.37
  -3   3  -2  167.53    4.34
   3   3   2  172.33    4.38
   3   3   2  169.82    4.39
  -3   3  -2  170.52    4.39
  -4  -3  -2   -0.01    0.05
   4  -3   2   -0.05    0.07
  -4  -3  -2   -0.04    0.08
   4  -3   2    0.04    0.06
   4  -3   2   -0.04    0.06
  -4  -3  -2   -0.02    0.06
   4   3   2   -0.05    0.05
  -4   3  -2    0.11    0.08
  -4   3  -2    0.09    0.07
   4   3   2    0.08    0.07
  -4   3  -2    0.04    0.07
  -4   3  -2    0.25    0.07
   5  -3   2   97.08    2.67
  -5  -3  -2  101.39    2.71
  -5  -3  -2  101.06    2.64
   5  -3   2   95.34    2.69
   5  -3   2  101.70    2.73
  -5  -3  -2   99.40    2.72
  -5   3  -2   97.61    2.69
   5   3   2   99.27    2.71
   5   3   2  100.56    2.69
  -5   3  -2  106.42    2.72
  -5   3  -2   97.29    2.61
   5   3   2   97.22    2.68
  -6  -3  -2    6.15    0.35
   6  -3   2    6.56    0.34
   6  -3   2    5.99    0.37
  -6  -3  -2    6.48    0.37
   6  -3   2    6.67    0.33
  -6  -3  -2    5.57    0.31
   6   3   2    6.29    0.34
  -6   3  -2    5.98    0.34
  -6   3  -2    6.74    0.27
   6   3   2    6.49    0.36
  -6   3  -2    5.80    0.33
   6   3   2    6.06    0.34
  -6   3  -2    6.21    0.35
   7  -3   2   22.21    0.80
  -7  -3  -2   23.24    0.85
   7  -3   2   22.73    0.83
   7  -3   2   22.64    0.85
  -7  -3  -2   23.40    0.73
  -7  -3  -2   23.14    0.84
   7   3   2   24.15    0.83
   7   3   2   23.12    0.82
  -7   3  -2   23.23    0.80
  -7   3  -2   23.61    0.70
  -7   3  -2   22.48    0.83
   7   3   2   24.29    1.07
   8  -3   2   -0.41    0.18
  -8  -3  -2    0.42    0.18
   8  -3   2    0.13    0.15
  -8  -3  -2    0.16    0.17
   8  -3   2    0.59    0.17
  -8  -3  -2    0.15    0.11
  -8   3  -2    0.15    0.17
   8   3   2    0.14    0.15
   8   3   2    0.14    0.15
   8   3   2    0.20    0.18
  -8   3  -2    0.08    0.09
  -8   3  -2    0.20    0.07
  -9  -3  -2   48.60    1.39
   9  -3   2   47.98    1.55
   9  -3   2   47.77    1.51
  -9  -3  -2   49.48    1.55
   9   3   2   47.26    1.57
  -9   3  -2   47.82    1.28
   9   3   2   48.02    1.53
   9   3   2   44.78    1.54
  -9   3  -2   47.83    1.29
  -9   3  -2   47.57    1.47
 -10  -3  -2    0.68    0.28
  10  -3   2    1.02    0.26
  10  -3   2    0.73    0.26
  10   3   2    0.25    0.25
  10   3   2    0.36    0.27
 -10   3  -2    0.34    0.21
  10  -4  -2    2.38    0.35
 -10  -4   2    2.79    0.34
  10  -4  -2    3.18    0.46
  10   4  -2    2.27    0.36
  10   4  -2    3.07    0.46
  -9  -4   2    1.11    0.20
   9  -4  -2    0.97    0.22
   9  -4  -2    1.56    0.29
  -9  -4   2    1.46    0.20
   9   4  -2    1.12    0.24
  -9   4   2    0.99    0.23
   9   4  -2    1.02    0.27
   9   4  -2    0.71    0.23
  -8  -4   2   37.91    1.10
   8  -4  -2   36.46    1.22
   8  -4  -2   38.65    1.19
  -8  -4   2   35.52    1.19
   8  -4  -2   35.92    1.19
  -8  -4   2   38.18    1.12
   8   4  -2   36.47    1.25
  -8   4   2   36.82    1.16
  -8   4   2   36.80    0.99
   8   4  -2   36.99    1.25
   8   4  -2   34.99    1.23
   8   4  -2   36.30    1.17
  -7  -4   2    1.67    0.23
   7  -4  -2    1.80    0.24
   7  -4  -2    1.81    0.27
  -7  -4   2    2.05    0.22
   7  -4  -2    2.07    0.22
  -7   4   2    2.00    0.12
  -7   4   2    1.94    0.22
   7   4  -2    1.86    0.30
   7   4  -2    1.76    0.27
   7   4  -2    2.57    0.25
   6  -4  -2    8.06    0.40
  -6  -4   2    8.78    0.37
  -6  -4   2    8.45    0.39
   6  -4  -2    8.12    0.39
  -6  -4   2    8.37    0.34
   6  -4  -2    8.71    0.38
   6   4  -2    8.47    0.34
   6   4  -2    8.42    0.42
  -6   4   2    8.13    0.42
  -6   4   2    8.60    0.27
   6   4  -2    8.71    0.42
   6   4  -2    8.16    0.37
  -5  -4   2   19.33    0.62
   5  -4  -2   19.07    0.62
  -5  -4   2   19.22    0.65
   5  -4  -2   19.25    0.62
  -5  -4   2   19.19    0.61
   5  -4  -2   18.89    0.66
   5   4  -2   19.23    0.62
   5   4  -2   19.38    0.67
  -5   4   2   19.75    0.68
  -5   4   2   19.15    0.61
   5   4  -2   19.26    0.67
   5   4  -2   18.88    0.60
   4  -4  -2   58.48    1.60
  -4  -4   2   59.21    1.61
  -4  -4   2   61.21    1.65
  -4  -4   2   61.19    1.62
   4  -4  -2   59.52    1.65
   4  -4  -2   57.48    1.60
   4   4  -2   63.34    1.67
  -4   4   2   58.26    1.60
   4   4  -2   58.38    1.61
   4   4  -2   58.50    1.61
  -4   4   2   59.47    1.67
   4   4  -2   57.72    1.66
  -3  -4   2    0.88    0.10
  -3  -4   2    0.83    0.10
   3  -4  -2    0.89    0.05
   3  -4  -2    0.90    0.08
   3  -4  -2    0.98    0.12
   3  -4  -2    0.93    0.08
  -3  -4   2    0.93    0.08
  -3  -4   2    0.85    0.10
   3   4  -2    0.84    0.12
   3   4  -2    0.90    0.10
  -3   4   2    1.00    0.08
   3   4  -2    0.74    0.11
  -3   4   2    0.85    0.12
  -2  -4   2   96.59    2.50
   2  -4  -2   98.12    2.45
   2  -4  -2   93.37    2.48
  -2  -4   2   95.70    2.46
   2  -4  -2   96.21    2.44
  -2  -4   2   93.48    2.52
   2  -4  -2   94.69    2.45
  -2  -4   2   93.52    2.47
   2   4  -2   96.65    2.47
  -2   4   2   97.75    2.46
  -2   4   2   93.78    2.50
   2   4  -2   91.99    2.51
   2   4  -2   94.98    2.49
   2   4  -2   91.80    2.50
   1  -4  -2   69.44    1.82
  -1  -4   2   71.13    1.85
   1  -4  -2   68.87    1.82
  -1  -4   2   70.59    1.83
  -1  -4   2   68.88    1.82
  -1  -4   2   65.19    1.86
  -1   4   2   68.73    1.83
   1   4  -2   70.98    1.82
   1   4  -2   68.27    1.84
   1   4  -2   76.81    1.87
   1   4  -2   67.72    1.82
   0  -4   2  470.90   12.51
   0  -4   2  509.10   12.49
   0  -4  -2  476.05   12.39
   0  -4   2  468.14   12.63
   0  -4  -2  495.99   12.27
   0  -4  -2  466.97   12.40
   0  -4   2  472.07   12.48
   0  -4   2  478.43   12.49
   0   4   2  483.66   12.42
   0   4   2  481.44   12.38
   0   4  -2  495.76   12.54
   0   4  -2  490.88   12.53
   0   4  -2  484.51   12.46
   0   4   2  460.23   12.27
  -1  -4  -2   15.29    0.46
  -1  -4  -2   15.10    0.46
   1  -4   2   15.34    0.48
   1  -4   2   15.64    0.48
  -1  -4  -2   15.88    0.44
   1  -4   2   15.35    0.45
   1   4   2   15.74    0.45
   1   4   2   15.07    0.43
  -1   4  -2   15.60    0.47
  -1   4  -2   14.57    0.45
  -1   4  -2   15.62    0.47
   1   4   2   14.21    0.44
  -2  -4  -2   18.33    0.54
  -2  -4  -2   18.52    0.55
   2  -4   2   18.46    0.54
   2  -4   2   17.30    0.57
   2  -4   2   18.86    0.55
  -2   4  -2   16.98    0.55
   2   4   2   17.65    0.49
  -2   4  -2   18.40    0.56
  -2   4  -2   18.05    0.54
   2   4   2   17.24    0.54
  -2   4  -2   18.24    0.55
   2   4   2   18.70    0.55
   3  -4   2    6.20    0.26
  -3  -4  -2    6.40    0.29
   3  -4   2    6.64    0.30
  -3  -4  -2    6.36    0.26
  -3  -4  -2    6.42    0.27
  -3   4  -2    6.12    0.27
   3   4   2    6.79    0.27
  -3   4  -2    6.54    0.24
  -3   4  -2    6.70    0.28
   3   4   2    6.49    0.23
  -3   4  -2    6.34    0.27
   3   4   2    6.42    0.28
  -4  -4  -2  480.40   11.93
  -4  -4  -2  470.65   12.08
   4  -4   2  447.71   11.81
   4  -4   2  424.82   11.76
  -4  -4  -2  468.86   11.85
   4   4   2  466.13   11.80
  -4   4  -2  482.61   12.00
   4   4   2  453.68   11.90
  -4   4  -2  452.21   12.04
  -4   4  -2  453.35   11.87
  -4   4  -2  468.84   12.14
   5  -4   2   26.51    0.85
  -5  -4  -2   27.11    0.85
  -5  -4  -2   26.48    0.87
   5  -4   2   25.63    0.87
  -5  -4  -2   26.92    0.80
   5  -4   2   25.98    0.82
   5   4   2   26.74    0.86
  -5   4  -2   26.73    0.76
  -5   4  -2   26.68    0.85
  -5   4  -2   24.57    0.84
   5   4   2   26.42    0.84
  -5   4  -2   26.56    0.83
  -6  -4  -2   56.76    1.63
  -6  -4  -2   55.60    1.65
   6  -4   2   55.53    1.66
  -6  -4  -2   56.92    1.56
   6  -4   2   54.66    1.62
   6  -4   2   54.26    1.60
   6   4   2   56.81    1.62
   6   4   2   56.03    1.62
  -6   4  -2   55.08    1.60
  -6   4  -2   58.32    1.64
  -6   4  -2   55.68    1.50
   6   4   2   54.47    1.64
  -6   4  -2   53.02    1.63
   7  -4   2    9.28    0.51
   7  -4   2   10.07    0.46
  -7  -4  -2   10.15    0.41
  -7  -4  -2    9.59    0.50
   7  -4   2    9.40    0.47
  -7  -4  -2    9.16    0.47
   7   4   2    9.67    0.49
  -7   4  -2    9.76    0.48
  -7   4  -2    9.96    0.45
  -7   4  -2   10.00    0.34
   7   4   2    9.99    0.46
   7   4   2    9.65    0.47
   7   4   2    8.69    0.47
  -7   4  -2    9.32    0.49
  -8  -4  -2   53.86    1.70
  -8  -4  -2   56.86    1.59
  -8  -4  -2   57.34    1.73
   8  -4   2   56.58    1.68
   8  -4   2   57.47    1.71
   8  -4   2   55.88    1.75
  -8   4  -2   57.64    1.47
   8   4   2   56.34    1.73
   8   4   2   54.09    1.69
   8   4   2   54.22    1.69
   8   4   2   55.43    1.68
  -8   4  -2   50.58    1.72
  -8   4  -2   54.66    1.70
  -8   4  -2   56.33    1.48
   9  -4   2   29.21    1.08
  -9  -4  -2   31.09    1.11
  -9  -4  -2   29.50    0.96
   9  -4   2   28.84    1.06
   9   4   2   30.24    1.12
   9   4   2   31.57    1.09
  -9   4  -2   29.52    1.01
   9   4   2   29.32    1.09
 -10  -4  -2   47.34    1.58
  10  -4   2   47.21    1.55
  10  -4   2   46.77    1.58
  10   4   2   48.57    1.59
 -10   4  -2   47.43    1.48
  10   4   2   46.64    1.62
  10  -5  -2    6.68    0.50
  10  -5  -2    6.13    0.55
  10   5  -2    6.73    0.62
  10   5  -2    6.41    0.59
  -9  -5   2   15.51    0.61
  -9  -5   2   15.47    0.61
   9  -5  -2   14.24    0.72
   9  -5  -2   14.42    0.69
   9  -5  -2   15.83    0.67
   9   5  -2   15.11    0.74
  -9   5   2   14.62    0.66
   9   5  -2   16.13    0.75
  -8  -5   2   44.71    1.32
   8  -5  -2   44.92    1.41
  -8  -5   2   43.32    1.42
   8  -5  -2   44.17    1.42
   8  -5  -2   45.33    1.38
  -8  -5   2   45.37    1.34
  -8   5   2   45.34    1.36
   8   5  -2   44.82    1.45
   8   5  -2   44.17    1.37
   8   5  -2   44.59    1.46
  -7  -5   2   71.82    1.98
   7  -5  -2   80.28    2.05
   7  -5  -2   70.89    2.07
  -7  -5   2   71.05    2.05
  -7  -5   2   71.74    2.00
   7  -5  -2   71.18    2.05
   7   5  -2   70.72    1.97
  -7   5   2   70.83    2.01
   7   5  -2   71.09    2.10
   7   5  -2   69.33    2.08
   7   5  -2   70.54    2.02
  -6  -5   2   53.06    1.58
  -6  -5   2   55.44    1.54
   6  -5  -2   53.92    1.57
  -6  -5   2   53.75    1.55
   6  -5  -2   52.71    1.60
   6  -5  -2   58.15    1.56
   6   5  -2   57.40    1.62
  -6   5   2   52.18    1.55
   6   5  -2   53.06    1.62
   6   5  -2   56.87    1.56
  -6   5   2   54.83    1.64
   6   5  -2   54.83    1.53
  -5  -5   2   55.79    1.53
  -5  -5   2   53.25    1.56
  -5  -5   2   57.10    1.54
   5  -5  -2   54.82    1.53
   5  -5  -2   54.78    1.57
   5  -5  -2   52.01    1.51
   5   5  -2   58.66    1.59
   5   5  -2   53.34    1.52
   5   5  -2   54.69    1.59
  -5   5   2   56.60    1.61
   5   5  -2   53.41    1.55
  -5   5   2   53.86    1.51
   4  -5  -2   34.53    0.99
  -4  -5   2   34.66    1.06
  -4  -5   2   35.12    1.01
   4  -5  -2   35.40    1.04
  -4  -5   2   34.43    1.01
   4  -5  -2   36.05    0.98
   4   5  -2   34.96    1.00
   4   5  -2   34.99    1.05
   4   5  -2   36.50    1.05
  -4   5   2   33.77    1.06
   4   5  -2   35.36    1.01
  -4   5   2   33.76    0.97
   3  -5  -2   53.71    1.51
  -3  -5   2   57.16    1.53
  -3  -5   2   54.38    1.47
   3  -5  -2   54.20    1.47
  -3  -5   2   55.24    1.54
  -3  -5   2   54.69    1.51
  -3  -5   2   54.29    1.50
   3  -5  -2   57.78    1.46
   3  -5  -2   54.17    1.43
   3   5  -2   54.28    1.53
  -3   5   2   55.98    1.53
   3   5  -2   53.78    1.53
   3   5  -2   52.99    1.50
   3   5  -2   56.81    1.50
  -3   5   2   56.89    1.46
   2  -5  -2   99.81    2.62
   2  -5  -2  103.11    2.61
  -2  -5   2  104.14    2.64
  -2  -5   2   95.97    2.68
  -2  -5   2  100.53    2.64
  -2  -5   2  104.19    2.67
   2  -5  -2   99.85    2.65
  -2   5   2  100.82    2.58
   2   5  -2  103.63    2.64
   2   5  -2   99.98    2.68
  -2   5   2  100.32    2.67
   2   5  -2  100.98    2.66
   2   5  -2  102.39    2.67
  -1  -5   2   17.56    0.58
   1  -5  -2   18.29    0.53
  -1  -5   2   17.96    0.54
  -1  -5   2   18.79    0.57
  -1  -5   2   18.19    0.54
   1  -5  -2   18.25    0.53
   1  -5  -2   20.19    0.54
   1   5  -2   17.96    0.54
   1   5  -2   18.18    0.56
   1   5  -2   18.77    0.54
   1   5  -2   18.39    0.55
  -1   5   2   18.83    0.55
   0  -5   2    9.23    0.32
   0  -5  -2    9.56    0.32
   0  -5   2    8.95    0.32
   0  -5  -2    9.72    0.31
   0  -5   2    9.45    0.34
   0  -5  -2    9.68    0.30
   0  -5  -2    9.71    0.27
   0  -5   2   10.70    0.36
   0  -5   2    9.36    0.31
   0   5   2    9.36    0.30
   0   5  -2    9.68    0.33
   0   5  -2    9.60    0.32
   0   5   2    9.67    0.30
   0   5  -2    9.48    0.32
   0   5   2    9.90    0.27
  -1  -5  -2    8.79    0.29
   1  -5   2    7.52    0.29
  -1  -5  -2    7.20    0.27
   1  -5   2    7.90    0.27
   1  -5   2    7.39    0.28
  -1  -5  -2    7.46    0.25
   1   5   2    7.39    0.26
  -1   5  -2    7.41    0.27
  -1   5  -2    7.74    0.28
   1   5   2    7.36    0.25
  -1   5  -2    8.06    0.28
   1   5   2    7.01    0.25
  -2  -5  -2    1.74    0.13
   2  -5   2    1.68    0.13
  -2  -5  -2    1.75    0.14
  -2  -5  -2    1.53    0.11
   2  -5   2    1.78    0.12
   2  -5   2    1.80    0.14
  -2   5  -2    1.73    0.13
   2   5   2    1.64    0.12
  -2   5  -2    1.58    0.12
   2   5   2    1.58    0.12
   2   5   2    1.84    0.08
  -2   5  -2    1.77    0.12
   3  -5   2    6.93    0.27
   3  -5   2    6.80    0.31
  -3  -5  -2    6.78    0.28
   3  -5   2    6.64    0.27
  -3  -5  -2    6.74    0.28
  -3  -5  -2    6.94    0.31
  -3   5  -2    5.80    0.28
  -3   5  -2    6.57    0.29
   3   5   2    6.74    0.23
  -3   5  -2    6.80    0.25
  -3   5  -2    6.52    0.29
   3   5   2    7.12    0.29
   3   5   2    7.15    0.28
  -4  -5  -2   10.71    0.39
   4  -5   2    9.77    0.38
  -4  -5  -2   10.05    0.40
   4  -5   2    9.94    0.43
   4   5   2   10.13    0.35
   4   5   2   10.04    0.39
  -4   5  -2   10.23    0.42
  -4   5  -2   10.23    0.34
  -4   5  -2   10.83    0.41
   4   5   2    9.71    0.41
  -4   5  -2   10.09    0.40
   5  -5   2    2.35    0.20
  -5  -5  -2    2.67    0.24
  -5  -5  -2    2.34    0.21
   5  -5   2    2.42    0.24
  -5  -5  -2    2.53    0.19
   5   5   2    2.32    0.22
   5   5   2    2.56    0.18
  -5   5  -2    2.59    0.15
  -5   5  -2    2.50    0.22
  -5   5  -2    2.18    0.21
  -5   5  -2    2.76    0.22
   5   5   2    2.92    0.22
  -6  -5  -2    3.04    0.23
  -6  -5  -2    3.32    0.29
   6  -5   2    3.33    0.25
   6  -5   2    3.20    0.31
   6  -5   2    3.19    0.25
  -6  -5  -2    2.97    0.26
   6   5   2    3.11    0.24
  -6   5  -2    3.41    0.17
   6   5   2    3.40    0.26
   6   5   2    3.45    0.28
  -6   5  -2    3.24    0.28
  -6   5  -2    4.05    0.28
  -6   5  -2    3.22    0.25
   7  -5   2    0.20    0.14
   7  -5   2    0.05    0.17
  -7  -5  -2    0.06    0.13
  -7  -5  -2    0.39    0.12
   7  -5   2    0.35    0.13
  -7   5  -2    0.19    0.07
  -7   5  -2    0.11    0.14
   7   5   2    0.22    0.14
   7   5   2    0.14    0.15
   7   5   2    0.26    0.14
   7   5   2    0.18    0.14
  -7   5  -2    0.33    0.13
   8  -5   2   23.62    0.87
  -8  -5  -2   23.02    0.78
   8  -5   2   23.48    0.85
   8  -5   2   22.40    0.95
  -8  -5  -2   22.28    0.89
  -8  -5  -2   22.39    1.17
  -8   5  -2   22.95    0.65
  -8   5  -2   23.78    0.92
  -8   5  -2   23.32    0.82
   8   5   2   23.50    0.88
   8   5   2   24.95    0.87
   8   5   2   22.54    0.89
  -8   5  -2   22.41    0.88
  -8   5  -2   23.02    0.64
   9  -5   2    4.76    0.41
  -9  -5  -2    3.69    0.36
   9  -5   2    5.11    0.40
  -9  -5  -2    4.50    0.47
   9   5   2    4.68    0.45
   9   5   2    4.15    0.45
   9   5   2    4.16    0.42
  -9   5  -2    4.42    0.38
 -10  -5  -2    0.92    0.33
  10  -5   2    1.08    0.29
  10  -5   2    1.15    0.31
 -10   5  -2    1.17    0.26
  10   5   2    1.17    0.32
  10   5   2    1.23    0.31
  10  -6  -2    0.56    0.25
  10  -6  -2    0.61    0.29
  10   6  -2    0.41    0.32
  10   6  -2    0.25    0.29
   9  -6  -2    5.97    0.43
   9  -6  -2    6.65    0.48
   9  -6  -2    6.84    0.55
  -9  -6   2    6.67    0.44
  -9  -6   2    7.22    0.44
   9   6  -2    7.09    0.52
   9   6  -2    7.13    0.54
  -9   6   2    6.29    0.45
  -8  -6   2    0.73    0.18
   8  -6  -2    0.66    0.21
  -8  -6   2    0.85    0.19
   8  -6  -2    0.59    0.22
   8  -6  -2    0.81    0.18
   8   6  -2    1.04    0.26
   8   6  -2    1.21    0.25
  -8   6   2    0.86    0.18
   8   6  -2    1.26    0.21
   7  -6  -2   29.31    1.00
  -7  -6   2   29.50    0.94
  -7  -6   2   30.10    0.96
   7  -6  -2   30.08    1.01
   7  -6  -2   29.68    0.95
  -7  -6   2   29.28    1.00
   7   6  -2   30.45    0.94
   7   6  -2   30.36    1.02
   7   6  -2   29.84    1.04
  -7   6   2   29.07    1.05
   7   6  -2   30.35    0.97
  -7   6   2   30.68    0.95
   6  -6  -2    0.71    0.15
   6  -6  -2    0.69    0.13
  -6  -6   2    0.61    0.14
   6  -6  -2    0.72    0.15
  -6  -6   2    0.57    0.14
  -6  -6   2    0.68    0.14
   6   6  -2    0.74    0.17
  -6   6   2    0.62    0.12
   6   6  -2    0.71    0.14
   6   6  -2    0.65    0.12
   6   6  -2    0.87    0.18
  -5  -6   2   24.50    0.79
  -5  -6   2   24.72    0.78
   5  -6  -2   25.95    0.79
   5  -6  -2   25.38    0.76
   5  -6  -2   24.61    0.81
  -5  -6   2   24.63    0.81
  -5   6   2   24.31    0.75
  -5   6   2   24.97    0.84
   5   6  -2   24.94    0.84
   5   6  -2   24.10    0.82
   5   6  -2   24.89    0.78
   5   6  -2   25.02    0.78
   4  -6  -2    3.14    0.21
   4  -6  -2    3.08    0.16
   4  -6  -2    2.98    0.11
  -4  -6   2    2.97    0.20
   4  -6  -2    3.12    0.19
  -4  -6   2    3.10    0.23
  -4  -6   2    2.93    0.20
  -4  -6   2    2.99    0.20
  -4  -6   2    2.92    0.16
  -4   6   2    3.00    0.23
  -4   6   2    3.14    0.16
   4   6  -2    2.81    0.21
   4   6  -2    2.96    0.19
   4   6  -2    2.91    0.19
   4   6  -2    2.58    0.20
   3  -6  -2   46.18    1.27
  -3  -6   2   44.59    1.30
  -3  -6   2   44.02    1.26
   3  -6  -2   45.10    1.20
  -3  -6   2   47.31    1.28
  -3  -6   2   46.59    1.24
   3  -6  -2   44.47    1.24
   3   6  -2   45.66    1.25
   3   6  -2   43.29    1.29
   3   6  -2   44.95    1.29
  -3   6   2   45.07    1.29
  -3   6   2   43.73    1.20
   3   6  -2   45.63    1.27
   2  -6  -2   83.04    2.18
  -2  -6   2   84.66    2.24
  -2  -6   2   84.40    2.20
   2  -6  -2   82.68    2.19
  -2  -6   2   87.20    2.26
   2  -6  -2   85.22    2.21
  -2  -6   2   82.55    2.21
   2   6  -2   79.42    2.24
   2   6  -2   81.29    2.23
   2   6  -2   83.57    2.20
   2   6  -2   81.70    2.22
  -2   6   2   84.83    2.23
   1  -6  -2   66.52    1.74
  -1  -6   2   64.88    1.79
  -1  -6   2   64.46    1.78
   1  -6  -2   63.46    1.74
  -1  -6   2   65.95    1.76
   1  -6  -2   64.01    1.73
  -1  -6   2   65.40    1.75
   1   6  -2   69.02    1.76
   1   6  -2   66.67    1.77
  -1   6   2   65.66    1.75
   1   6  -2   66.77    1.76
   0  -6   2   20.31    0.62
   0  -6   2   20.51    0.60
   0  -6   2   17.78    0.62
   0  -6  -2   20.38    0.60
   0  -6  -2   20.56    0.59
   0  -6   2   20.11    0.61
   0  -6  -2   20.36    0.58
   0  -6   2   20.64    0.59
   0   6  -2   20.37    0.60
   0   6  -2   19.53    0.61
   0   6   2   20.00    0.54
   0   6  -2   20.09    0.60
   0   6   2   19.70    0.58
  -1  -6  -2   89.94    2.32
  -1  -6  -2   86.41    2.39
  -1  -6  -2   95.98    2.41
   1  -6   2   93.75    2.42
   1  -6   2   93.63    2.42
   1  -6   2   87.57    2.39
  -1  -6  -2   90.43    2.35
  -1   6  -2   92.33    2.40
  -1   6  -2   88.85    2.40
   1   6   2   85.35    2.36
   1   6   2   93.70    2.38
  -1   6  -2   91.66    2.40
   1   6   2   91.81    2.37
  -2  -6  -2   12.43    0.45
   2  -6   2   13.17    0.43
   2  -6   2   13.31    0.45
  -2  -6  -2   12.86    0.44
  -2  -6  -2   13.10    0.42
  -2   6  -2   12.99    0.43
   2   6   2   12.99    0.43
   2   6   2   14.25    0.44
  -2   6  -2   13.56    0.45
   2   6   2   13.01    0.41
  -2   6  -2   12.80    0.44
   3  -6   2   81.94    2.22
   3  -6   2   82.79    2.28
   3  -6   2   83.86    2.22
  -3  -6  -2   82.52    2.26
  -3  -6  -2   82.37    2.23
  -3  -6  -2   83.80    2.24
   3   6   2   79.74    2.16
  -3   6  -2   83.71    2.25
  -3   6  -2   86.26    2.26
  -3   6  -2   82.46    2.24
   3   6   2   82.97    2.24
  -3   6  -2   82.97    2.20
   3   6   2   87.28    2.24
   4  -6   2   11.57    0.43
  -4  -6  -2   11.17    0.43
   4  -6   2   12.14    0.49
  -4  -6  -2   12.52    0.45
  -4  -6  -2   11.71    0.48
   4   6   2   11.99    0.46
   4   6   2   11.40    0.39
  -4   6  -2   12.02    0.44
   4   6   2   12.29    0.45
  -4   6  -2   12.64    0.47
  -4   6  -2   11.77    0.39
  -4   6  -2   11.73    0.45
   5  -6   2   57.59    1.66
   5  -6   2   59.97    1.73
  -5  -6  -2   60.44    1.69
  -5  -6  -2   58.15    1.65
  -5  -6  -2   58.26    1.72
  -5   6  -2   57.97    1.58
  -5   6  -2   59.71    1.71
   5   6   2   61.90    1.72
   5   6   2   58.97    1.62
  -5   6  -2   59.19    1.66
   5   6   2   58.94    1.67
  -5   6  -2   56.95    1.68
  -6  -6  -2   18.55    0.72
  -6  -6  -2   18.22    0.64
   6  -6   2   18.18    0.72
  -6  -6  -2   19.12    0.69
   6  -6   2   18.21    0.66
   6   6   2   18.39    0.67
   6   6   2   18.71    0.64
  -6   6  -2   18.49    0.65
   6   6   2   18.21    0.70
  -6   6  -2   19.15    0.69
  -6   6  -2   18.16    0.55
  -6   6  -2   18.59    0.71
   7  -6   2   32.72    1.16
  -7  -6  -2   33.36    1.11
  -7  -6  -2   32.49    1.04
   7  -6   2   33.46    1.08
  -7  -6  -2   35.09    1.16
  -7   6  -2   34.18    1.15
  -7   6  -2   34.61    1.06
  -7   6  -2   33.67    0.92
  -7   6  -2   32.95    1.11
   7   6   2   32.54    1.09
   7   6   2   34.12    1.06
   7   6   2   33.98    1.14
  -8  -6  -2    1.03    0.20
  -8  -6  -2    1.14    0.24
   8  -6   2    0.91    0.19
   8   6   2    0.78    0.22
   8   6   2    0.77    0.22
  -8   6  -2    1.00    0.20
  -8   6  -2    1.25    0.26
   8   6   2    1.05    0.23
   9  -6   2    0.65    0.20
  -9  -6  -2    0.73    0.28
  -9  -6  -2    0.45    0.22
   9   6   2    0.29    0.24
   9   6   2    0.40    0.26
   9   6   2    0.67    0.25
  -9   6  -2    0.46    0.19
  10  -6   2    5.96    0.53
 -10  -6  -2    7.52    0.62
  10   6   2    5.26    0.65
  10   6   2    6.00    0.58
 -10   6  -2    7.34    0.47
  10  -7  -2   14.79    0.71
  10   7  -2   16.40    1.11
   9  -7  -2    8.84    0.49
   9  -7  -2    9.09    0.55
  -9  -7   2    8.85    0.50
  -9  -7   2    7.69    0.51
   9   7  -2    8.84    0.59
  -9   7   2    8.35    0.50
  -8  -7   2   32.65    1.07
   8  -7  -2   33.56    1.07
   8  -7  -2   32.96    1.13
   8  -7  -2   32.19    1.14
  -8  -7   2   33.20    1.08
   8   7  -2   32.72    1.18
   8   7  -2   32.72    1.10
  -8   7   2   33.77    1.07
   8   7  -2   33.09    1.16
  -7  -7   2    8.56    0.43
  -7  -7   2    8.24    0.44
  -7  -7   2    7.97    0.41
   7  -7  -2    8.18    0.46
   7  -7  -2    8.29    0.44
   7  -7  -2    8.73    0.40
   7   7  -2    7.88    0.42
   7   7  -2    8.07    0.48
   7   7  -2    8.75    0.48
   7   7  -2    9.00    0.41
  -7   7   2    7.78    0.39
  -7   7   2    7.79    0.50
  -6  -7   2    3.91    0.28
  -6  -7   2    3.68    0.28
  -6  -7   2    3.97    0.30
   6  -7  -2    3.95    0.29
   6  -7  -2    3.68    0.24
   6  -7  -2    3.72    0.43
  -6   7   2    3.75    0.33
   6   7  -2    3.61    0.25
  -6   7   2    3.63    0.24
   6   7  -2    3.62    0.26
   6   7  -2    3.49    0.30
  -5  -7   2   36.47    1.19
  -5  -7   2   41.29    1.23
  -5  -7   2   41.09    1.21
  -5  -7   2   40.52    1.21
   5  -7  -2   42.50    1.23
   5  -7  -2   40.84    1.20
   5  -7  -2   40.05    1.15
   5   7  -2   41.52    1.24
   5   7  -2   41.09    1.20
   5   7  -2   42.22    1.20
   5   7  -2   41.47    1.26
  -5   7   2   41.01    1.26
  -5   7   2   39.41    1.15
  -4  -7   2   46.27    1.36
  -4  -7   2   48.76    1.32
   4  -7  -2   46.18    1.33
   4  -7  -2   46.17    1.35
   4  -7  -2   46.59    1.25
  -4  -7   2   47.28    1.36
  -4  -7   2   47.96    1.40
   4   7  -2   49.01    1.34
   4   7  -2   48.09    1.39
  -4   7   2   46.65    1.28
  -4   7   2   47.57    1.39
   4   7  -2   48.40    1.36
  -3  -7   2    5.11    0.30
  -3  -7   2    5.62    0.24
  -3  -7   2    5.54    0.26
   3  -7  -2    5.63    0.25
   3  -7  -2    5.57    0.21
   3  -7  -2    5.86    0.26
  -3  -7   2    5.49    0.29
   3   7  -2    5.11    0.27
   3   7  -2    5.77    0.27
   3   7  -2    5.11    0.27
  -3   7   2    5.48    0.19
  -3   7   2    5.80    0.29
   3   7  -2    6.51    0.29
   2  -7  -2   40.12    1.16
  -2  -7   2   41.96    1.21
  -2  -7   2   42.27    1.18
  -2  -7   2   43.15    1.17
   2  -7  -2   41.01    1.14
   2  -7  -2   42.56    1.16
  -2  -7   2   43.19    1.20
   2   7  -2   43.88    1.21
   2   7  -2   40.07    1.19
   2   7  -2   40.31    1.17
   2   7  -2   41.50    1.19
   2   7  -2   42.68    1.17
  -2   7   2   41.53    1.19
  -1  -7   2   64.18    1.69
   1  -7  -2   60.46    1.67
  -1  -7   2   62.49    1.69
  -1  -7   2   63.61    1.72
   1  -7  -2   62.24    1.67
   1  -7  -2   59.45    1.67
  -1  -7   2   60.21    1.72
  -1   7   2   62.11    1.69
   1   7  -2   63.75    1.70
   1   7  -2   64.19    1.70
   1   7  -2   61.52    1.70
   1   7  -2   65.73    1.69
   0  -7   2  183.69    4.90
   0  -7   2  191.87    4.91
   0  -7  -2  192.68    4.89
   0  -7  -2  192.43    4.88
   0  -7   2  187.84    4.89
   0  -7  -2  191.58    4.90
   0  -7   2  189.34    4.94
   0  -7   2  193.07    4.92
   0   7  -2  186.91    4.90
   0   7  -2  195.52    4.90
   0   7   2  189.08    4.88
   0   7   2  186.16    4.94
   0   7  -2  185.32    4.91
   1  -7   2    2.65    0.17
   1  -7   2    2.29    0.15
  -1  -7  -2    2.42    0.16
  -1  -7  -2    2.49    0.16
  -1  -7  -2    2.46    0.12
   1  -7   2    2.34    0.17
   1  -7   2    2.52    0.16
  -1   7  -2    2.55    0.16
   1   7   2    2.76    0.13
  -1   7  -2    2.73    0.16
   1   7   2    2.55    0.14
  -1   7  -2    2.51    0.16
  -2  -7  -2   89.06    2.35
   2  -7   2   85.18    2.33
  -2  -7  -2   89.38    2.31
   2  -7   2   89.24    2.38
   2  -7   2   88.61    2.35
   2   7   2   90.35    2.33
  -2   7  -2   85.80    2.32
  -2   7  -2   86.79    2.34
   2   7   2   85.58    2.32
   2   7   2   86.34    2.30
  -2   7  -2   87.89    2.35
  -3  -7  -2    3.44    0.19
   3  -7   2    3.25    0.20
   3  -7   2    3.32    0.20
  -3  -7  -2    3.35    0.20
   3  -7   2    3.25    0.23
  -3   7  -2    3.17    0.18
  -3   7  -2    3.02    0.20
   3   7   2    3.10    0.14
  -3   7  -2    3.09    0.21
   3   7   2    3.29    0.20
   3   7   2    3.28    0.19
  -3   7  -2    3.34    0.20
   4  -7   2  209.38    5.57
   4  -7   2  207.96    5.54
   4  -7   2  217.22    5.64
  -4  -7  -2  216.98    5.58
  -4  -7  -2  211.61    5.62
  -4   7  -2  213.93    5.52
  -4   7  -2  210.74    5.57
   4   7   2  207.59    5.59
  -4   7  -2  219.20    5.62
   4   7   2  225.75    5.51
   4   7   2  218.39    5.58
   5  -7   2    8.22    0.43
   5  -7   2    7.90    0.36
  -5  -7  -2    7.53    0.37
  -5  -7  -2    7.92    0.37
  -5  -7  -2    7.85    0.41
  -5   7  -2    7.70    0.29
   5   7   2    7.39    0.36
   5   7   2    8.99    0.33
  -5   7  -2    7.45    0.40
   5   7   2    7.94    0.39
  -5   7  -2    8.04    0.36
  -5   7  -2    7.93    0.38
   6  -7   2   86.45    2.53
  -6  -7  -2   78.79    2.53
  -6  -7  -2   85.53    2.39
  -6  -7  -2   85.77    2.36
   6  -7   2   84.90    2.45
   6   7   2   87.57    2.43
  -6   7  -2   88.79    2.41
   6   7   2   83.65    2.32
  -6   7  -2   87.55    2.43
  -6   7  -2   86.27    2.35
  -6   7  -2   86.00    2.24
   6   7   2   83.27    2.38
  -7  -7  -2    0.62    0.20
   7  -7   2    0.64    0.22
   7  -7   2    0.52    0.15
  -7  -7  -2    0.57    0.18
  -7  -7  -2    0.32    0.15
  -7   7  -2    0.51    0.21
   7   7   2    0.70    0.17
   7   7   2    0.62    0.20
  -7   7  -2    0.60    0.09
  -7   7  -2    0.75    0.20
   7   7   2    0.62    0.16
  -8  -7  -2   13.70    0.59
   8  -7   2   13.71    0.60
  -8  -7  -2   13.43    0.68
  -8   7  -2   13.78    0.65
   8   7   2   12.66    0.59
  -8   7  -2   13.52    0.56
   8   7   2   13.19    0.64
   8   7   2   12.94    0.65
   9  -7   2   10.66    0.57
  -9  -7  -2   10.33    0.66
  -9  -7  -2    9.75    0.62
   9   7   2   10.87    0.63
   9   7   2    9.89    0.62
  -9   7  -2   10.89    0.52
   9   7   2    9.66    0.58
  -9  -8   2   -0.09    0.19
  -9  -8   2   -0.19    0.24
   9  -8  -2    0.19    0.18
   9  -8  -2   -0.44    0.19
  -9   8   2    0.43    0.22
   9   8  -2    0.14    0.26
   8  -8  -2    5.58    0.35
  -8  -8   2    5.45    0.33
   8  -8  -2    4.88    0.39
  -8  -8   2    4.86    0.40
  -8  -8   2    4.84    0.39
   8  -8  -2    5.30    0.48
   8   8  -2    5.47    0.45
  -8   8   2    4.39    0.35
   8   8  -2    4.11    0.44
  -7  -8   2   45.70    1.45
   7  -8  -2   46.06    1.45
  -7  -8   2   48.37    1.35
   7  -8  -2   48.86    1.38
  -7  -8   2   46.10    1.41
   7  -8  -2   46.41    1.44
  -7  -8   2   47.26    1.43
   7   8  -2   45.56    1.51
  -7   8   2   47.37    1.37
   7   8  -2   47.47    1.42
   7   8  -2   47.86    1.47
   7   8  -2   47.43    1.51
  -7   8   2   42.22    1.49
   6  -8  -2    1.52    0.22
  -6  -8   2    1.45    0.20
  -6  -8   2    1.51    0.22
   6  -8  -2    1.94    0.27
  -6  -8   2    1.76    0.25
  -6  -8   2    1.60    0.19
  -6   8   2    1.15    0.21
   6   8  -2    1.41    0.22
   6   8  -2    1.60    0.25
   6   8  -2    1.64    0.20
  -6   8   2    1.92    0.19
   6   8  -2    1.14    0.17
  -5  -8   2   21.19    0.73
  -5  -8   2   21.00    0.74
  -5  -8   2   21.49    0.68
  -5  -8   2   21.85    0.74
   5  -8  -2   21.31    0.73
   5  -8  -2   21.78    0.73
   5   8  -2   21.29    0.75
   5   8  -2   21.76    0.72
   5   8  -2   21.94    0.72
   5   8  -2   21.63    0.77
  -5   8   2   21.21    0.66
  -5   8   2   21.23    0.78
   4  -8  -2   12.72    0.47
  -4  -8   2   12.32    0.50
   4  -8  -2   12.08    0.47
  -4  -8   2   12.75    0.49
  -4  -8   2   12.34    0.44
  -4  -8   2   12.95    0.49
   4  -8  -2   12.26    0.39
   4   8  -2   12.40    0.46
   4   8  -2   12.42    0.49
   4   8  -2   12.57    0.50
   4   8  -2   12.88    0.48
  -4   8   2   12.31    0.40
   3  -8  -2   76.30    2.02
   3  -8  -2   74.78    1.97
   3  -8  -2   73.65    2.03
  -3  -8   2   75.90    2.06
  -3  -8   2   72.75    2.04
  -3  -8   2   75.78    2.07
  -3   8   2   76.74    2.07
   3   8  -2   73.39    2.05
  -3   8   2   72.99    1.94
   3   8  -2   74.97    2.02
   3   8  -2   73.12    2.06
   3   8  -2   75.31    2.05
  -2  -8   2  141.72    3.62
  -2  -8   2  141.76    3.66
  -2  -8   2  136.49    3.62
   2  -8  -2  129.80    3.59
  -2  -8   2  139.26    3.65
   2  -8  -2  140.64    3.59
   2  -8  -2  139.92    3.61
   2  -8  -2  135.38    3.61
  -2   8   2  139.57    3.64
   2   8  -2  133.16    3.63
   2   8  -2  139.72    3.64
   2   8  -2  139.66    3.63
   2   8  -2  139.03    3.62
   1  -8  -2  125.50    3.28
  -1  -8   2  126.38    3.34
  -1  -8   2  126.54    3.30
   1  -8  -2  121.01    3.28
   1  -8  -2  125.41    3.28
   1  -8  -2  125.67    3.29
  -1  -8   2  130.99    3.31
   1   8  -2  125.16    3.32
   1   8  -2  127.83    3.31
  -1   8   2  121.86    3.29
   0  -8   2   32.10    0.96
   0  -8   2   32.10    0.98
   0  -8  -2   33.31    0.93
   0  -8   2   33.95    0.95
   0  -8   2   33.05    0.96
   0  -8  -2   32.09    0.94
   0  -8   2   32.78    0.94
   0  -8  -2   32.25    0.93
   0   8   2   32.11    0.92
   0   8  -2   29.95    0.96
   0   8  -2   33.12    0.96
   0   8   2   32.37    0.87
   1  -8   2   30.46    0.89
   1  -8   2   29.98    0.88
  -1  -8  -2   31.38    0.82
  -1  -8  -2   29.72    0.90
   1  -8   2   30.34    0.90
  -1   8  -2   30.24    0.89
   1   8   2   30.07    0.86
   1   8   2   30.85    0.85
  -1   8  -2   29.46    0.89
   1   8   2   29.34    0.87
   2  -8   2   67.80    1.83
   2  -8   2   69.06    1.87
   2  -8   2   63.77    1.82
  -2  -8  -2   67.63    1.78
  -2  -8  -2   67.90    1.84
  -2  -8  -2   66.10    1.84
  -2   8  -2   65.55    1.82
   2   8   2   66.53    1.80
   2   8   2   66.02    1.79
  -2   8  -2   65.96    1.81
  -2   8  -2   67.59    1.84
   3  -8   2    6.36    0.34
  -3  -8  -2    6.72    0.28
  -3  -8  -2    6.68    0.33
  -3  -8  -2    6.47    0.31
   3  -8   2    6.23    0.29
   3  -8   2    6.11    0.29
  -3   8  -2    6.77    0.32
  -3   8  -2    6.44    0.27
  -3   8  -2    6.40    0.30
   3   8   2    6.30    0.29
   3   8   2    6.53    0.27
  -3   8  -2    6.61    0.30
   3   8   2    6.50    0.30
   4  -8   2    3.34    0.28
  -4  -8  -2    3.41    0.26
   4  -8   2    3.42    0.22
  -4  -8  -2    3.68    0.25
   4  -8   2    3.57    0.22
  -4  -8  -2    3.70    0.23
   4   8   2    3.55    0.17
  -4   8  -2    3.65    0.27
  -4   8  -2    3.58    0.23
   4   8   2    3.55    0.25
   4   8   2    3.67    0.24
  -4   8  -2    3.50    0.24
  -4   8  -2    3.45    0.20
   5  -8   2    5.92    0.39
   5  -8   2    5.68    0.31
  -5  -8  -2    6.15    0.33
  -5  -8  -2    6.24    0.37
  -5  -8  -2    6.09    0.33
   5   8   2    5.60    0.32
  -5   8  -2    6.04    0.33
   5   8   2    6.11    0.34
   5   8   2    5.93    0.27
  -5   8  -2    5.84    0.25
  -5   8  -2    6.24    0.32
  -5   8  -2    5.69    0.36
  -6  -8  -2   76.33    2.20
  -6  -8  -2   79.23    2.27
  -6  -8  -2   74.94    2.17
   6  -8   2   79.92    2.19
   6  -8   2   76.63    2.27
  -6   8  -2   78.60    2.22
  -6   8  -2   77.59    2.16
   6   8   2   77.97    2.20
   6   8   2   76.79    2.13
  -6   8  -2   78.29    2.06
  -6   8  -2   78.49    2.26
   6   8   2   79.93    2.29
   7  -8   2   11.87    0.54
   7  -8   2   11.14    0.64
  -7  -8  -2   12.65    0.55
  -7  -8  -2   13.37    0.64
  -7  -8  -2   11.87    0.57
  -7   8  -2   12.32    0.52
  -7   8  -2   11.39    0.56
   7   8   2   13.15    0.61
  -7   8  -2   12.44    0.39
   7   8   2   12.06    0.50
  -7   8  -2   11.53    0.62
  -8  -8  -2   76.50    2.30
  -8  -8  -2   74.05    2.18
   8  -8   2   78.41    2.22
   8   8   2   73.13    2.15
  -8   8  -2   76.76    2.15
   8   8   2   75.94    2.28
  -8   8  -2   77.72    2.26
  -9  -8  -2    6.73    0.57
   9  -8   2    5.92    0.49
   9   8   2    6.31    0.53
   9   8   2    5.02    0.51
   9   8   2    5.64    0.60
  -9   8  -2    5.94    0.42
   9  -9  -2   48.96    1.59
  -9  -9   2   50.07    1.55
   9   9  -2   47.48    1.68
   8  -9  -2   -0.25    0.30
  -8  -9   2    0.45    0.17
   8  -9  -2    0.09    0.18
  -8  -9   2    0.27    0.25
  -8  -9   2    0.30    0.22
  -8   9   2    0.15    0.17
   8   9  -2    0.08    0.22
   8   9  -2    0.07    0.24
  -7  -9   2   23.14    0.77
   7  -9  -2   23.53    0.85
  -7  -9   2   23.95    0.85
   7  -9  -2   22.54    0.88
  -7  -9   2   24.45    0.86
  -7   9   2   23.80    0.77
   7   9  -2   21.64    0.85
   7   9  -2   22.61    0.83
   7   9  -2   22.88    0.82
   7   9  -2   23.29    0.91
  -6  -9   2   38.63    1.25
   6  -9  -2   39.94    1.26
  -6  -9   2   41.04    1.25
   6  -9  -2   40.67    1.24
  -6  -9   2   40.34    1.18
  -6  -9   2   40.36    1.25
   6   9  -2   40.47    1.23
   6   9  -2   39.99    1.30
   6   9  -2   39.41    1.26
  -6   9   2   38.87    1.15
  -6   9   2   40.00    1.31
   6   9  -2   38.79    1.21
  -5  -9   2   81.81    2.31
  -5  -9   2   83.33    2.31
   5  -9  -2   79.61    2.15
  -5  -9   2   82.66    2.34
   5  -9  -2   83.38    2.30
  -5  -9   2   84.55    2.26
   5  -9  -2   79.55    2.31
  -5   9   2   82.19    2.36
   5   9  -2   82.00    2.35
   5   9  -2   83.58    2.28
  -5   9   2   80.77    2.20
   5   9  -2   83.35    2.30
   5   9  -2   90.43    2.34
   4  -9  -2   41.22    1.22
  -4  -9   2   42.14    1.25
   4  -9  -2   40.41    1.22
  -4  -9   2   42.35    1.20
  -4  -9   2   41.87    1.26
  -4  -9   2   41.27    1.25
   4  -9  -2   40.43    1.13
  -4   9   2   40.24    1.13
   4   9  -2   42.48    1.25
  -4   9   2   43.19    1.28
   4   9  -2   41.68    1.23
   4   9  -2   40.91    1.26
   4   9  -2   40.60    1.21
  -3  -9   2   24.34    0.80
  -3  -9   2   24.01    0.79
  -3  -9   2   24.35    0.75
   3  -9  -2   23.83    0.75
   3  -9  -2   23.48    0.71
  -3  -9   2   24.10    0.77
   3  -9  -2   23.89    0.75
   3   9  -2   23.83    0.77
  -3   9   2   23.95    0.79
   3   9  -2   23.63    0.78
   3   9  -2   23.25    0.76
   3   9  -2   22.50    0.84
  -3   9   2   23.60    0.65
   3   9  -2   24.37    0.75
  -2  -9   2    7.84    0.33
   2  -9  -2    7.68    0.31
  -2  -9   2    7.62    0.35
   2  -9  -2    7.29    0.30
  -2  -9   2    7.48    0.33
  -2  -9   2    8.00    0.36
   2  -9  -2    7.41    0.30
   2  -9  -2    7.41    0.32
   2   9  -2    7.51    0.32
   2   9  -2    7.23    0.32
  -2   9   2    7.48    0.34
   2   9  -2    7.23    0.33
   2   9  -2    7.63    0.34
   1  -9  -2   12.52    0.51
   1  -9  -2   14.45    0.48
   1  -9  -2   13.69    0.47
  -1  -9   2   13.84    0.49
  -1  -9   2   13.44    0.51
  -1  -9   2   14.10    0.51
   1  -9  -2   14.52    0.47
  -1  -9   2   14.21    0.49
  -1   9   2   13.74    0.49
   1   9  -2   13.56    0.48
   1   9  -2   14.44    0.50
   1   9  -2   14.33    0.49
   0  -9   2   21.04    0.71
   0  -9  -2   21.24    0.67
   0  -9   2   21.60    0.70
   0  -9  -2   21.64    0.66
   0  -9   2   21.70    0.70
   0  -9   2   21.63    0.69
   0  -9   2   21.70    0.68
   0   9   2   22.23    0.61
   0   9  -2   20.65    0.68
   0   9   2   21.73    0.67
   0   9  -2   22.23    0.69
   1  -9   2    2.35    0.17
   1  -9   2    2.55    0.18
  -1  -9  -2    2.07    0.12
  -1  -9  -2    2.34    0.18
  -1  -9  -2    2.42    0.18
   1  -9   2    2.46    0.20
  -1   9  -2    2.33    0.18
   1   9   2    2.41    0.16
   1   9   2    2.44    0.14
   1   9   2    2.33    0.19
  -1   9  -2    2.28    0.17
  -2  -9  -2  111.81    3.01
  -2  -9  -2  116.73    3.01
   2  -9   2  114.80    3.00
  -2  -9  -2  107.57    2.90
  -2  -9  -2  108.48    2.93
   2  -9   2  108.47    2.98
   2  -9   2  117.74    3.04
  -2   9  -2  110.99    2.97
   2   9   2  111.61    2.96
   2   9   2  110.04    2.96
  -2   9  -2  113.40    2.99
  -2   9  -2  114.23    3.01
   2   9   2  113.71    2.97
  -3  -9  -2   34.81    1.00
  -3  -9  -2   34.65    1.07
  -3  -9  -2   35.67    1.06
   3  -9   2   34.81    1.04
   3  -9   2   34.95    1.03
   3   9   2   34.29    1.00
   3   9   2   35.08    1.03
  -3   9  -2   34.02    1.03
  -3   9  -2   34.01    1.04
  -3   9  -2   36.05    1.08
   3   9   2   30.80    1.02
  -3   9  -2   35.49    1.00
  -4  -9  -2   31.63    1.02
   4  -9   2   31.58    0.96
   4  -9   2   31.12    1.03
   4  -9   2   31.50    0.97
  -4  -9  -2   31.64    0.96
  -4  -9  -2   31.21    0.98
   4   9   2   28.23    0.88
  -4   9  -2   31.15    0.98
   4   9   2   32.57    0.94
   4   9   2   30.44    0.96
  -4   9  -2   31.78    0.92
   4   9   2   32.77    0.99
  -4   9  -2   32.20    1.02
  -4   9  -2   31.34    0.96
   5  -9   2   63.61    2.10
  -5  -9  -2   69.25    2.19
   5  -9   2   72.26    2.13
  -5  -9  -2   71.87    2.05
  -5  -9  -2   75.56    2.05
  -5   9  -2   76.58    2.12
   5   9   2   75.62    1.97
  -5   9  -2   73.69    1.96
  -5   9  -2   74.43    2.03
  -5   9  -2   72.86    2.06
   5   9   2   74.54    2.05
   5   9   2   74.81    2.09
  -6  -9  -2    8.51    0.48
  -6  -9  -2    7.98    0.42
  -6  -9  -2    7.92    0.43
   6  -9   2    7.26    0.50
   6  -9   2    7.62    0.40
  -6   9  -2    7.96    0.30
   6   9   2    7.55    0.42
  -6   9  -2    6.76    0.44
  -6   9  -2    8.44    0.44
   6   9   2    8.39    0.35
  -6   9  -2    6.98    0.47
   6   9   2    8.02    0.45
  -7  -9  -2   16.98    0.72
   7  -9   2   18.65    0.70
  -7  -9  -2   18.21    0.79
  -7  -9  -2   17.35    0.71
  -7   9  -2   17.81    0.53
   7   9   2   18.65    0.65
  -7   9  -2   17.93    0.73
  -7   9  -2   17.52    0.66
   7   9   2   17.60    0.75
   8  -9   2   24.69    0.91
  -8  -9  -2   25.19    1.01
  -8   9  -2   26.21    1.12
   8   9   2   23.26    0.85
  -8   9  -2   24.05    0.86
   8   9   2   24.94    0.98
  -9  -9  -2   21.40    0.97
   9  -9   2   20.57    0.85
   9   9   2   19.99    0.91
   9   9   2   19.13    0.93
  -9   9  -2   20.40    0.78
  -9 -10   2    0.29    0.28
   9  10  -2   -0.01    0.36
   8 -10  -2    1.20    0.25
  -8 -10   2    1.03    0.22
  -8 -10   2    0.86    0.26
  -8  10   2    0.69    0.20
   8  10  -2    1.27    0.27
  -7 -10   2    3.90    0.39
  -7 -10   2    3.41    0.30
   7 -10  -2    3.68    0.43
   7 -10  -2    3.81    0.34
  -7 -10   2    3.25    0.39
   7  10  -2    3.88    0.33
  -7  10   2    3.81    0.28
   7  10  -2    3.16    0.37
   7  10  -2    3.20    0.37
   6 -10  -2   89.76    2.57
  -6 -10   2   92.14    2.49
  -6 -10   2   91.75    2.56
   6 -10  -2   92.73    2.55
  -6 -10   2   92.65    2.57
   6  10  -2   86.13    2.51
   6  10  -2   90.60    2.54
  -6  10   2   91.19    2.44
   6  10  -2   91.96    2.62
  -6  10   2   89.88    2.62
   6  10  -2   92.07    2.57
  -5 -10   2   82.77    2.27
   5 -10  -2   80.50    2.17
  -5 -10   2   82.54    2.33
   5 -10  -2   83.22    2.32
  -5 -10   2   84.47    2.33
  -5 -10   2   80.90    2.34
   5 -10  -2   83.79    2.30
   5  10  -2   79.68    2.28
   5  10  -2   90.92    2.34
  -5  10   2   81.98    2.37
  -5  10   2   80.03    2.19
   5  10  -2   81.11    2.31
   5  10  -2   81.53    2.37
  -4 -10   2   54.05    1.59
  -4 -10   2   52.94    1.58
  -4 -10   2   56.58    1.58
   4 -10  -2   52.95    1.47
   4 -10  -2   55.52    1.55
   4 -10  -2   54.16    1.56
  -4 -10   2   52.79    1.53
   4  10  -2   52.81    1.54
   4  10  -2   53.79    1.55
   4  10  -2   53.96    1.57
  -4  10   2   52.44    1.60
   4  10  -2   54.15    1.57
   4  10  -2   54.04    1.59
  -4  10   2   53.62    1.44
   3 -10  -2   73.61    1.98
  -3 -10   2   73.32    1.98
  -3 -10   2   69.76    2.01
   3 -10  -2   71.60    1.93
   3 -10  -2   71.84    1.97
  -3 -10   2   71.78    2.02
  -3 -10   2   71.07    1.99
  -3  10   2   73.19    2.03
   3  10  -2   72.01    2.00
   3  10  -2   68.54    2.00
   3  10  -2   70.54    1.98
   3  10  -2   70.37    1.97
   2 -10  -2   25.56    0.80
   2 -10  -2   25.79    0.79
   2 -10  -2   26.42    0.81
  -2 -10   2   26.84    0.86
  -2 -10   2   26.24    0.82
   2 -10  -2   26.47    0.79
  -2 -10   2   26.36    0.85
  -2 -10   2   25.85    0.83
   2  10  -2   26.02    0.83
   2  10  -2   26.38    0.82
  -2  10   2   25.16    0.83
   2  10  -2   25.54    0.81
   2  10  -2   25.33    0.83
  -1 -10   2  135.59    3.56
   1 -10  -2  129.53    3.52
   1 -10  -2  134.74    3.51
  -1 -10   2  139.49    3.57
  -1 -10   2  128.22    3.52
   1 -10  -2  134.93    3.52
   1 -10  -2  127.46    3.50
  -1 -10   2  141.70    3.54
  -1  10   2  131.20    3.52
   1  10  -2  128.05    3.51
   1  10  -2  135.36    3.53
   1  10  -2  132.68    3.54
   0 -10   2  120.11    3.20
   0 -10   2  122.61    3.24
   0 -10  -2  117.92    3.20
   0 -10   2  120.20    3.24
   0 -10  -2  122.43    3.21
   0 -10   2  122.39    3.23
   0 -10  -2  119.95    3.19
   0  10   2  119.35    3.11
   0  10   2  120.78    3.19
   0  10  -2  122.66    3.21
   0  10  -2  119.82    3.22
   1 -10   2  189.25    4.77
  -1 -10  -2  167.85    4.65
   1 -10   2  177.61    4.72
   1 -10   2  186.79    4.76
  -1 -10  -2  185.05    4.75
  -1 -10  -2  181.16    4.74
   1 -10   2  178.95    4.73
   1  10   2  176.37    4.70
  -1  10  -2  180.61    4.73
   1  10   2  182.40    4.67
  -1  10  -2  185.01    4.75
   1  10   2  181.53    4.71
   2 -10   2   59.46    1.71
   2 -10   2   57.58    1.65
  -2 -10  -2   57.51    1.57
   2 -10   2   58.46    1.66
  -2 -10  -2   59.90    1.68
   2 -10   2   58.16    1.67
  -2 -10  -2   60.20    1.69
   2  10   2   60.23    1.65
  -2  10  -2   60.38    1.66
   2  10   2   61.58    1.63
  -2  10  -2   59.18    1.68
   2  10   2   59.21    1.63
  -2  10  -2   58.21    1.64
   3 -10   2   11.44    0.46
  -3 -10  -2   11.87    0.43
   3 -10   2   12.03    0.52
  -3 -10  -2   12.50    0.51
  -3 -10  -2   11.69    0.48
   3 -10   2   10.49    0.51
  -3  10  -2   12.03    0.46
  -3  10  -2   12.19    0.50
  -3  10  -2   11.65    0.47
  -3  10  -2   12.19    0.44
   3  10   2   12.22    0.44
   3  10   2   13.04    0.47
   3  10   2   11.63    0.46
   4 -10   2    0.80    0.15
   4 -10   2    0.78    0.19
  -4 -10  -2    1.11    0.16
  -4 -10  -2    0.89    0.16
  -4  10  -2    0.51    0.12
  -4  10  -2    0.88    0.12
   4  10   2    0.89    0.16
  -4  10  -2    0.95    0.20
   4  10   2    0.96    0.15
   4  10   2    0.61    0.13
  -4  10  -2    0.63    0.14
  -5 -10  -2   10.61    0.50
  -5 -10  -2   11.09    0.54
   5 -10   2   10.46    0.46
   5 -10   2   10.96    0.56
  -5 -10  -2   10.47    0.46
  -5  10  -2   11.00    0.40
   5  10   2   11.30    0.50
  -5  10  -2   11.37    0.49
   5  10   2   10.61    0.44
  -5  10  -2    8.34    0.61
  -5  10  -2   10.59    0.53
   5  10   2   10.36    0.47
   5  10   2   10.34    0.38
   6 -10   2    7.21    0.39
  -6 -10  -2    7.96    0.49
  -6 -10  -2    6.64    0.39
   6 -10   2    6.33    0.51
  -6 -10  -2    6.68    0.42
  -6  10  -2    7.08    0.48
   6  10   2    6.66    0.32
  -6  10  -2    7.21    0.38
   6  10   2    6.96    0.43
   6  10   2    7.96    0.52
  -6  10  -2    6.55    0.29
  -6  10  -2    6.38    0.41
   7 -10   2    2.14    0.26
  -7 -10  -2    2.03    0.32
  -7  10  -2    1.87    0.28
   7  10   2    2.06    0.33
   7  10   2    1.72    0.25
  -7  10  -2    1.73    0.17
  -7  10  -2    2.13    0.27
  -8 -10  -2    5.34    0.54
   8 -10   2    6.10    0.44
   8  10   2    5.92    0.49
  -8  10  -2    5.76    0.40
  -8 -11   2    2.36    0.36
   8 -11  -2    1.75    0.28
  -8 -11   2    2.08    0.28
   8  11  -2    2.35    0.36
  -7 -11   2   20.55    0.82
  -7 -11   2   18.94    0.73
   7 -11  -2   20.67    0.78
  -7  11   2   20.48    0.69
   7  11  -2   19.36    0.78
   7  11  -2   19.53    0.81
   7  11  -2   21.48    0.87
  -6 -11   2    1.20    0.20
  -6 -11   2    1.19    0.23
   6 -11  -2    1.54    0.26
  -6 -11   2    1.07    0.25
   6 -11  -2    1.16    0.19
   6  11  -2    1.78    0.28
   6  11  -2    1.71    0.25
   6  11  -2    1.77    0.24
  -6  11   2    1.36    0.18
   5 -11  -2    1.75    0.17
   5 -11  -2    1.67    0.23
  -5 -11   2    1.77    0.25
   5 -11  -2    1.56    0.23
  -5 -11   2    1.60    0.23
  -5 -11   2    1.91    0.26
   5  11  -2    1.80    0.24
   5  11  -2    1.16    0.19
   5  11  -2    1.36    0.20
   5  11  -2    1.69    0.26
  -5  11   2    1.80    0.16
   5  11  -2    1.65    0.26
  -5  11   2    2.04    0.29
   4 -11  -2   33.47    0.98
   4 -11  -2   34.07    1.07
  -4 -11   2   32.73    1.08
   4 -11  -2   34.66    1.05
  -4 -11   2   33.31    1.10
  -4 -11   2   33.33    1.08
  -4 -11   2   33.84    1.04
   4  11  -2   34.37    1.10
   4  11  -2   34.74    1.08
   4  11  -2   33.34    1.06
   4  11  -2   34.07    1.05
  -4  11   2   33.82    1.12
  -4  11   2   33.08    0.92
  -3 -11   2    0.18    0.12
   3 -11  -2    0.10    0.09
  -3 -11   2   -0.01    0.13
   3 -11  -2    0.12    0.11
   3 -11  -2    0.16    0.09
  -3 -11   2    0.27    0.11
   3 -11  -2    0.08    0.10
  -3 -11   2    0.26    0.11
   3  11  -2    0.14    0.10
   3  11  -2    0.12    0.09
   3  11  -2    0.29    0.12
  -3  11   2    0.06    0.13
  -2 -11   2    2.72    0.24
   2 -11  -2    2.36    0.22
   2 -11  -2    2.20    0.20
   2 -11  -2    2.79    0.20
  -2 -11   2    2.34    0.22
   2 -11  -2    2.50    0.20
  -2 -11   2    2.70    0.23
  -2 -11   2    2.27    0.24
   2  11  -2    2.37    0.21
  -2  11   2    2.63    0.24
   2  11  -2    2.37    0.21
   2  11  -2    2.38    0.23
   2  11  -2    2.31    0.21
  -1 -11   2   15.87    0.60
  -1 -11   2   16.18    0.57
   1 -11  -2   16.45    0.56
   1 -11  -2   15.45    0.56
  -1 -11   2   16.06    0.60
  -1 -11   2   15.76    0.58
   1 -11  -2   15.85    0.56
   1 -11  -2   16.06    0.56
   1  11  -2   16.08    0.57
   1  11  -2   15.89    0.58
  -1  11   2   16.42    0.58
   1  11  -2   16.09    0.56
   0 -11   2   34.85    1.05
   0 -11   2   34.86    1.06
   0 -11   2   32.64    1.06
   0 -11  -2   33.63    1.03
   0 -11   2   34.46    1.02
   0 -11  -2   33.39    1.01
   0 -11  -2   35.20    0.97
   0 -11  -2   32.79    1.02
   0 -11  -2   33.44    1.02
   0  11  -2   33.79    1.03
   0  11   2   33.51    1.01
   0  11   2   34.38    0.93
   0  11  -2   33.50    1.03
   1 -11   2    2.20    0.19
   1 -11   2    2.19    0.20
   1 -11   2    2.08    0.22
  -1 -11  -2    2.01    0.21
  -1 -11  -2    2.05    0.20
  -1 -11  -2    2.18    0.14
   1 -11   2    1.96    0.22
  -1  11  -2    1.67    0.19
   1  11   2    2.18    0.18
   1  11   2    2.02    0.15
  -1  11  -2    1.99    0.20
  -2 -11  -2   12.81    0.52
  -2 -11  -2   13.13    0.52
   2 -11   2   13.15    0.54
   2 -11   2   12.38    0.49
   2 -11   2   12.34    0.49
   2 -11   2   11.92    0.50
  -2 -11  -2   13.25    0.41
  -2  11  -2   13.12    0.52
   2  11   2   12.74    0.48
   2  11   2   12.87    0.46
   2  11   2   13.16    0.47
  -2  11  -2   12.97    0.48
   3 -11   2  111.84    3.09
  -3 -11  -2  111.89    3.05
   3 -11   2  111.31    3.03
  -3 -11  -2  104.71    3.21
   3  11   2  112.07    2.99
   3  11   2  115.30    3.01
  -3  11  -2  111.72    3.02
  -3  11  -2  112.40    2.99
   3  11   2  115.38    3.01
  -3  11  -2  111.06    3.06
  -3  11  -2  113.29    3.02
   4 -11   2   13.88    0.62
  -4 -11  -2   13.24    0.59
  -4 -11  -2   13.73    0.58
  -4 -11  -2   14.02    0.52
   4 -11   2   13.76    0.55
   4 -11   2   13.65    0.54
  -4  11  -2   13.53    0.54
   4  11   2   14.09    0.55
  -4  11  -2   14.32    0.50
   4  11   2   13.38    0.54
   4  11   2   14.86    0.53
  -4  11  -2   14.64    0.61
  -5 -11  -2   14.15    0.64
   5 -11   2   13.55    0.56
  -5 -11  -2   14.27    0.55
  -5 -11  -2   13.24    0.60
   5 -11   2   13.76    0.66
   5  11   2   13.17    0.58
  -5  11  -2   13.91    0.49
   5  11   2   13.51    0.57
  -5  11  -2   14.01    0.55
  -5  11  -2   13.48    0.64
   5  11   2   14.30    0.54
  -5  11  -2   14.43    0.58
  -6 -11  -2   86.82    2.45
  -6 -11  -2   86.88    2.56
   6 -11   2   91.05    2.47
   6  11   2   86.87    2.42
  -6  11  -2   87.51    2.42
  -6  11  -2   88.80    2.33
  -6  11  -2   85.26    2.47
   6  11   2   86.44    2.50
   6  11   2   85.69    2.35
   7 -11   2   13.69    0.61
  -7 -11  -2   13.68    0.72
  -7  11  -2   12.99    0.65
   7  11   2   14.02    0.68
   7  11   2   13.18    0.53
  -7  11  -2   14.48    0.58
  -7  11  -2   13.98    0.46
  -8 -11  -2    3.91    0.54
   8 -11   2    2.42    0.32
   8  11   2    2.41    0.36
  -8  11  -2    3.04    0.34
   8 -12  -2    0.88    0.28
  -8 -12   2    1.52    0.33
   8  12  -2    1.77    0.37
  -7 -12   2    5.55    0.50
   7 -12  -2    6.25    0.42
  -7 -12   2    5.40    0.48
   7  12  -2    4.89    0.47
   7  12  -2    5.75    0.44
   7  12  -2    5.51    0.48
   6 -12  -2   10.90    0.71
  -6 -12   2   11.28    0.53
   6 -12  -2   10.76    0.52
   6 -12  -2   10.65    0.37
  -6 -12   2   11.80    0.59
   6  12  -2   10.87    0.56
   6  12  -2   11.36    0.55
  -6  12   2   10.72    0.41
   6  12  -2   11.98    0.60
   5 -12  -2   25.78    0.88
  -5 -12   2   26.46    0.93
  -5 -12   2   25.89    0.87
   5 -12  -2   24.27    0.78
  -5 -12   2   26.76    0.93
   5 -12  -2   26.24    0.93
  -5  12   2   26.31    1.10
   5  12  -2   26.01    0.91
  -5  12   2   24.88    0.74
   5  12  -2   25.48    0.93
   4 -12  -2    0.11    0.11
   4 -12  -2    0.19    0.11
  -4 -12   2    0.10    0.14
  -4 -12   2    0.50    0.19
   4 -12  -2    0.04    0.15
  -4 -12   2    0.21    0.14
   4 -12  -2    0.22    0.11
  -4 -12   2    0.15    0.13
  -4  12   2    0.11    0.17
   4  12  -2    0.03    0.15
   4  12  -2    0.21    0.14
   4  12  -2    0.38    0.15
   4  12  -2    0.17    0.13
  -3 -12   2    0.70    0.16
   3 -12  -2    0.95    0.16
   3 -12  -2    1.01    0.15
  -3 -12   2    0.62    0.15
   3 -12  -2    0.71    0.18
  -3 -12   2    0.87    0.20
   3  12  -2    0.91    0.16
   3  12  -2    0.72    0.16
  -3  12   2    0.53    0.17
   3  12  -2    0.90    0.16
   3  12  -2    0.96    0.17
  -2 -12   2   22.01    0.80
   2 -12  -2   22.44    0.78
   2 -12  -2   23.61    0.76
   2 -12  -2   22.35    0.75
   2 -12  -2   23.27    0.76
  -2 -12   2   23.45    0.80
  -2 -12   2   23.64    0.83
  -2 -12   2   23.83    0.79
   2  12  -2   23.64    0.78
  -2  12   2   23.14    0.80
   2  12  -2   24.04    0.79
   2  12  -2   22.76    0.80
  -1 -12   2    4.30    0.30
  -1 -12   2    4.44    0.28
  -1 -12   2    4.34    0.30
   1 -12  -2    4.37    0.28
   1 -12  -2    4.73    0.29
  -1 -12   2    4.23    0.32
   1 -12  -2    4.77    0.28
   1 -12  -2    4.56    0.27
  -1  12   2    5.20    0.30
   1  12  -2    4.32    0.30
   1  12  -2    4.44    0.29
   1  12  -2    4.69    0.27
   0 -12  -2   14.77    0.53
   0 -12  -2   14.94    0.49
   0 -12  -2   14.37    0.55
   0 -12   2   13.30    0.56
   0 -12   2   13.96    0.57
   0 -12  -2   14.94    0.55
   0 -12  -2   15.40    0.55
   0 -12   2   13.61    0.55
   0 -12   2   14.20    0.57
   0  12  -2   13.95    0.54
   0  12  -2   14.44    0.55
   0  12   2   14.65    0.54
   0  12  -2   14.51    0.52
   0  12   2   14.75    0.45
   1 -12   2   26.88    1.08
  -1 -12  -2   28.62    0.81
  -1 -12  -2   27.46    0.90
   1 -12   2   28.16    0.92
   1 -12   2   28.40    0.93
   1 -12   2   27.32    0.92
  -1  12  -2   27.23    0.88
   1  12   2   27.79    0.81
   1  12   2   28.23    0.87
  -1  12  -2   26.65    0.90
  -2 -12  -2    1.15    0.18
   2 -12   2    0.80    0.14
   2 -12   2    1.04    0.19
  -2 -12  -2    1.06    0.19
  -2 -12  -2    0.77    0.11
   2 -12   2    0.84    0.17
   2 -12   2    0.53    0.12
   2  12   2    0.89    0.15
  -2  12  -2    0.78    0.17
   2  12   2    0.92    0.14
   2  12   2    0.96    0.15
  -2  12  -2    0.71    0.14
   3 -12   2    7.69    0.38
  -3 -12  -2    7.57    0.42
   3 -12   2    7.94    0.41
   3 -12   2    8.43    0.39
  -3 -12  -2    7.60    0.43
   3 -12   2    7.38    0.45
   3  12   2    8.26    0.38
  -3  12  -2    7.81    0.36
   3  12   2    7.93    0.37
   3  12   2    7.41    0.37
  -3  12  -2    7.94    0.39
  -3  12  -2    8.03    0.44
  -4 -12  -2   23.13    0.75
   4 -12   2   21.89    0.78
   4 -12   2   22.34    0.88
  -4 -12  -2   22.80    0.85
   4 -12   2   22.87    0.79
  -4 -12  -2   22.56    0.82
  -4  12  -2   22.63    0.78
  -4  12  -2   22.62    0.77
   4  12   2   22.06    0.78
  -4  12  -2   23.02    0.83
  -4  12  -2   21.09    0.85
   4  12   2   22.40    0.78
   4  12   2   22.25    0.75
   5 -12   2    0.55    0.17
   5 -12   2    0.13    0.15
  -5 -12  -2    0.28    0.19
  -5 -12  -2    0.34    0.15
   5  12   2    0.10    0.14
  -5  12  -2   -0.03    0.12
  -5  12  -2    0.08    0.15
  -5  12  -2    0.12    0.11
  -6 -12  -2    2.42    0.30
  -6 -12  -2    2.77    0.40
   6 -12   2    2.63    0.30
  -6  12  -2    2.29    0.30
   6  12   2    2.16    0.33
  -6  12  -2    2.37    0.22
   6  12   2    2.50    0.31
  -6  12  -2    2.34    0.28
   7 -12   2    0.05    0.19
  -7 -12  -2    0.53    0.27
  -7  12  -2    0.10    0.26
  -7  12  -2    0.47    0.18
  -8 -12  -2    3.89    0.51
  -8  12  -2    3.27    0.39
   8  12   2    3.58    0.48
  -7 -13   2    1.72    0.32
   7 -13  -2    1.39    0.26
   7  13  -2    1.66    0.30
   7  13  -2    1.52    0.37
   7  13  -2    2.26    0.36
   6 -13  -2   37.96    1.22
  -6 -13   2   36.58    1.27
   6  13  -2   37.43    1.29
   6  13  -2   36.59    1.24
   5 -13  -2   -0.17    0.13
  -5 -13   2    0.11    0.17
  -5 -13   2    0.12    0.18
   5 -13  -2   -0.05    0.12
   5  13  -2    0.08    0.17
   5  13  -2    0.25    0.17
  -4 -13   2    0.42    0.18
  -4 -13   2    0.41    0.17
   4 -13  -2    0.40    0.14
  -4 -13   2    0.34    0.17
   4 -13  -2    0.39    0.19
   4 -13  -2    0.43    0.13
   4 -13  -2    0.35    0.13
   4  13  -2    0.40    0.17
   4  13  -2    0.58    0.18
  -4  13   2    0.33    0.22
   3 -13  -2    0.00    0.10
  -3 -13   2    0.13    0.13
  -3 -13   2    0.15    0.16
   3 -13  -2    0.20    0.16
  -3 -13   2    0.32    0.20
  -3 -13   2    0.05    0.13
   3 -13  -2    0.11    0.13
   3 -13  -2    0.25    0.12
   3  13  -2    0.12    0.13
   3  13  -2    0.21    0.15
   3  13  -2    0.07    0.15
   3  13  -2   -0.05    0.13
  -3  13   2   -0.06    0.18
   2 -13  -2    1.37    0.19
  -2 -13   2    1.17    0.18
  -2 -13   2    1.29    0.21
  -2 -13   2    1.35    0.24
   2 -13  -2    1.87    0.23
   2 -13  -2    1.54    0.20
  -2 -13   2    1.47    0.21
   2 -13  -2    1.44    0.20
   2  13  -2    1.00    0.18
  -2  13   2    1.20    0.20
   2  13  -2    1.42    0.21
   2  13  -2    1.56    0.23
  -1 -13   2    5.16    0.36
   1 -13  -2    5.42    0.31
   1 -13  -2    5.17    0.33
   1 -13  -2    5.05    0.32
  -1 -13   2    5.08    0.32
  -1 -13   2    4.98    0.37
  -1 -13   2    5.05    0.33
  -1  13   2    5.33    0.34
   1  13  -2    5.26    0.33
   1  13  -2    5.57    0.31
   1  13  -2    5.08    0.32
   0 -13  -2    0.28    0.10
   0 -13   2    0.66    0.17
   0 -13   2    0.15    0.13
   0 -13   2    0.11    0.15
   0 -13  -2    0.39    0.13
   0 -13  -2    0.24    0.13
   0 -13   2    0.09    0.10
   0 -13  -2    0.09    0.11
   0  13  -2    0.31    0.11
   0  13  -2    0.22    0.13
   0  13   2    0.22    0.12
   0  13  -2    0.11    0.11
   0  13   2    0.23    0.08
  -1 -13  -2    0.24    0.09
   1 -13   2    0.02    0.15
  -1 -13  -2    0.23    0.14
   1 -13   2    0.22    0.12
   1 -13   2    0.18    0.13
  -1 -13  -2    0.17    0.11
   1 -13   2    0.23    0.14
  -1 -13  -2    0.39    0.15
   1 -13   2    0.25    0.12
   1  13   2    0.43    0.12
  -1  13  -2    0.05    0.14
   1  13   2    0.38    0.10
  -1  13  -2    0.18    0.13
   2 -13   2   37.61    1.17
   2 -13   2   36.39    1.22
   2 -13   2   37.76    1.19
  -2 -13  -2   38.00    1.20
  -2 -13  -2   37.02    1.19
  -2 -13  -2   37.14    1.05
   2 -13   2   38.30    1.16
   2  13   2   38.46    1.14
   2  13   2   37.07    1.14
  -2  13  -2   36.64    1.19
   2  13   2   37.95    1.11
  -2  13  -2   37.93    1.15
   3 -13   2    4.46    0.31
  -3 -13  -2    4.45    0.35
   3 -13   2    4.74    0.36
  -3 -13  -2    4.83    0.38
   3 -13   2    3.77    0.39
   3 -13   2    5.00    0.33
   3  13   2    5.12    0.31
   3  13   2    4.23    0.31
   3  13   2    4.69    0.31
  -3  13  -2    4.70    0.32
  -3  13  -2    4.09    0.37
  -3  13  -2    4.76    0.30
   4 -13   2   11.41    0.51
   4 -13   2   11.03    0.53
   4 -13   2   10.83    0.51
  -4 -13  -2   11.22    0.57
  -4  13  -2   11.19    0.51
   4  13   2   10.56    0.49
   4  13   2   12.25    0.52
  -4  13  -2   11.12    0.46
  -5 -13  -2    6.06    0.47
   5 -13   2    5.11    0.39
   5 -13   2    5.09    0.37
  -5 -13  -2    5.16    0.35
  -5  13  -2    5.89    0.32
   5  13   2    5.30    0.39
  -5  13  -2    5.59    0.39
   5  13   2    5.69    0.38
   6 -13   2    5.52    0.41
  -6 -13  -2    5.85    0.48
  -6 -13  -2    6.64    0.53
  -6  13  -2    6.52    0.39
  -6  13  -2    5.50    0.45
   6  13   2    5.73    0.44
  -6  13  -2    5.30    0.32
  -7 -13  -2    9.95    0.72
   7 -13   2    9.67    0.58
  -7  13  -2   11.39    0.55
   7  13   2   11.49    0.66
  -7  13  -2   13.60    0.90
  -6 -14   2    1.51    0.30
   6 -14  -2    1.33    0.23
   6  14  -2    0.57    0.23
   6  14  -2    0.71    0.26
  -5 -14   2    5.66    0.43
   5 -14  -2    5.18    0.34
   5 -14  -2    5.65    0.39
  -5 -14   2    5.99    0.47
   5 -14  -2    5.49    0.37
   5  14  -2    5.47    0.43
   5  14  -2    4.72    0.42
   4 -14  -2   14.73    0.61
  -4 -14   2   13.66    0.65
   4 -14  -2   14.32    0.58
   4 -14  -2   13.69    0.55
   4  14  -2   14.11    0.64
   4  14  -2   14.86    0.64
   3 -14  -2   25.34    0.87
  -3 -14   2   24.98    0.92
   3 -14  -2   24.64    0.85
   3 -14  -2   26.37    0.87
   3 -14  -2   24.77    0.93
  -3 -14   2   26.82    0.93
  -3 -14   2   25.94    0.91
  -3  14   2   25.69    1.01
   3  14  -2   25.82    0.90
   3  14  -2   26.00    0.92
  -2 -14   2    0.71    0.20
   2 -14  -2    0.78    0.15
   2 -14  -2    0.87    0.20
  -2 -14   2    0.93    0.19
  -2 -14   2    0.89    0.18
   2 -14  -2    0.68    0.16
   2 -14  -2    0.76    0.18
  -2  14   2    0.52    0.21
   2  14  -2    0.71    0.17
   2  14  -2    0.95    0.19
  -1 -14   2    4.73    0.38
   1 -14  -2    3.77    0.33
  -1 -14   2    4.24    0.32
  -1 -14   2    3.82    0.38
   1 -14  -2    4.10    0.31
   1 -14  -2    4.08    0.33
   1 -14  -2    4.46    0.30
  -1 -14   2    3.91    0.33
  -1  14   2    4.55    0.36
   1  14  -2    4.25    0.29
   1  14  -2    4.43    0.33
   1  14  -2    3.52    0.32
   0 -14  -2   17.23    0.68
   0 -14   2   16.76    0.71
   0 -14   2   17.28    0.70
   0 -14  -2   17.97    0.67
   0 -14  -2   18.07    0.60
   0 -14  -2   17.05    0.66
   0 -14   2   17.47    0.66
   0 -14   2   16.29    0.70
   0  14  -2   16.66    0.67
   0  14   2   16.90    0.53
   0  14   2   17.79    0.67
   0  14  -2   18.22    0.67
   0  14  -2   18.58    0.63
  -1 -14  -2    9.53    0.47
  -1 -14  -2    8.84    0.37
   1 -14   2    8.33    0.51
   1 -14   2    9.92    0.63
   1 -14   2    9.64    0.45
  -1 -14  -2    9.03    0.47
   1 -14   2    9.38    0.46
  -1 -14  -2    9.51    0.50
   1 -14   2    9.40    0.50
   1  14   2    9.59    0.45
  -1  14  -2    9.47    0.50
   1  14   2    9.50    0.38
  -1  14  -2    9.58    0.46
  -1  14  -2   10.24    0.42
  -2 -14  -2    0.97    0.19
   2 -14   2    1.26    0.19
   2 -14   2    0.85    0.15
  -2 -14  -2    1.17    0.15
  -2 -14  -2    0.83    0.25
   2 -14   2    1.14    0.22
   2  14   2    1.21    0.20
  -2  14  -2    1.38    0.20
   2  14   2    1.03    0.17
  -3 -14  -2    0.13    0.16
   3 -14   2    0.11    0.13
   3 -14   2    0.00    0.18
   3 -14   2   -0.12    0.12
   3  14   2    0.40    0.15
   3  14   2    0.05    0.16
  -3  14  -2    0.34    0.16
   4 -14   2    6.53    0.46
   4 -14   2    8.15    0.44
  -4 -14  -2    8.05    0.51
   4 -14   2    7.70    0.43
  -4  14  -2    7.28    0.43
  -4  14  -2    7.48    0.39
   4  14   2    7.60    0.42
   4  14   2    6.42    0.41
   5 -14   2   25.80    0.93
  -5 -14  -2   26.29    1.02
   5 -14   2   26.38    0.94
  -5  14  -2   25.62    0.84
   5  14   2   25.75    0.93
  -5  14  -2   25.33    0.92
  -6 -14  -2    2.53    0.41
   6 -14   2    2.58    0.37
  -6  14  -2    2.59    0.28
   6  14   2    3.43    0.40
  -6 -15   2    0.60    0.28
   6 -15  -2   -0.17    0.19
   6 -15  -2    0.21    0.24
   6  15  -2    0.44    0.27
   6  15  -2    0.26    0.30
  -5 -15   2    4.25    0.46
  -5 -15   2    3.25    0.41
   5 -15  -2    3.89    0.38
   5 -15  -2    3.81    0.35
   5  15  -2    3.39    0.41
   5  15  -2    3.94    0.43
   4 -15  -2   -0.03    0.16
   4 -15  -2    0.11    0.16
  -4 -15   2   -0.09    0.17
   4 -15  -2    0.12    0.18
  -4 -15   2   -0.11    0.20
   4  15  -2    0.05    0.18
   4  15  -2    0.58    0.20
   3 -15  -2    3.78    0.32
   3 -15  -2    3.86    0.35
   3 -15  -2    3.58    0.32
  -3 -15   2    3.78    0.38
  -3 -15   2    3.74    0.37
   3  15  -2    4.76    0.37
   3  15  -2    3.88    0.37
   2 -15  -2   23.08    0.84
   2 -15  -2   24.30    0.84
   2 -15  -2   23.47    0.83
  -2 -15   2   24.18    0.88
   2  15  -2   24.23    0.84
   2  15  -2   23.19    0.87
   1 -15  -2    6.19    0.37
  -1 -15   2    5.85    0.39
   1 -15  -2    5.85    0.40
   1 -15  -2    4.91    0.31
  -1 -15   2    4.28    0.44
   1 -15  -2    4.95    0.36
  -1  15   2    5.39    0.42
   1  15  -2    5.22    0.34
   1  15  -2    5.72    0.38
   0 -15   2   12.23    0.58
   0 -15   2   13.07    0.57
   0 -15  -2   12.63    0.56
   0 -15  -2   13.97    0.50
   0 -15  -2   11.46    0.58
   0  15   2   12.29    0.42
   0  15  -2   13.36    0.52
   0  15   2   12.55    0.58
   0  15  -2   13.23    0.58
  -1 -15  -2    1.38    0.19
   1 -15   2    1.27    0.24
   1 -15   2    0.95    0.23
  -1 -15  -2    1.41    0.23
   1 -15   2    1.11    0.20
   1  15   2    1.56    0.20
  -1  15  -2    1.25    0.22
  -1  15  -2    1.36    0.19
   1  15   2    1.30    0.21
   2 -15   2   19.94    0.80
   2 -15   2   19.71    0.80
  -2 -15  -2   20.86    0.79
   2 -15   2   20.27    0.75
   2 -15   2   19.73    0.76
  -2 -15  -2   19.64    0.62
   2  15   2   18.33    0.72
   2  15   2   19.86    0.68
  -2  15  -2   19.67    0.73
   3 -15   2    0.39    0.18
  -3 -15  -2    0.47    0.21
   3 -15   2    0.72    0.18
   3 -15   2    0.13    0.23
  -3  15  -2    0.45    0.16
   3  15   2    0.85    0.19
  -3  15  -2    0.80    0.21
  -4 -15  -2   51.23    1.64
   4 -15   2   52.66    1.58
   4 -15   2   50.11    1.58
   4 -15   2   52.34    1.56
  -4  15  -2   50.25    1.50
   4  15   2   47.34    1.62
  -4  15  -2   50.48    1.54
   5 -15   2    0.60    0.21
  -5 -15  -2    0.26    0.27
   5 -15   2    0.97    0.22
   5  15   2    0.81    0.24
   6  15   2   -0.39    0.25
   5 -16  -2   29.29    1.09
  -5 -16   2   31.20    1.12
   5 -16  -2   31.18    1.07
  -5 -16   2   29.79    1.16
   5  16  -2   31.50    1.15
   4 -16  -2    0.04    0.18
   4 -16  -2   -0.06    0.20
  -4 -16   2   -0.04    0.21
  -4 -16   2   -0.25    0.23
   4  16  -2    0.46    0.23
   4  16  -2   -0.08    0.22
   3 -16  -2   41.89    1.35
  -3 -16   2   43.56    1.41
   3 -16  -2   42.87    1.35
  -3 -16   2   42.41    1.38
   3 -16  -2   43.75    1.36
   3  16  -2   41.79    1.37
   3  16  -2   43.49    1.41
  -2 -16   2    3.50    0.36
   2 -16  -2    3.30    0.39
   2 -16  -2    3.56    0.33
   2 -16  -2    3.36    0.34
  -2 -16   2    2.71    0.37
   2  16  -2    2.96    0.32
   2  16  -2    3.38    0.37
   1 -16  -2  128.31    3.50
  -1 -16   2  128.88    3.59
   1 -16  -2  129.80    3.57
  -1 -16   2  134.52    3.61
   1  16  -2  131.34    3.60
   1  16  -2  130.13    3.53
   0 -16   2    0.11    0.17
   0 -16   2   -0.11    0.16
   0 -16  -2    0.21    0.14
   0 -16  -2    0.05    0.17
   0  16  -2    0.33    0.18
   0  16   2   -0.02    0.10
   0  16  -2    0.11    0.14
   1 -16   2   39.93    1.27
  -1 -16  -2   39.47    1.15
  -1 -16  -2   39.61    1.30
   1 -16   2   40.84    1.32
  -1  16  -2   39.73    1.21
  -1  16  -2   38.25    1.26
   1  16   2   38.77    1.14
   2 -16   2    0.37    0.20
   2 -16   2    0.49    0.21
  -2 -16  -2    0.77    0.21
   2 -16   2    0.64    0.18
  -2 -16  -2    0.38    0.13
  -2  16  -2    0.36    0.20
   2  16   2    0.54    0.17
  -2  16  -2    0.33    0.17
  -2  16  -2    0.27    0.15
   3 -16   2   46.11    1.46
   3 -16   2   46.73    1.44
  -3 -16  -2   44.04    1.51
   3 -16   2   45.22    1.56
   3  16   2   46.51    1.39
  -3  16  -2   45.76    1.41
  -3  16  -2   46.55    1.44
   4 -16   2    6.23    0.47
  -4 -16  -2    6.06    0.57
   4 -16   2    5.34    0.56
   4 -16   2    6.11    0.46
   4  16   2    6.17    0.43
  -4  16  -2    6.25    0.42
   5  16   2   33.07    1.16
  -5  16  -2   33.86    1.08
   3 -17  -2    8.82    0.53
  -3 -17   2    8.06    0.58
  -3 -17   2    9.67    0.56
   3 -17  -2    8.08    0.52
   3 -17  -2    7.14    0.67
   3  17  -2    8.44    0.59
   3  17  -2    9.22    0.55
  -2 -17   2   25.76    0.95
   2 -17  -2   25.38    0.91
   2 -17  -2   25.08    0.92
  -2 -17   2   23.59    0.95
   2 -17  -2   23.34    0.91
   2  17  -2   24.65    0.90
   2  17  -2   24.44    0.96
  -1 -17   2    7.51    0.52
  -1 -17   2    7.08    0.49
   1 -17  -2    8.31    0.51
   1 -17  -2    8.53    0.44
   1  17  -2    8.53    0.46
   1  17  -2    8.34    0.51
   0 -17  -2    6.07    0.46
   0 -17   2    5.52    0.45
   0 -17   2    5.75    0.47
   0 -17  -2    5.90    0.35
   0  17  -2    5.28    0.44
   0  17  -2    5.69    0.38
   1 -17   2   -0.01    0.20
   1 -17   2    0.00    0.22
  -1 -17  -2    0.13    0.21
  -1  17  -2   -0.22    0.19
  -1  17  -2    0.19    0.21
  -2 -17  -2   49.41    1.60
   2 -17   2   47.12    1.54
   2 -17   2   50.19    1.60
  -2  17  -2   49.08    1.52
   3 -17   2    1.67    0.30
   3 -17   2    1.26    0.32
   3 -17   2    1.83    0.34
  -3 -17  -2    1.47    0.37
  -3  17  -2    1.70    0.27
  -3  17  -2    2.13    0.29
  -1 -18   2   67.92    1.98
   1  18  -2   62.99    1.89
   1  18  -2   61.14    1.97
   0 -18   2    1.27    0.31
   0  18  -2    0.85    0.27
   0  18  -2    0.84    0.22
   1 -18   2   63.71    1.90
  -1  18  -2   57.79    1.82
  -1  18  -2   58.33    1.84
  10   0  -3   -0.12    0.25
  10   0  -3   -0.06    0.21
   9   0  -3   -0.23    0.19
   9   0  -3    0.10    0.16
   9   0  -3   -0.06    0.19
  -8   0   3   -0.02    0.07
   8   0  -3    0.00    0.13
   8   0  -3   -0.01    0.15
  -8   0   3   -0.03    0.13
   8   0  -3    0.07    0.21
   8   0  -3    0.15    0.16
  -7   0   3    0.10    0.06
   7   0  -3    0.02    0.11
   7   0  -3    0.03    0.12
  -7   0   3    0.03    0.11
   7   0  -3    0.13    0.12
   7   0  -3    0.00    0.13
   6   0  -3   -0.01    0.10
   6   0  -3    0.05    0.09
  -6   0   3    0.08    0.06
   6   0  -3    0.05    0.04
   6   0  -3   -0.06    0.12
   6   0  -3   -0.02    0.09
  -6   0   3    0.07    0.08
   5   0  -3   -0.04    0.07
  -5   0   3    0.05    0.05
   5   0  -3   -0.04    0.06
   5   0  -3    0.11    0.04
   5   0  -3   -0.02    0.08
  -5   0   3    0.00    0.07
   5   0  -3    0.01    0.08
   4   0  -3   -0.03    0.06
  -4   0   3   -0.04    0.04
   4   0  -3    0.01    0.06
  -4   0   3    0.05    0.04
   4   0  -3    0.08    0.04
   4   0  -3    0.04    0.07
   4   0  -3    0.12    0.05
  -3   0   3    0.03    0.04
   3   0  -3    0.03    0.03
   3   0  -3    0.04    0.03
  -3   0   3    0.06    0.04
   3   0  -3    0.29    0.09
   3   0  -3    0.05    0.04
   2   0  -3    0.13    0.04
  -2   0   3    0.26    0.07
   1   0  -3    0.04    0.04
   1   0  -3    0.08    0.04
  -1   0   3    0.08    0.04
   0   0  -3    0.06    0.03
   0   0   3    0.03    0.03
   0   0  -3    0.03    0.02
   1   0   3    0.03    0.03
  -1   0  -3    0.01    0.02
  -1   0  -3    0.00    0.03
  -1   0  -3    0.05    0.03
  -2   0  -3    0.21    0.06
  -2   0  -3   -0.02    0.04
   2   0   3    0.15    0.04
   2   0   3   -0.01    0.04
  -2   0  -3    0.00    0.03
   3   0   3    0.01    0.06
  -3   0  -3    0.07    0.07
  -3   0  -3   -0.02    0.04
   3   0   3   -0.02    0.05
   3   0   3    0.01    0.04
  -3   0  -3   -0.01    0.05
  -4   0  -3    0.03    0.08
  -4   0  -3   -0.02    0.06
   4   0   3    0.21    0.09
   4   0   3    0.19    0.07
   4   0   3   -0.04    0.06
   5   0   3   -0.05    0.08
  -5   0  -3   -0.06    0.06
   5   0   3    0.03    0.07
  -5   0  -3   -0.08    0.08
   5   0   3    0.01    0.10
  -6   0  -3    0.08    0.11
  -6   0  -3   -0.02    0.11
   6   0   3    0.18    0.12
   6   0   3    0.08    0.09
   6   0   3   -0.05    0.08
  -7   0  -3   -0.10    0.13
   7   0   3    0.01    0.11
   7   0   3    0.04    0.11
   7   0   3   -0.23    0.14
  -7   0  -3    0.10    0.09
  -7   0  -3   -0.01    0.13
   8   0   3    0.10    0.16
   8   0   3    0.18    0.15
   8   0   3   -0.07    0.19
  -8   0  -3    0.03    0.19
  -8   0  -3    0.01    0.16
  -8   0  -3    0.07    0.10
  -9   0  -3    0.36    0.14
   9   0   3   -0.01    0.17
  -9   0  -3    0.18    0.21
   9   0   3    0.11    0.18
  10   0   3   -0.03    0.21
  10   0   3   -0.13    0.24
 -10   0  -3   -0.13    0.24
  10  -1  -3   14.98    0.77
  10  -1  -3   15.20    0.73
  10   1  -3   15.22    0.79
  10   1  -3   15.95    0.77
   9  -1  -3    1.38    0.26
   9  -1  -3    0.88    0.23
  -9  -1   3    1.12    0.16
   9  -1  -3    1.05    0.25
   9   1  -3    1.67    0.29
   9   1  -3    1.08    0.25
  -9   1   3    0.83    0.22
   9   1  -3    0.94    0.23
  -8  -1   3    5.63    0.26
   8  -1  -3    5.50    0.41
   8  -1  -3    5.04    0.37
   8  -1  -3    5.28    0.44
  -8  -1   3    5.88    0.37
   8  -1  -3    5.83    0.38
   8   1  -3    5.67    0.41
  -8   1   3    5.76    0.36
   8   1  -3    5.61    0.39
   8   1  -3    5.42    0.36
   8   1  -3    6.43    0.46
  -7  -1   3    5.59    0.25
  -7  -1   3    6.17    0.34
   7  -1  -3    5.05    0.32
   7  -1  -3    5.36    0.38
   7  -1  -3    5.98    0.34
   7  -1  -3    5.82    0.39
   7   1  -3    4.71    0.40
   7   1  -3    5.53    0.35
  -7   1   3    5.67    0.32
   7   1  -3    5.35    0.38
   7   1  -3    5.63    0.32
  -6  -1   3    8.20    0.31
  -6  -1   3    8.39    0.37
   6  -1  -3    8.00    0.35
   6  -1  -3    8.46    0.39
   6  -1  -3    8.27    0.43
   6  -1  -3    8.42    0.41
   6   1  -3    8.43    0.29
   6   1  -3    8.16    0.36
   6   1  -3    7.91    0.42
   6   1  -3    8.85    0.41
   6   1  -3    8.67    0.42
  -6   1   3    8.57    0.37
   5  -1  -3   68.93    1.84
   5  -1  -3   71.60    1.99
   5  -1  -3   72.22    1.96
   5  -1  -3   71.86    1.91
  -5  -1   3   70.35    1.89
   5  -1  -3   71.28    2.01
   5   1  -3   74.59    2.02
   5   1  -3   68.38    1.87
   5   1  -3   72.00    1.92
  -5   1   3   71.04    1.94
   5   1  -3   70.58    2.00
   5   1  -3   72.05    1.98
   4  -1  -3    5.98    0.30
   4  -1  -3    5.86    0.29
  -4  -1   3    5.92    0.26
  -4  -1   3    5.92    0.23
   4  -1  -3    5.96    0.22
   4  -1  -3    5.93    0.20
   4  -1  -3    5.65    0.26
   4   1  -3    5.98    0.27
   4   1  -3    5.95    0.22
   4   1  -3    5.93    0.23
   4   1  -3    5.71    0.29
  -4   1   3    5.95    0.25
   3  -1  -3  123.56    3.15
   3  -1  -3  119.78    3.03
   3  -1  -3  119.30    3.13
  -3  -1   3  118.75    3.11
   3  -1  -3  120.21    3.10
   3  -1  -3  117.05    3.07
  -3  -1   3  120.15    3.09
  -3   1   3  117.27    3.09
   3   1  -3  121.36    3.06
   3   1  -3  117.97    3.12
   3   1  -3  115.38    3.08
   3   1  -3  118.01    3.15
   2  -1  -3    0.02    0.04
  -2  -1   3   -0.01    0.03
   2  -1  -3    0.07    0.04
   2  -1  -3    0.03    0.03
   2  -1  -3    0.09    0.05
  -2  -1   3    0.09    0.05
   2   1  -3    0.03    0.02
   2   1  -3    0.01    0.02
   2   1  -3    0.04    0.04
   2   1  -3    0.08    0.04
  -1  -1   3  888.49   24.66
   1  -1  -3  984.34   24.50
   1  -1  -3  929.51   24.64
  -1  -1   3  990.32   24.71
  -1   1   3  978.15   24.67
   1   1  -3  925.95   24.70
   1   1  -3 1000.00   24.67
   0  -1  -3    0.85    0.04
   0  -1   3    0.75    0.07
   0  -1   3    0.86    0.06
   0  -1  -3    0.83    0.06
   0  -1  -3    0.86    0.06
   0   1  -3    0.93    0.07
   0   1   3    0.83    0.07
   0   1   3    0.86    0.04
   0   1  -3    0.88    0.05
   0   1  -3    1.17    0.09
  -1  -1  -3   54.01    1.46
   1  -1   3   55.61    1.46
   1  -1   3   53.96    1.41
  -1  -1  -3   56.76    1.46
  -1   1  -3   53.12    1.41
   1   1   3   55.05    1.44
  -1   1  -3   53.76    1.46
   2  -1   3    7.83    0.30
  -2  -1  -3    8.52    0.30
  -2  -1  -3    7.95    0.31
   2  -1   3    8.19    0.26
   2   1   3    7.98    0.30
  -2   1  -3    8.15    0.27
  -2   1  -3    7.98    0.31
  -2   1  -3    8.32    0.31
   2   1   3    8.50    0.30
   2   1   3    8.38    0.25
   3  -1   3   91.98    2.50
  -3  -1  -3   93.95    2.51
   3  -1   3   93.98    2.51
   3  -1   3   92.60    2.45
  -3  -1  -3   95.12    2.50
   3   1   3   94.44    2.44
   3   1   3   93.60    2.50
  -3   1  -3   92.66    2.50
  -3   1  -3   94.31    2.51
   3   1   3   92.28    2.49
  -3   1  -3   95.19    2.46
   4  -1   3    9.16    0.34
   4  -1   3    9.33    0.38
  -4  -1  -3    9.25    0.39
   4  -1   3    8.59    0.38
  -4   1  -3    9.25    0.35
  -4   1  -3    8.95    0.37
   4   1   3    8.60    0.37
   4   1   3    9.32    0.38
   4   1   3    9.08    0.34
  -4   1  -3    9.34    0.39
  -5  -1  -3  187.82    4.91
   5  -1   3  187.58    4.90
   5  -1   3  180.13    4.89
   5  -1   3  183.63    4.84
  -5  -1  -3  191.37    4.90
   5   1   3  183.98    4.84
   5   1   3  182.27    4.89
  -5   1  -3  183.89    4.89
  -5   1  -3  186.91    4.90
   5   1   3  190.17    4.89
   6  -1   3    0.34    0.11
   6  -1   3    0.40    0.15
   6  -1   3    0.25    0.10
  -6  -1  -3    0.15    0.13
  -6  -1  -3    0.23    0.12
   6   1   3    0.15    0.12
  -6   1  -3    0.24    0.12
   6   1   3    0.37    0.13
   6   1   3    0.35    0.11
  -6   1  -3    0.22    0.10
  -7  -1  -3   98.12    2.60
   7  -1   3   97.97    2.68
  -7  -1  -3   96.89    2.73
   7  -1   3   99.63    2.75
  -7  -1  -3   99.85    2.74
   7  -1   3   92.40    2.73
   7   1   3   98.60    2.74
  -7   1  -3   93.79    2.73
   7   1   3   98.22    2.68
  -7   1  -3   98.25    2.72
   7   1   3   95.32    2.72
  -8  -1  -3    2.72    0.34
  -8  -1  -3    2.79    0.23
  -8  -1  -3    2.69    0.34
   8  -1   3    2.77    0.30
   8  -1   3    2.73    0.32
   8  -1   3    2.87    0.40
  -8   1  -3    3.35    0.34
  -8   1  -3    2.35    0.23
   8   1   3    2.40    0.32
  -8   1  -3    2.89    0.36
   8   1   3    2.83    0.31
   9  -1   3    5.64    0.46
   9  -1   3    5.93    0.43
  -9  -1  -3    6.91    0.49
  -9  -1  -3    6.77    0.35
  -9   1  -3    6.07    0.31
   9   1   3    6.15    0.44
   9   1   3    6.65    0.48
  -9   1  -3    6.64    0.48
  10  -1   3    0.07    0.24
  10  -1   3    0.46    0.23
 -10  -1  -3    0.06    0.26
  10   1   3    0.24    0.22
  10   1   3   -0.32    0.24
 -10   1  -3   -0.21    0.23
  10  -2  -3    3.77    0.45
  10  -2  -3    4.10    0.43
  10   2  -3    4.33    0.53
  10   2  -3    3.68    0.45
   9  -2  -3   -0.03    0.17
  -9  -2   3    0.28    0.13
   9  -2  -3    0.48    0.19
   9  -2  -3    0.13    0.22
   9   2  -3    0.41    0.20
   9   2  -3    0.25    0.20
   9   2  -3    0.37    0.20
  -9   2   3    0.26    0.19
  -8  -2   3    5.74    0.29
   8  -2  -3    6.97    0.44
   8  -2  -3    6.42    0.40
  -8  -2   3    5.72    0.39
   8  -2  -3    6.52    0.47
   8   2  -3    5.53    0.37
   8   2  -3    6.78    0.42
   8   2  -3    6.25    0.48
   8   2  -3    6.36    0.43
  -8   2   3    6.09    0.37
  -7  -2   3    3.26    0.21
   7  -2  -3    3.66    0.35
  -7  -2   3    3.34    0.27
   7  -2  -3    3.33    0.27
   7  -2  -3    3.08    0.40
   7  -2  -3    2.96    0.26
  -7  -2   3    3.43    0.15
  -7   2   3    3.19    0.25
   7   2  -3    3.54    0.19
   7   2  -3    3.17    0.26
   7   2  -3    3.13    0.29
   7   2  -3    3.34    0.34
  -6  -2   3   41.99    1.24
  -6  -2   3   41.32    1.17
   6  -2  -3   44.10    1.29
   6  -2  -3   42.80    1.25
  -6  -2   3   41.51    1.11
   6  -2  -3   39.87    1.20
  -6  -2   3   41.14    1.09
   6   2  -3   42.25    1.30
   6   2  -3   42.49    1.31
   6   2  -3   40.98    1.21
  -6   2   3   42.78    1.22
   6   2  -3   41.61    1.16
   6   2  -3   41.40    1.28
  -5  -2   3    0.05    0.03
   5  -2  -3    0.08    0.06
  -5  -2   3    0.02    0.07
  -5  -2   3    0.06    0.06
   5  -2  -3    0.17    0.10
   5  -2  -3    0.07    0.07
   5  -2  -3    0.08    0.03
   5   2  -3    0.07    0.09
   5   2  -3    0.06    0.05
  -5   2   3    0.22    0.07
   5   2  -3    0.20    0.09
   5   2  -3   -0.03    0.06
   4  -2  -3   28.55    0.79
   4  -2  -3   27.65    0.76
   4  -2  -3   27.59    0.87
   4  -2  -3   28.60    0.83
  -4  -2   3   28.43    0.82
  -4  -2   3   29.64    0.85
   4   2  -3   28.67    0.89
   4   2  -3   29.34    0.81
   4   2  -3   28.91    0.87
  -4   2   3   27.92    0.82
   4   2  -3   27.62    0.81
   3  -2  -3    2.46    0.13
  -3  -2   3    2.56    0.18
   3  -2  -3    2.33    0.16
   3  -2  -3    2.37    0.12
   3  -2  -3    2.47    0.09
  -3  -2   3    2.43    0.15
   3  -2  -3    2.40    0.17
   3   2  -3    2.38    0.17
   3   2  -3    2.34    0.13
  -3   2   3    2.44    0.13
   3   2  -3    2.66    0.12
  -2  -2   3   72.03    1.87
   2  -2  -3   72.50    1.82
   2  -2  -3   72.58    1.88
   2  -2  -3   68.95    1.85
  -2  -2   3   65.61    1.88
   2   2  -3   69.78    1.86
   2   2  -3   70.77    1.81
   2   2  -3   67.63    1.85
   2   2  -3   69.31    1.81
   1  -2  -3   67.77    1.78
  -1  -2   3   68.10    1.74
   1  -2  -3   66.91    1.75
  -1  -2   3   66.04    1.81
  -1  -2   3   70.56    1.80
  -1  -2   3   67.47    1.73
  -1   2   3   68.28    1.76
   1   2  -3   66.17    1.74
   1   2  -3   66.87    1.79
   1   2  -3   68.16    1.75
   1   2  -3   65.60    1.80
   0  -2   3  152.19    3.97
   0  -2  -3  153.68    3.96
   0  -2   3  155.16    3.93
   0  -2  -3  154.98    3.95
   0  -2  -3  152.79    3.90
   0  -2   3  141.34    3.93
   0   2  -3  147.54    3.93
   0   2  -3  148.28    3.90
   0   2  -3  154.54    3.98
   0   2   3  152.49    3.91
   0   2   3  155.32    3.89
   0   2   3  155.29    3.99
  -1  -2  -3   10.53    0.34
  -1  -2  -3   11.36    0.34
   1  -2   3   10.64    0.31
   1  -2   3   10.37    0.35
  -1   2  -3   10.36    0.36
  -1   2  -3   10.12    0.35
   1   2   3   10.23    0.32
  -1   2  -3   10.43    0.31
   2  -2   3    6.17    0.26
  -2  -2  -3    6.20    0.26
  -2  -2  -3    5.98    0.24
   2  -2   3    6.44    0.21
   2   2   3    6.36    0.21
  -2   2  -3    5.93    0.22
  -2   2  -3    6.45    0.26
   2   2   3    6.12    0.25
  -2   2  -3    6.31    0.26
   2   2   3    6.29    0.24
   3  -2   3    5.48    0.27
  -3  -2  -3    5.36    0.27
   3  -2   3    5.82    0.23
  -3  -2  -3    5.76    0.26
  -3   2  -3    5.90    0.27
   3   2   3    5.98    0.26
  -3   2  -3    6.03    0.26
  -3   2  -3    5.72    0.24
  -3   2  -3    5.71    0.27
   3   2   3    6.09    0.23
   3   2   3    6.17    0.27
   4  -2   3  100.45    2.66
  -4  -2  -3  102.79    2.71
  -4  -2  -3   97.28    2.72
   4  -2   3   98.14    2.70
   4  -2   3  101.22    2.72
  -4   2  -3  102.78    2.68
  -4   2  -3  100.82    2.72
   4   2   3  102.00    2.71
   4   2   3   98.68    2.65
   4   2   3   99.60    2.70
  -4   2  -3  102.28    2.71
   5  -2   3    1.71    0.19
  -5  -2  -3    1.66    0.21
   5  -2   3    1.53    0.20
   5  -2   3    1.76    0.17
  -5  -2  -3    1.69    0.18
   5   2   3    1.71    0.17
   5   2   3    1.74    0.19
  -5   2  -3    1.35    0.19
   5   2   3    1.69    0.19
  -5   2  -3    1.69    0.19
  -5   2  -3    1.62    0.17
  -6  -2  -3    9.16    0.45
   6  -2   3    9.62    0.44
  -6  -2  -3    9.40    0.46
   6  -2   3    9.10    0.46
   6  -2   3    9.16    0.40
  -6  -2  -3    9.11    0.38
   6   2   3    9.26    0.41
   6   2   3   10.02    0.46
   6   2   3    9.92    0.45
  -6   2  -3   10.12    0.45
  -6   2  -3   10.42    0.46
  -7  -2  -3    0.50    0.12
  -7  -2  -3    0.30    0.18
   7  -2   3    0.49    0.15
   7  -2   3    0.20    0.17
   7  -2   3    0.51    0.14
  -7  -2  -3    0.57    0.18
   7   2   3    0.19    0.16
   7   2   3    0.20    0.14
  -7   2  -3    0.33    0.12
   7   2   3    0.32    0.15
  -7   2  -3    0.31    0.16
  -7   2  -3    0.06    0.14
  -8  -2  -3    0.62    0.14
  -8  -2  -3    0.26    0.20
   8  -2   3    0.75    0.19
   8  -2   3    0.90    0.25
  -8  -2  -3    0.74    0.21
   8  -2   3    0.86    0.18
  -8   2  -3    0.60    0.15
  -8   2  -3    0.72    0.19
  -8   2  -3    0.83    0.13
  -8   2  -3    0.43    0.21
   8   2   3    0.45    0.16
  -9  -2  -3   33.94    1.04
   9  -2   3   32.57    1.14
   9  -2   3   33.20    1.19
  -9  -2  -3   33.60    1.20
   9   2   3   33.90    1.15
  -9   2  -3   33.17    1.15
  -9   2  -3   33.49    1.02
   9   2   3   33.74    1.21
  -9   2  -3   33.42    0.97
  10  -2   3    5.44    0.54
  10  -2   3    6.65    0.50
 -10  -2  -3    7.01    0.56
  10   2   3    6.65    0.51
 -10   2  -3    6.78    0.52
  10   2   3    6.34    0.55
  10  -3  -3   25.47    1.04
  10  -3  -3   25.95    0.99
  10   3  -3   24.80    1.06
  10   3  -3   24.89    1.04
   9  -3  -3    9.47    0.55
   9  -3  -3    9.58    0.55
   9  -3  -3    9.99    0.53
  -9   3   3    9.05    0.50
   9   3  -3    9.60    0.58
   9   3  -3   10.18    0.54
   9   3  -3    9.31    0.56
   8  -3  -3   25.88    0.93
  -8  -3   3   24.45    0.89
  -8  -3   3   24.83    0.69
   8  -3  -3   24.94    0.88
  -8  -3   3   25.79    0.72
   8  -3  -3   23.18    0.87
  -8  -3   3   26.22    0.79
   8   3  -3   25.50    0.94
  -8   3   3   25.17    0.86
   8   3  -3   25.45    0.95
   8   3  -3   22.59    0.94
   8   3  -3   24.97    0.86
  -7  -3   3   31.56    0.87
   7  -3  -3   30.84    1.00
  -7  -3   3   31.75    0.95
   7  -3  -3   32.68    1.02
  -7  -3   3   32.61    0.89
  -7  -3   3   30.30    1.02
   7  -3  -3   28.63    1.15
   7   3  -3   31.99    0.93
   7   3  -3   33.56    1.00
   7   3  -3   32.29    1.10
   7   3  -3   32.85    1.09
  -7   3   3   32.01    0.99
  -6  -3   3   99.95    2.58
   6  -3  -3  101.07    2.66
  -6  -3   3   98.28    2.56
   6  -3  -3  100.35    2.73
  -6  -3   3  100.00    2.70
  -6  -3   3  100.32    2.64
   6  -3  -3  103.49    2.69
   6   3  -3   97.85    2.73
   6   3  -3   84.75    2.82
   6   3  -3  104.06    2.76
   6   3  -3   96.53    2.62
  -6   3   3  100.96    2.68
  -5  -3   3    1.54    0.09
   5  -3  -3    1.75    0.15
  -5  -3   3    1.72    0.12
   5  -3  -3    1.68    0.15
  -5  -3   3    1.35    0.15
   5  -3  -3    1.73    0.19
  -5  -3   3    1.70    0.15
   5   3  -3    1.65    0.19
   5   3  -3    1.55    0.15
   5   3  -3    1.73    0.20
   5   3  -3    1.84    0.14
  -5   3   3    1.51    0.14
   4  -3  -3    7.63    0.30
  -4  -3   3    7.83    0.24
  -4  -3   3    8.12    0.31
   4  -3  -3    7.81    0.27
  -4  -3   3    8.18    0.27
  -4  -3   3    7.75    0.32
   4  -3  -3    8.06    0.34
   4   3  -3    8.38    0.30
   4   3  -3    8.02    0.30
  -4   3   3    8.04    0.35
   4   3  -3    7.64    0.35
   4   3  -3    7.80    0.34
  -4   3   3    7.91    0.29
  -3  -3   3   30.96    0.93
   3  -3  -3   30.26    0.82
   3  -3  -3   29.41    0.85
  -3  -3   3   31.37    0.83
   3  -3  -3   30.07    0.89
   3  -3  -3   30.80    0.84
  -3  -3   3   30.97    0.89
  -3  -3   3   30.78    0.82
   3   3  -3   30.14    0.87
   3   3  -3   31.40    0.93
  -3   3   3   30.51    0.84
   3   3  -3   30.98    0.90
  -3   3   3   31.32    0.91
   3   3  -3   31.66    0.85
   2  -3  -3   16.50    0.45
  -2  -3   3   16.19    0.45
   2  -3  -3   15.93    0.49
  -2  -3   3   16.08    0.51
   2  -3  -3   15.36    0.51
  -2  -3   3   15.41    0.53
  -2  -3   3   15.77    0.45
   2   3  -3   16.86    0.51
   2   3  -3   15.17    0.52
   2   3  -3   16.64    0.46
  -2   3   3   16.37    0.50
   2   3  -3   16.58    0.50
   2   3  -3   15.63    0.46
  -1  -3   3   37.48    1.00
  -1  -3   3   40.86    1.07
  -1  -3   3   37.31    1.05
   1  -3  -3   38.63    1.02
   1  -3  -3   36.72    0.99
  -1  -3   3   37.49    0.99
   1  -3  -3   33.68    0.97
   1   3  -3   36.86    1.00
   1   3  -3   37.45    1.04
   1   3  -3   36.41    1.05
   1   3  -3   37.39    0.99
  -1   3   3   37.57    1.01
   0  -3  -3    0.92    0.06
   0  -3  -3    1.21    0.06
   0  -3   3    0.97    0.10
   0  -3   3    1.08    0.07
   0  -3   3    1.10    0.09
   0  -3   3    1.03    0.10
   0  -3  -3    1.07    0.07
   0   3   3    1.00    0.06
   0   3   3    0.92    0.06
   0   3  -3    1.17    0.10
   0   3  -3    1.05    0.09
   0   3  -3    1.07    0.07
   1  -3   3  226.43    5.92
  -1  -3  -3  225.04    6.05
   1  -3   3  222.17    5.92
   1  -3   3  235.78    6.08
  -1  -3  -3  236.39    5.96
  -1   3  -3  228.00    5.92
   1   3   3  232.26    5.92
   1   3   3  235.64    5.92
   1   3   3  229.88    5.92
  -1   3  -3  235.10    6.06
   1   3   3  232.39    6.03
  -1   3  -3  226.14    5.97
   2  -3   3   13.24    0.41
  -2  -3  -3   14.69    0.45
  -2  -3  -3   14.07    0.46
  -2   3  -3   13.68    0.45
  -2   3  -3   13.85    0.43
   2   3   3   13.57    0.44
   2   3   3   13.62    0.44
  -2   3  -3   13.67    0.46
  -2   3  -3   12.93    0.45
  -3  -3  -3  181.11    4.72
   3  -3   3  180.44    4.68
  -3  -3  -3  183.18    4.74
   3  -3   3  179.68    4.74
  -3   3  -3  180.46    4.70
  -3   3  -3  180.89    4.73
  -3   3  -3  181.68    4.73
   3   3   3  180.95    4.72
  -3   3  -3  184.42    4.70
   3   3   3  183.07    4.71
  -4  -3  -3   31.61    0.95
   4  -3   3   30.51    0.91
  -4  -3  -3   31.31    0.97
  -4   3  -3   31.97    0.94
  -4   3  -3   31.67    0.96
   4   3   3   30.04    1.01
  -4   3  -3   32.25    0.92
   4   3   3   30.61    0.95
  -4   3  -3   31.25    0.97
   4   3   3   31.83    0.91
   5  -3   3   46.87    1.35
   5  -3   3   46.01    1.41
   5  -3   3   46.28    1.39
  -5  -3  -3   49.44    1.40
  -5  -3  -3   48.59    1.43
  -5   3  -3   47.02    1.33
  -5   3  -3   46.71    1.40
   5   3   3   47.96    1.38
  -5   3  -3   45.69    1.39
   5   3   3   47.13    1.35
   5   3   3   49.25    1.41
  -6  -3  -3    4.98    0.27
   6  -3   3    5.15    0.29
   6  -3   3    5.29    0.31
   6  -3   3    4.87    0.35
  -6  -3  -3    4.69    0.32
  -6  -3  -3    4.83    0.34
   6   3   3    4.70    0.31
  -6   3  -3    4.94    0.32
   6   3   3    4.95    0.32
   6   3   3    5.33    0.30
  -6   3  -3    5.13    0.26
  -6   3  -3    4.60    0.31
  -6   3  -3    5.36    0.32
   7  -3   3  127.46    3.43
  -7  -3  -3  113.23    3.61
  -7  -3  -3  128.26    3.49
   7  -3   3  129.80    3.49
   7  -3   3  127.26    3.51
  -7  -3  -3  129.24    3.37
  -7   3  -3  130.18    3.49
  -7   3  -3  128.64    3.35
   7   3   3  124.80    3.46
  -7   3  -3  128.88    3.49
   7   3   3  127.69    3.50
   7   3   3  127.15    3.44
  -8  -3  -3    2.59    0.43
  -8  -3  -3    2.99    0.26
   8  -3   3    2.94    0.32
   8  -3   3    2.93    0.30
  -8  -3  -3    3.05    0.36
   8  -3   3    2.61    0.37
   8   3   3    2.58    0.32
   8   3   3    2.45    0.40
  -8   3  -3    2.49    0.24
  -8   3  -3    2.66    0.31
   9  -3   3   92.56    2.62
  -9  -3  -3   91.66    2.68
  -9  -3  -3   90.62    2.51
   9  -3   3   91.76    2.67
   9   3   3   92.38    2.71
   9   3   3   90.86    2.62
  -9   3  -3   90.70    2.42
  -9   3  -3   90.47    2.45
  -9   3  -3   92.32    2.62
  10  -3   3    0.78    0.29
 -10  -3  -3    1.60    0.33
  10  -3   3    1.09    0.26
  10   3   3    1.16    0.27
 -10   3  -3    0.64    0.26
  10   3   3    1.03    0.31
  10  -4  -3    1.31    0.34
  10  -4  -3    1.44    0.29
  10   4  -3    1.26    0.34
  10   4  -3    1.65    0.37
   9  -4  -3   13.59    0.64
  -9  -4   3   14.95    0.57
   9  -4  -3   13.80    0.69
  -9  -4   3   14.20    0.47
   9  -4  -3   15.02    0.70
  -9  -4   3   14.18    0.44
   9   4  -3   14.34    0.72
  -9   4   3   13.44    0.62
   9   4  -3   13.61    0.64
   9   4  -3   14.87    0.71
   8  -4  -3   16.69    0.67
  -8  -4   3   16.26    0.69
   8  -4  -3   17.05    0.68
  -8  -4   3   16.64    0.52
  -8  -4   3   17.40    0.56
  -8  -4   3   17.26    0.61
   8  -4  -3   17.52    0.72
   8   4  -3   17.56    0.76
   8   4  -3   16.36    0.66
   8   4  -3   17.23    0.75
  -8   4   3   17.22    0.65
   8   4  -3   17.95    0.74
   7  -4  -3   29.81    1.00
   7  -4  -3   29.23    0.94
  -7  -4   3   29.03    0.97
  -7  -4   3   28.71    0.90
   7  -4  -3   29.01    0.94
  -7  -4   3   29.71    0.86
  -7  -4   3   28.73    0.82
   7   4  -3   29.03    1.01
   7   4  -3   30.24    0.94
  -7   4   3   29.65    0.92
   7   4  -3   27.71    1.01
   7   4  -3   29.50    0.88
  -6  -4   3   42.67    1.29
   6  -4  -3   41.82    1.25
  -6  -4   3   43.06    1.16
   6  -4  -3   41.49    1.31
   6  -4  -3   43.54    1.25
  -6  -4   3   42.96    1.20
  -6  -4   3   43.40    1.24
   6   4  -3   43.86    1.33
   6   4  -3   43.66    1.25
   6   4  -3   44.28    1.34
   6   4  -3   44.27    1.23
  -6   4   3   41.56    1.25
   5  -4  -3   37.65    1.08
   5  -4  -3   42.16    1.11
  -5  -4   3   38.05    1.03
  -5  -4   3   38.45    1.13
  -5  -4   3   37.84    1.06
  -5  -4   3   37.32    1.09
   5  -4  -3   36.89    1.14
  -5   4   3   37.41    1.07
   5   4  -3   37.62    1.09
   5   4  -3   38.55    1.09
   5   4  -3   35.73    1.16
   5   4  -3   37.41    1.16
  -5   4   3   37.78    1.16
  -4  -4   3   46.99    1.25
   4  -4  -3   45.52    1.24
  -4  -4   3   43.15    1.35
  -4  -4   3   45.61    1.22
   4  -4  -3   46.38    1.32
  -4  -4   3   45.85    1.29
   4  -4  -3   44.92    1.19
   4  -4  -3   46.62    1.26
   4   4  -3   45.76    1.28
   4   4  -3   46.10    1.27
  -4   4   3   47.11    1.34
   4   4  -3   47.70    1.37
   4   4  -3   45.78    1.33
  -4   4   3   46.47    1.25
  -3  -4   3   74.88    2.00
  -3  -4   3   74.68    1.94
   3  -4  -3   74.59    2.00
  -3  -4   3   73.34    1.96
   3  -4  -3   73.18    1.93
  -3  -4   3   74.50    2.05
   3  -4  -3   69.83    1.94
   3   4  -3   75.53    1.97
  -3   4   3   74.92    2.02
  -3   4   3   73.84    1.94
   3   4  -3   79.06    2.05
   3   4  -3   74.36    2.02
   3   4  -3   75.54    1.99
  -2  -4   3  186.27    4.61
   2  -4  -3  172.89    4.57
  -2  -4   3  175.31    4.63
  -2  -4   3  179.73    4.60
  -2  -4   3  175.85    4.55
   2   4  -3  182.71    4.63
   2   4  -3  179.98    4.60
  -2   4   3  175.70    4.59
   2   4  -3  178.22    4.55
   2   4  -3  169.49    4.55
  -1  -4   3   86.20    2.24
   1  -4  -3   84.98    2.22
   1  -4  -3   86.39    2.25
   1  -4  -3   88.36    2.24
  -1  -4   3   88.92    2.31
  -1  -4   3   87.75    2.30
  -1  -4   3   86.51    2.26
   1   4  -3   85.19    2.29
   1   4  -3   85.71    2.25
  -1   4   3   86.11    2.25
   1   4  -3   85.42    2.31
   1   4  -3   83.79    2.26
   1   4  -3   87.47    2.25
   0  -4  -3  170.50    4.32
   0  -4  -3  164.51    4.30
   0  -4  -3  166.19    4.33
   0  -4   3  165.32    4.33
   0  -4   3  161.45    4.34
   0  -4   3  166.15    4.40
   0  -4   3  173.81    4.31
   0  -4  -3  168.78    4.32
   0   4  -3  164.27    4.30
   0   4   3  161.86    4.26
   0   4  -3  172.74    4.33
   0   4  -3  163.15    4.32
   0   4   3  171.95    4.35
  -1  -4  -3    7.52    0.26
  -1  -4  -3    7.93    0.28
   1  -4   3    7.41    0.30
   1  -4   3    7.65    0.30
   1  -4   3    7.54    0.27
  -1   4  -3    7.75    0.29
   1   4   3    7.88    0.23
   1   4   3    8.68    0.27
  -1   4  -3    7.82    0.27
  -1   4  -3    7.35    0.29
   1   4   3    7.98    0.26
   2  -4   3    0.21    0.07
  -2  -4  -3    0.38    0.07
  -2  -4  -3    0.23    0.07
   2  -4   3    0.15    0.06
   2  -4   3    0.21    0.05
  -2   4  -3    0.29    0.07
   2   4   3    0.30    0.06
  -2   4  -3    0.19    0.06
  -2   4  -3    0.23    0.07
   2   4   3    0.18    0.06
   3  -4   3   46.62    1.31
  -3  -4  -3   49.79    1.35
   3  -4   3   49.24    1.38
  -3  -4  -3   46.07    1.37
   3   4   3   44.29    1.34
   3   4   3   48.94    1.34
  -3   4  -3   49.52    1.37
  -3   4  -3   49.09    1.37
  -3   4  -3   47.61    1.33
  -3   4  -3   49.95    1.35
  -4  -4  -3    3.59    0.22
  -4  -4  -3    3.16    0.20
  -4  -4  -3    3.11    0.24
   4  -4   3    3.54    0.25
   4  -4   3    3.62    0.20
  -4   4  -3    3.57    0.20
  -4   4  -3    3.31    0.23
  -4   4  -3    3.60    0.22
   4   4   3    3.16    0.21
   4   4   3    3.22    0.22
   5  -4   3    0.05    0.07
  -5  -4  -3    0.03    0.11
  -5  -4  -3   -0.04    0.08
  -5  -4  -3    0.04    0.07
   5  -4   3    0.27    0.11
  -5   4  -3   -0.03    0.09
   5   4   3   -0.08    0.08
  -5   4  -3    0.10    0.09
   5   4   3    0.00    0.08
  -5   4  -3    0.00    0.07
   5   4   3    0.06    0.08
  -5   4  -3    0.00    0.08
  -6  -4  -3   -0.07    0.12
  -6  -4  -3    0.18    0.13
   6  -4   3    0.03    0.09
  -6  -4  -3    0.07    0.09
   6  -4   3    0.28    0.14
   6   4   3    0.17    0.11
  -6   4  -3    0.27    0.14
  -6   4  -3   -0.06    0.08
  -6   4  -3    0.13    0.12
   6   4   3    0.19    0.11
  -7  -4  -3   22.73    0.87
   7  -4   3   21.90    0.82
  -7  -4  -3   22.59    0.75
   7  -4   3   22.95    0.79
  -7  -4  -3   22.89    0.84
   7  -4   3   21.34    0.87
  -7   4  -3   22.27    0.71
   7   4   3   22.85    0.80
   7   4   3   23.77    0.83
  -7   4  -3   23.13    0.84
   7   4   3   22.46    0.84
  -7   4  -3   21.61    0.83
  -8  -4  -3   27.82    0.91
   8  -4   3   27.33    0.96
   8  -4   3   29.11    1.02
  -8  -4  -3   28.25    1.05
   8   4   3   28.22    1.03
  -8   4  -3   27.45    0.84
  -8   4  -3   29.56    0.99
   8   4   3   27.92    1.00
  -8   4  -3   27.53    1.02
   9  -4   3   44.19    1.40
  -9  -4  -3   44.27    1.48
  -9  -4  -3   41.75    1.31
   9  -4   3   43.94    1.45
  -9   4  -3   43.58    1.22
   9   4   3   43.04    1.42
  -9   4  -3   43.46    1.39
   9   4   3   42.76    1.42
   9   4   3   44.18    1.48
 -10  -4  -3    0.35    0.30
  10  -4   3    0.83    0.25
  10  -4   3    0.75    0.31
  10   4   3    0.99    0.32
 -10   4  -3    1.17    0.27
  10   4   3    0.68    0.29
  10  -5  -3   15.94    0.73
  10  -5  -3   14.98    0.79
  10   5  -3   15.07    0.84
  10   5  -3   14.45    0.84
   9  -5  -3    2.77    0.35
  -9  -5   3    2.47    0.22
   9  -5  -3    2.86    0.37
   9  -5  -3    1.97    0.32
  -9  -5   3    2.82    0.27
  -9  -5   3    2.50    0.33
  -9   5   3    2.02    0.33
   9   5  -3    2.04    0.34
   9   5  -3    2.66    0.39
  -8  -5   3   36.36    1.07
  -8  -5   3   36.24    1.02
   8  -5  -3   36.75    1.19
   8  -5  -3   34.97    1.15
  -8  -5   3   37.41    1.13
   8  -5  -3   35.75    1.21
   8   5  -3   35.05    1.25
   8   5  -3   37.59    1.26
  -8   5   3   35.66    1.13
   8   5  -3   37.71    1.10
   8   5  -3   36.84    1.16
  -7  -5   3   47.17    1.42
   7  -5  -3   46.84    1.37
  -7  -5   3   45.97    1.27
  -7  -5   3   46.39    1.31
  -7  -5   3   47.68    1.36
   7  -5  -3   46.31    1.39
   7  -5  -3   45.17    1.43
   7   5  -3   47.27    1.37
   7   5  -3   47.28    1.34
  -7   5   3   45.17    1.35
   7   5  -3   47.04    1.47
   7   5  -3   42.94    1.44
  -6  -5   3   62.02    1.70
   6  -5  -3   59.75    1.72
  -6  -5   3   61.65    1.73
   6  -5  -3   62.99    1.79
   6  -5  -3   62.25    1.73
  -6  -5   3   62.31    1.77
  -6  -5   3   61.26    1.65
  -6   5   3   62.19    1.71
   6   5  -3   60.71    1.81
   6   5  -3   60.70    1.71
   6   5  -3   63.90    1.73
   6   5  -3   62.25    1.81
  -6   5   3   60.03    1.81
   5  -5  -3    8.40    0.33
   5  -5  -3    8.44    0.38
   5  -5  -3    7.94    0.33
  -5  -5   3    8.00    0.29
  -5  -5   3    8.50    0.34
  -5  -5   3    8.13    0.37
   5   5  -3    8.53    0.41
  -5   5   3    8.29    0.31
   5   5  -3    8.31    0.40
  -5   5   3    8.70    0.41
   5   5  -3    7.98    0.34
   4  -5  -3    6.06    0.24
  -4  -5   3    5.89    0.32
  -4  -5   3    5.75    0.28
  -4  -5   3    6.17    0.26
   4  -5  -3    6.01    0.19
   4  -5  -3    5.86    0.29
  -4  -5   3    6.21    0.23
   4  -5  -3    6.67    0.25
   4   5  -3    6.48    0.33
  -4   5   3    5.40    0.37
  -4   5   3    6.21    0.23
   4   5  -3    6.07    0.26
   4   5  -3    6.04    0.31
   4   5  -3    6.41    0.28
  -3  -5   3   42.45    1.18
  -3  -5   3   43.83    1.23
   3  -5  -3   43.31    1.15
   3  -5  -3   42.16    1.21
  -3  -5   3   42.37    1.17
   3  -5  -3   42.55    1.14
   3  -5  -3   42.88    1.16
  -3  -5   3   42.64    1.26
   3   5  -3   43.59    1.19
   3   5  -3   47.74    1.27
  -3   5   3   42.39    1.14
  -3   5   3   41.97    1.23
   3   5  -3   43.10    1.24
   3   5  -3   42.69    1.21
  -2  -5   3   15.61    0.56
  -2  -5   3   16.86    0.50
  -2  -5   3   16.58    0.50
   2  -5  -3   17.24    0.51
  -2  -5   3   16.24    0.54
   2   5  -3   17.23    0.50
  -2   5   3   16.79    0.53
   2   5  -3   15.43    0.53
   2   5  -3   17.13    0.54
   1  -5  -3   55.00    1.46
  -1  -5   3   55.22    1.55
  -1  -5   3   54.65    1.53
   1  -5  -3   54.65    1.47
  -1  -5   3   57.45    1.50
  -1  -5   3   55.00    1.48
   1   5  -3   54.23    1.52
   1   5  -3   55.46    1.49
   1   5  -3   55.65    1.49
   1   5  -3   57.29    1.50
  -1   5   3   57.76    1.49
   0  -5  -3    6.19    0.21
   0  -5  -3    6.13    0.19
   0  -5   3    5.91    0.25
   0  -5   3    6.14    0.23
   0  -5  -3    6.04    0.22
   0  -5   3    7.06    0.28
   0  -5  -3    6.07    0.19
   0  -5   3    5.98    0.26
   0   5   3    5.83    0.21
   0   5  -3    6.21    0.26
   0   5  -3    5.89    0.23
   0   5  -3    5.76    0.24
   0   5   3    6.00    0.21
   1  -5   3    2.52    0.14
   1  -5   3    2.51    0.17
  -1  -5  -3    2.43    0.15
   1  -5   3    2.69    0.17
   1   5   3    2.52    0.12
   1   5   3    2.57    0.13
  -1   5  -3    2.52    0.14
  -1   5  -3    2.51    0.16
   1   5   3    2.49    0.11
  -1   5  -3    2.71    0.16
   2  -5   3    0.34    0.08
   2  -5   3    0.37    0.09
   2  -5   3    0.19    0.05
  -2  -5  -3    0.50    0.09
  -2  -5  -3    0.58    0.08
   2   5   3    0.40    0.06
  -2   5  -3    0.21    0.07
   2   5   3    0.33    0.07
  -2   5  -3    0.36    0.08
   2   5   3    0.30    0.07
  -2   5  -3    0.33    0.07
  -3  -5  -3  217.06    5.65
  -3  -5  -3  227.93    5.62
  -3  -5  -3  212.78    5.61
   3  -5   3  209.98    5.59
   3  -5   3  224.43    5.67
  -3   5  -3  214.35    5.63
  -3   5  -3  215.32    5.60
   3   5   3  213.57    5.61
  -3   5  -3  223.27    5.62
  -3   5  -3  217.96    5.64
   3   5   3  216.46    5.59
   3   5   3  211.09    5.61
   4  -5   3   17.08    0.56
   4  -5   3   17.09    0.63
  -4  -5  -3   17.63    0.59
  -4  -5  -3   17.08    0.62
  -4  -5  -3   16.43    0.57
  -4   5  -3   16.77    0.60
   4   5   3   17.17    0.52
   4   5   3   17.04    0.60
  -4   5  -3   17.16    0.60
   4   5   3   17.44    0.58
  -4   5  -3   16.56    0.55
  -5  -5  -3   49.70    1.40
  -5  -5  -3   50.74    1.45
   5  -5   3   49.58    1.40
  -5  -5  -3   49.25    1.48
   5  -5   3   48.26    1.48
  -5   5  -3   51.41    1.45
  -5   5  -3   46.59    1.44
  -5   5  -3   50.02    1.44
   5   5   3   48.69    1.45
  -5   5  -3   47.94    1.36
   5   5   3   49.52    1.43
   5   5   3   48.20    1.37
   6  -5   3   16.37    0.59
  -6  -5  -3   15.77    0.57
  -6  -5  -3   16.11    0.66
   6  -5   3   15.86    0.66
  -6  -5  -3   15.85    0.62
  -6   5  -3   15.01    0.60
   6   5   3   15.40    0.59
  -6   5  -3   15.51    0.52
   6   5   3   15.41    0.60
   6   5   3   16.15    0.64
  -6   5  -3   16.19    0.63
  -6   5  -3   16.33    0.63
   6   5   3   15.81    0.56
   7  -5   3  110.18    3.03
  -7  -5  -3  110.87    3.07
  -7  -5  -3  111.29    3.11
  -7  -5  -3  110.78    2.99
   7  -5   3  107.16    3.11
  -7   5  -3  108.93    2.91
   7   5   3  106.63    3.04
  -7   5  -3  109.87    3.08
  -7   5  -3  110.51    3.04
  -7   5  -3  109.90    3.08
   7   5   3  114.41    3.10
   7   5   3  112.42    3.01
   7   5   3  112.44    3.04
  -8  -5  -3   -0.04    0.20
  -8  -5  -3   -0.11    0.14
   8  -5   3   -0.01    0.14
  -8   5  -3   -0.10    0.20
   8   5   3   -0.04    0.17
  -8   5  -3    0.12    0.10
   8   5   3   -0.18    0.15
  -8   5  -3    0.02    0.16
  -8   5  -3    0.01    0.22
   8   5   3    0.09    0.16
  -9  -5  -3   66.49    2.06
  -9  -5  -3   63.33    1.89
   9  -5   3   65.73    1.96
  -9   5  -3   64.43    1.76
  -9   5  -3   66.35    1.95
   9   5   3   68.20    2.07
   9   5   3   68.50    2.00
   9   5   3   63.15    1.97
 -10  -5  -3    8.98    0.70
  10  -5   3    8.26    0.58
  10   5   3    8.14    0.77
 -10   5  -3    9.91    0.58
  10   5   3    8.69    0.62
  10  -6  -3    1.19    0.28
  10  -6  -3    0.82    0.43
  10   6  -3    0.70    0.40
  10   6  -3    1.74    0.48
   9  -6  -3    0.54    0.26
   9  -6  -3    0.23    0.18
  -9  -6   3    0.41    0.18
  -9  -6   3    0.30    0.21
   9  -6  -3    0.19    0.21
   9   6  -3    0.53    0.25
  -9   6   3    0.07    0.19
   9   6  -3    0.35    0.23
  -8  -6   3    6.77    0.30
  -8  -6   3    6.62    0.37
   8  -6  -3    6.38    0.38
  -8  -6   3    6.81    0.41
   8  -6  -3    6.61    0.44
   8  -6  -3    5.95    0.44
   8   6  -3    6.84    0.42
   8   6  -3    7.04    0.36
   8   6  -3    7.03    0.47
  -8   6   3    6.36    0.37
   8   6  -3    6.25    0.49
   7  -6  -3   39.34    1.15
  -7  -6   3   37.42    1.06
  -7  -6   3   36.19    1.20
   7  -6  -3   36.69    1.21
  -7  -6   3   38.99    1.13
  -7  -6   3   37.31    1.15
   7  -6  -3   37.89    1.18
   7   6  -3   37.25    1.15
   7   6  -3   38.19    1.26
  -7   6   3   36.80    1.12
   7   6  -3   37.70    1.24
   7   6  -3   37.85    1.13
   6  -6  -3   55.42    1.58
  -6  -6   3   56.38    1.50
  -6  -6   3   55.89    1.62
  -6  -6   3   56.76    1.56
   6  -6  -3   49.48    1.54
  -6  -6   3   57.69    1.59
   6  -6  -3   56.79    1.63
   6   6  -3   57.36    1.58
   6   6  -3   56.82    1.57
  -6   6   3   53.02    1.66
   6   6  -3   52.24    1.64
  -6   6   3   55.79    1.54
   6   6  -3   54.23    1.72
   5  -6  -3    2.40    0.21
  -5  -6   3    2.57    0.22
  -5  -6   3    2.46    0.16
   5  -6  -3    2.08    0.16
   5  -6  -3    2.33    0.19
  -5  -6   3    2.41    0.21
  -5  -6   3    2.25    0.20
   5   6  -3    2.44    0.19
   5   6  -3    2.41    0.20
  -5   6   3    2.46    0.16
  -5   6   3    2.43    0.25
   5   6  -3    2.48    0.24
   5   6  -3    3.21    0.25
   4  -6  -3   21.15    0.65
  -4  -6   3   21.47    0.64
   4  -6  -3   21.47    0.59
  -4  -6   3   21.75    0.67
   4  -6  -3   21.79    0.63
   4  -6  -3   21.82    0.70
  -4  -6   3   21.19    0.70
  -4  -6   3   19.46    0.73
   4   6  -3   21.53    0.67
  -4   6   3   21.48    0.61
   4   6  -3   24.17    0.75
   4   6  -3   20.51    0.72
  -4   6   3   21.33    0.72
   4   6  -3   21.03    0.68
   3  -6  -3  149.25    3.92
   3  -6  -3  147.52    3.83
   3  -6  -3  151.29    3.87
   3  -6  -3  147.68    3.85
  -3  -6   3  150.13    3.90
  -3  -6   3  144.18    3.97
  -3  -6   3  153.03    3.94
  -3  -6   3  153.22    3.88
   3   6  -3  156.83    3.90
   3   6  -3  149.12    3.93
   3   6  -3  144.85    3.95
   3   6  -3  151.60    3.97
  -3   6   3  153.05    3.95
  -3   6   3  148.02    3.82
  -2  -6   3  103.28    2.61
  -2  -6   3   99.18    2.58
  -2  -6   3   95.14    2.53
   2  -6  -3   95.45    2.51
   2  -6  -3   91.16    2.52
  -2  -6   3   93.43    2.53
   2   6  -3   92.94    2.56
   2   6  -3   97.38    2.53
   2   6  -3  100.92    2.60
   2   6  -3   92.25    2.56
  -2   6   3   96.98    2.56
  -1  -6   3   13.77    0.44
  -1  -6   3   14.20    0.48
  -1  -6   3   13.47    0.49
   1  -6  -3   13.71    0.42
   1  -6  -3   13.49    0.43
   1  -6  -3   13.49    0.42
  -1  -6   3   12.63    0.44
  -1   6   3   13.25    0.44
   1   6  -3   13.93    0.45
   1   6  -3   12.96    0.44
   1   6  -3   13.45    0.44
   1   6  -3   15.08    0.47
   0  -6   3  191.89    5.13
   0  -6   3  206.74    5.19
   0  -6  -3  198.18    5.11
   0  -6  -3  201.43    5.15
   0  -6  -3  192.51    5.12
   0  -6   3  214.49    5.20
   0  -6   3  202.48    5.16
   0   6  -3  197.81    5.14
   0   6   3  192.80    5.11
   0   6  -3  199.70    5.16
   0   6  -3  197.12    5.14
   1  -6   3    8.65    0.35
  -1  -6  -3    8.92    0.33
   1  -6   3    8.53    0.32
  -1  -6  -3    8.95    0.33
   1  -6   3    8.89    0.35
  -1  -6  -3    8.77    0.28
   1   6   3    8.53    0.28
   1   6   3    9.39    0.29
  -1   6  -3    8.70    0.33
  -1   6  -3    8.33    0.31
  -1   6  -3    8.85    0.33
   1   6   3    8.85    0.30
  -2  -6  -3   93.43    2.57
   2  -6   3   94.47    2.54
  -2  -6  -3   97.28    2.57
  -2  -6  -3   92.46    2.53
   2  -6   3   98.19    2.60
   2  -6   3   97.37    2.58
   2   6   3   95.36    2.51
   2   6   3  100.26    2.55
  -2   6  -3   95.60    2.57
   2   6   3   99.18    2.54
  -2   6  -3   93.84    2.55
  -2   6  -3   99.70    2.56
  -3  -6  -3   39.02    1.10
   3  -6   3   38.16    1.10
  -3  -6  -3   37.85    1.08
   3  -6   3   37.24    1.14
  -3  -6  -3   37.32    1.12
   3  -6   3   38.22    1.07
  -3   6  -3   38.15    1.12
   3   6   3   34.67    1.12
  -3   6  -3   37.57    1.10
   3   6   3   36.75    0.99
   3   6   3   36.93    1.09
  -3   6  -3   39.23    1.11
  -3   6  -3   37.85    1.07
  -4  -6  -3   68.44    2.00
  -4  -6  -3   72.59    1.96
   4  -6   3   71.15    2.01
   4  -6   3   68.21    1.93
  -4   6  -3   70.25    1.98
  -4   6  -3   71.65    1.97
  -4   6  -3   69.62    1.91
   4   6   3   69.71    1.87
   4   6   3   77.33    1.99
  -4   6  -3   68.60    1.98
   4   6   3   72.85    1.96
  -5  -6  -3   84.86    2.39
  -5  -6  -3   87.61    2.32
  -5  -6  -3   84.89    2.34
   5  -6   3   82.36    2.39
   5  -6   3   83.90    2.30
  -5   6  -3   85.95    2.36
  -5   6  -3   84.06    2.26
   5   6   3   82.93    2.35
  -5   6  -3   87.91    2.36
  -5   6  -3   83.71    2.33
   5   6   3   81.87    2.25
   5   6   3   83.71    2.33
   6  -6   3   47.95    1.50
  -6  -6  -3   47.49    1.44
   6  -6   3   47.05    1.40
  -6  -6  -3   48.00    1.40
   6   6   3   47.36    1.42
  -6   6  -3   46.92    1.42
  -6   6  -3   47.90    1.33
  -6   6  -3   47.33    1.46
   6   6   3   46.82    1.36
  -6   6  -3   48.10    1.45
   6   6   3   48.50    1.46
   7  -6   3   83.19    2.51
   7  -6   3   85.62    2.41
  -7  -6  -3   88.06    2.52
  -7  -6  -3   87.25    2.39
  -7  -6  -3   85.83    2.46
  -7   6  -3   85.94    2.29
  -7   6  -3   85.27    2.47
   7   6   3   89.02    2.38
  -7   6  -3   88.17    2.43
   7   6   3   84.28    2.43
  -7   6  -3   84.29    2.48
   7   6   3   86.77    2.44
   7   6   3   86.72    2.48
   8  -6   3    1.74    0.23
  -8  -6  -3    1.74    0.24
  -8  -6  -3    1.76    0.29
  -8   6  -3    1.37    0.24
   8   6   3    1.84    0.27
   8   6   3    1.61    0.24
  -8   6  -3    1.41    0.18
   8   6   3    1.41    0.25
   9  -6   3   54.47    1.67
  -9  -6  -3   54.90    1.78
  -9  -6  -3   52.98    1.61
   9   6   3   52.31    1.65
  -9   6  -3   55.04    1.65
   9   6   3   53.11    1.75
   9   6   3   53.13    1.70
   9  -7  -3    3.23    0.45
   9  -7  -3    3.84    0.37
  -9  -7   3    4.28    0.44
  -9  -7   3    3.45    0.37
   9  -7  -3    3.49    0.43
   9   7  -3    4.57    0.48
  -9   7   3    4.02    0.37
  -8  -7   3   88.15    2.48
   8  -7  -3   92.99    2.47
   8  -7  -3   83.56    2.51
  -8  -7   3   88.33    2.43
  -8  -7   3   90.60    2.37
   8  -7  -3   90.92    2.55
   8   7  -3   89.22    2.66
  -8   7   3   87.28    2.43
   8   7  -3   88.39    2.58
   8   7  -3   87.86    2.60
   8   7  -3   83.68    2.47
  -7  -7   3    2.98    0.31
   7  -7  -3    2.91    0.25
  -7  -7   3    3.57    0.31
   7  -7  -3    3.60    0.33
  -7  -7   3    3.37    0.29
  -7  -7   3    3.11    0.26
   7  -7  -3    3.28    0.31
  -7   7   3    2.86    0.35
   7   7  -3    2.88    0.28
  -7   7   3    3.13    0.24
   7   7  -3    3.04    0.33
   7   7  -3    2.93    0.27
   7   7  -3    2.17    0.33
  -6  -7   3   79.33    2.13
  -6  -7   3   79.45    2.18
  -6  -7   3   78.92    2.21
   6  -7  -3   80.32    2.15
  -6  -7   3   79.01    2.24
   6  -7  -3   84.39    2.21
   6   7  -3   78.94    2.28
   6   7  -3   78.33    2.18
   6   7  -3   76.20    2.25
  -6   7   3   77.40    2.28
   6   7  -3   78.25    2.19
  -6   7   3   78.15    2.13
  -5  -7   3   11.46    0.52
   5  -7  -3   12.06    0.48
   5  -7  -3   11.79    0.46
  -5  -7   3   12.06    0.48
  -5  -7   3   11.57    0.41
   5  -7  -3   11.90    0.41
  -5  -7   3   12.41    0.47
   5   7  -3   12.10    0.45
  -5   7   3   11.64    0.39
   5   7  -3   10.66    0.49
  -5   7   3   11.42    0.52
   5   7  -3   11.82    0.51
   5   7  -3   11.60    0.46
  -4  -7   3   87.39    2.28
   4  -7  -3   84.36    2.19
   4  -7  -3   79.23    2.20
  -4  -7   3   83.90    2.35
   4  -7  -3   84.38    2.25
   4  -7  -3   84.85    2.30
  -4  -7   3   84.17    2.31
  -4  -7   3   86.52    2.25
   4   7  -3   83.19    2.33
   4   7  -3   84.72    2.27
  -4   7   3   82.15    2.19
   4   7  -3   87.16    2.34
  -4   7   3   86.77    2.34
   4   7  -3   80.97    2.29
  -3  -7   3   48.84    1.35
  -3  -7   3   50.44    1.41
   3  -7  -3   49.89    1.34
   3  -7  -3   49.04    1.37
   3  -7  -3   49.84    1.32
  -3  -7   3   49.47    1.44
  -3  -7   3   48.75    1.37
   3   7  -3   49.44    1.39
  -3   7   3   48.74    1.41
   3   7  -3   49.06    1.41
   3   7  -3   46.22    1.50
   2  -7  -3    5.12    0.22
  -2  -7   3    5.47    0.24
  -2  -7   3    5.19    0.24
  -2  -7   3    5.12    0.28
   2  -7  -3    5.20    0.22
  -2  -7   3    4.63    0.30
   2  -7  -3    5.19    0.23
   2   7  -3    5.37    0.24
  -2   7   3    5.12    0.25
   2   7  -3    5.90    0.27
   2   7  -3    4.84    0.30
   2   7  -3    5.39    0.26
   2   7  -3    6.40    0.29
   1  -7  -3  393.76   10.40
  -1  -7   3  425.50   10.59
   1  -7  -3  427.47   10.63
  -1  -7   3  391.09   10.62
  -1  -7   3  396.50   10.55
   1  -7  -3  410.95   10.62
  -1  -7   3  408.52   10.38
   1   7  -3  395.60   10.36
   1   7  -3  423.31   10.59
  -1   7   3  399.24   10.33
   1   7  -3  382.27   10.33
   0  -7  -3    8.23    0.30
   0  -7   3    7.58    0.30
   0  -7   3    7.65    0.34
   0  -7   3    7.73    0.34
   0  -7  -3    8.03    0.28
   0  -7   3    8.04    0.32
   0  -7  -3    7.91    0.31
   0   7  -3    8.15    0.31
   0   7   3    7.77    0.28
   0   7  -3    7.77    0.31
   0   7  -3    8.02    0.32
   1  -7   3   99.98    2.62
  -1  -7  -3   97.91    2.57
  -1  -7  -3   99.14    2.64
  -1  -7  -3  105.64    2.65
   1  -7   3  101.88    2.67
   1  -7   3   97.55    2.63
   1  -7   3  102.07    2.67
  -1   7  -3  102.76    2.64
   1   7   3   99.17    2.60
   1   7   3   96.82    2.59
   1   7   3   93.78    2.58
  -1   7  -3   97.56    2.64
  -1   7  -3   97.86    2.64
   2  -7   3    5.40    0.27
  -2  -7  -3    5.57    0.27
  -2  -7  -3    5.63    0.23
   2  -7   3    5.55    0.29
   2  -7   3    5.22    0.25
   2   7   3    5.35    0.24
  -2   7  -3    5.27    0.26
   2   7   3    5.13    0.23
  -2   7  -3    5.57    0.27
   2   7   3    5.49    0.22
  -2   7  -3    5.22    0.25
  -3  -7  -3  351.32    8.71
  -3  -7  -3  336.90    8.74
   3  -7   3  341.71    8.76
  -3  -7  -3  339.52    8.68
   3  -7   3  325.37    8.68
   3  -7   3  329.65    8.71
  -3   7  -3  334.93    8.67
   3   7   3  349.44    8.75
   3   7   3  342.68    8.70
  -3   7  -3  338.98    8.72
   3   7   3  343.92    8.69
  -3   7  -3  328.29    8.70
   4  -7   3    0.56    0.16
  -4  -7  -3    0.23    0.11
  -4  -7  -3    0.36    0.11
  -4  -7  -3    0.46    0.11
   4  -7   3    0.15    0.08
  -4   7  -3    0.27    0.08
  -4   7  -3    0.30    0.11
   4   7   3    0.44    0.11
   4   7   3    0.25    0.11
  -4   7  -3    0.33    0.11
   4   7   3    0.33    0.06
  -4   7  -3    0.36    0.11
   5  -7   3  174.23    4.52
  -5  -7  -3  165.95    4.60
  -5  -7  -3  176.70    4.54
   5  -7   3  173.53    4.62
  -5  -7  -3  172.58    4.55
  -5   7  -3  172.83    4.54
  -5   7  -3  172.05    4.47
  -5   7  -3  176.57    4.58
   5   7   3  169.92    4.57
   5   7   3  165.97    4.45
  -5   7  -3  169.26    4.57
   5   7   3  172.94    4.54
   6  -7   3    0.98    0.21
  -6  -7  -3    1.10    0.18
  -6  -7  -3    1.01    0.21
  -6  -7  -3    1.00    0.18
  -6   7  -3    1.08    0.15
   6   7   3    1.04    0.17
   6   7   3    0.96    0.18
   6   7   3    1.13    0.20
  -6   7  -3    0.75    0.19
  -6   7  -3    0.84    0.18
  -7  -7  -3   18.24    0.79
  -7  -7  -3   17.49    0.72
   7  -7   3   18.94    0.69
   7  -7   3   17.08    0.81
  -7  -7  -3   18.09    0.68
  -7   7  -3   18.25    0.77
  -7   7  -3   18.05    0.74
  -7   7  -3   17.91    0.58
  -7   7  -3   18.54    0.69
   7   7   3   18.62    0.65
   7   7   3   17.83    0.74
   8  -7   3   11.30    0.54
  -8  -7  -3   10.07    0.52
  -8  -7  -3   11.53    0.65
  -8   7  -3   10.53    0.38
   8   7   3   10.89    0.60
   8   7   3   10.23    0.51
  -8   7  -3   10.82    0.53
   8   7   3   10.08    0.56
  -9  -7  -3   22.73    0.99
   9  -7   3   22.03    0.86
   9   7   3   20.93    0.93
   9   7   3   21.25    1.03
   9   7   3   20.99    0.90
  -9   7  -3   21.27    0.83
   9  -8  -3    2.16    0.34
   9  -8  -3    2.36    0.34
  -9  -8   3    2.12    0.34
  -9  -8   3    1.79    0.27
  -9   8   3    2.99    0.41
   9   8  -3    2.26    0.39
   8  -8  -3    0.05    0.17
  -8  -8   3    0.53    0.15
   8  -8  -3    0.20    0.15
   8  -8  -3    0.28    0.25
  -8  -8   3    0.09    0.21
  -8  -8   3    0.10    0.18
   8   8  -3    0.32    0.16
   8   8  -3    0.32    0.22
  -8   8   3    0.27    0.17
  -7  -8   3    4.76    0.35
  -7  -8   3    4.42    0.36
   7  -8  -3    4.89    0.29
  -7  -8   3    4.40    0.27
   7  -8  -3    4.37    0.34
   7  -8  -3    4.63    0.38
   7   8  -3    3.37    0.38
  -7   8   3    4.33    0.27
   7   8  -3    5.14    0.40
  -7   8   3    4.25    0.45
   7   8  -3    4.08    0.31
   7   8  -3    4.14    0.33
   6  -8  -3   22.70    0.78
  -6  -8   3   22.84    0.77
   6  -8  -3   21.75    0.79
  -6  -8   3   23.17    0.80
   6  -8  -3   21.83    0.70
  -6  -8   3   22.83    0.71
   6   8  -3   22.59    0.76
   6   8  -3   22.60    0.83
  -6   8   3   22.21    0.85
   6   8  -3   21.72    0.83
  -6   8   3   21.73    0.69
   6   8  -3   22.64    0.77
  -5  -8   3    0.15    0.12
   5  -8  -3    0.20    0.10
  -5  -8   3    0.31    0.13
  -5  -8   3    0.03    0.11
   5  -8  -3    0.04    0.10
  -5  -8   3    0.16    0.09
   5  -8  -3    0.17    0.05
  -5   8   3    0.19    0.07
   5   8  -3    0.27    0.13
   5   8  -3    0.05    0.11
   5   8  -3    0.24    0.10
  -5   8   3    0.10    0.13
   5   8  -3    0.13    0.10
   4  -8  -3   20.29    0.67
  -4  -8   3   20.98    0.69
   4  -8  -3   20.72    0.60
   4  -8  -3   20.93    0.69
  -4  -8   3   21.48    0.73
  -4  -8   3   20.28    0.74
  -4   8   3   21.12    0.74
   4   8  -3   21.61    0.68
   4   8  -3   23.03    0.75
  -4   8   3   20.19    0.58
   4   8  -3   20.10    0.70
   4   8  -3   20.84    0.73
  -3  -8   3    6.05    0.29
   3  -8  -3    5.87    0.26
   3  -8  -3    5.64    0.23
   3  -8  -3    5.83    0.27
  -3  -8   3    5.65    0.33
  -3  -8   3    5.75    0.31
  -3  -8   3    6.12    0.27
   3   8  -3    5.87    0.30
  -3   8   3    5.80    0.31
   3   8  -3    6.20    0.28
   3   8  -3    6.22    0.32
   3   8  -3    6.34    0.31
  -2  -8   3   36.46    1.07
   2  -8  -3   34.06    0.97
   2  -8  -3   34.46    0.98
  -2  -8   3   35.55    1.05
  -2  -8   3   34.15    1.00
   2  -8  -3   34.14    0.98
  -2  -8   3   33.88    1.00
   2  -8  -3   33.35    0.98
   2   8  -3   33.62    1.03
   2   8  -3   34.76    1.03
  -2   8   3   33.66    1.02
   2   8  -3   35.08    1.00
   2   8  -3   34.43    1.01
   1  -8  -3    2.43    0.15
  -1  -8   3    2.26    0.20
  -1  -8   3    2.21    0.17
  -1  -8   3    2.30    0.17
   1  -8  -3    2.35    0.16
  -1  -8   3    2.56    0.20
   1  -8  -3    2.29    0.15
   1   8  -3    2.39    0.18
   1   8  -3    2.52    0.17
  -1   8   3    2.34    0.16
   0  -8   3   17.56    0.61
   0  -8   3   15.91    0.63
   0  -8   3   17.75    0.56
   0  -8  -3   17.68    0.54
   0  -8   3   17.73    0.61
   0  -8  -3   17.44    0.56
   0  -8  -3   17.61    0.57
   0   8  -3   17.20    0.58
   0   8  -3   17.45    0.57
   0   8   3   16.71    0.54
   0   8  -3   17.04    0.56
   1  -8   3   68.72    1.96
  -1  -8  -3   68.03    1.88
   1  -8   3   69.70    1.91
   1  -8   3   69.02    1.87
  -1  -8  -3   67.27    1.80
   1  -8   3   68.16    1.86
  -1  -8  -3   67.08    1.88
   1   8   3   69.67    1.81
  -1   8  -3   70.38    1.88
  -1   8  -3   69.06    1.88
  -1   8  -3   69.28    1.88
   1   8   3   70.95    1.85
   1   8   3   66.21    1.83
   2  -8   3    0.57    0.12
  -2  -8  -3    0.60    0.11
  -2  -8  -3    0.35    0.10
   2  -8   3    0.41    0.11
   2  -8   3    0.42    0.10
  -2  -8  -3    0.47    0.08
  -2   8  -3    0.29    0.09
   2   8   3    0.48    0.08
  -2   8  -3    0.23    0.08
   2   8   3    0.33    0.09
   2   8   3    0.32    0.09
  -2   8  -3    0.40    0.10
  -3  -8  -3    7.19    0.35
  -3  -8  -3    7.39    0.31
   3  -8   3    8.01    0.33
   3  -8   3    7.58    0.39
   3  -8   3    7.97    0.36
  -3   8  -3    7.78    0.36
   3   8   3    7.37    0.33
  -3   8  -3    7.44    0.34
   3   8   3    7.36    0.29
  -3   8  -3    7.68    0.32
   3   8   3    8.07    0.34
  -3   8  -3    8.05    0.36
  -4  -8  -3   23.62    0.80
  -4  -8  -3   22.39    0.76
   4  -8   3   22.82    0.75
   4  -8   3   22.03    0.81
  -4  -8  -3   22.49    0.74
   4  -8   3   22.83    0.73
  -4   8  -3   22.13    0.75
  -4   8  -3   23.56    0.71
   4   8   3   22.43    0.74
   4   8   3   21.67    0.63
  -4   8  -3   23.33    0.77
   4   8   3   23.38    0.76
  -4   8  -3   22.93    0.78
   5  -8   3    8.77    0.48
   5  -8   3    9.33    0.40
  -5  -8  -3    8.70    0.41
  -5  -8  -3    9.23    0.41
  -5   8  -3    8.95    0.41
   5   8   3    8.12    0.40
  -5   8  -3    8.74    0.45
   5   8   3    8.70    0.32
  -5   8  -3    9.03    0.35
  -5   8  -3    7.94    0.42
   5   8   3    8.70    0.42
  -6  -8  -3    6.47    0.38
   6  -8   3    6.49    0.46
  -6  -8  -3    7.27    0.45
   6  -8   3    7.17    0.37
  -6  -8  -3    6.53    0.38
  -6   8  -3    6.40    0.41
  -6   8  -3    6.21    0.36
  -6   8  -3    6.70    0.30
   6   8   3    6.52    0.39
   6   8   3    6.33    0.30
  -6   8  -3    6.14    0.42
   7  -8   3    4.39    0.33
  -7  -8  -3    5.10    0.43
  -7  -8  -3    4.62    0.39
  -7  -8  -3    4.44    0.37
   7   8   3    3.77    0.36
  -7   8  -3    4.45    0.34
  -7   8  -3    4.06    0.40
  -7   8  -3    5.06    0.45
  -7   8  -3    3.99    0.24
  -8  -8  -3    0.85    0.26
   8  -8   3    0.46    0.18
  -8   8  -3    0.64    0.19
   8   8   3    0.58    0.22
   8   8   3    0.23    0.19
   8   8   3    0.55    0.21
  -8   8  -3    0.39    0.11
   9  -8   3   41.04    1.33
  -9  -8  -3   38.23    1.44
  -9   8  -3   39.31    1.28
   9   8   3   36.96    1.40
   9   8   3   41.86    1.40
   9  -9  -3   14.82    0.74
   9   9  -3   13.79    0.80
  -8  -9   3   14.45    0.62
   8  -9  -3   13.54    0.70
   8  -9  -3   13.86    0.64
  -8  -9   3   14.80    0.80
  -8  -9   3   13.01    0.52
  -8   9   3   12.41    0.54
   8   9  -3   12.97    0.70
   8   9  -3   12.84    0.59
   7  -9  -3   32.23    1.11
  -7  -9   3   32.87    1.07
  -7  -9   3   31.83    1.10
   7  -9  -3   33.09    1.10
  -7  -9   3   33.59    1.00
   7   9  -3   33.60    1.07
   7   9  -3   31.34    1.06
  -7   9   3   32.47    1.03
   7   9  -3   33.79    1.18
   7   9  -3   32.42    1.14
  -6  -9   3   50.10    1.48
   6  -9  -3   49.97    1.49
  -6  -9   3   49.85    1.42
  -6  -9   3   49.71    1.51
   6  -9  -3   48.42    1.49
  -6   9   3   48.82    1.57
   6   9  -3   51.76    1.48
  -6   9   3   49.16    1.37
   6   9  -3   50.47    1.54
   6   9  -3   49.55    1.56
   6   9  -3   49.79    1.48
   5  -9  -3  139.87    3.61
  -5  -9   3  141.18    3.66
  -5  -9   3  137.02    3.62
  -5  -9   3  142.60    3.58
  -5  -9   3  129.25    3.68
   5  -9  -3  132.56    3.47
   5  -9  -3  124.30    3.70
  -5   9   3  133.34    3.68
  -5   9   3  134.15    3.49
   5   9  -3  134.51    3.60
   5   9  -3  134.14    3.70
   5   9  -3  141.44    3.68
   5   9  -3  132.41    3.63
   4  -9  -3    4.01    0.25
   4  -9  -3    3.95    0.25
  -4  -9   3    4.47    0.25
   4  -9  -3    3.83    0.19
  -4  -9   3    4.33    0.28
  -4  -9   3    4.13    0.30
  -4  -9   3    4.07    0.30
   4   9  -3    3.81    0.27
   4   9  -3    3.83    0.25
  -4   9   3    3.88    0.30
   4   9  -3    3.95    0.28
   4   9  -3    4.56    0.30
   3  -9  -3   64.20    1.81
  -3  -9   3   64.45    1.88
   3  -9  -3   67.08    1.81
   3  -9  -3   64.08    1.77
  -3  -9   3   66.28    1.87
  -3  -9   3   66.94    1.81
  -3  -9   3   67.33    1.83
   3   9  -3   67.21    1.88
   3   9  -3   65.72    1.81
   3   9  -3   65.94    1.83
  -3   9   3   66.22    1.86
   3   9  -3   63.02    1.85
   3   9  -3   66.92    1.85
   2  -9  -3  114.51    3.10
  -2  -9   3  119.20    3.13
  -2  -9   3  105.38    3.17
   2  -9  -3  118.04    3.10
  -2  -9   3  118.02    3.13
   2  -9  -3  119.29    3.12
  -2  -9   3  121.85    3.19
   2   9  -3  122.91    3.15
   2   9  -3  114.29    3.16
   2   9  -3  125.94    3.14
  -2   9   3  118.19    3.15
   2   9  -3  119.00    3.16
  -1  -9   3    9.57    0.42
   1  -9  -3    9.36    0.36
  -1  -9   3    9.65    0.42
   1  -9  -3   10.85    0.37
  -1  -9   3   10.03    0.40
  -1  -9   3    9.28    0.38
   1  -9  -3    9.35    0.37
   1   9  -3    9.92    0.40
   1   9  -3    9.74    0.40
  -1   9   3    9.82    0.38
   1   9  -3    9.99    0.39
   0  -9  -3   43.97    1.29
   0  -9   3   45.77    1.32
   0  -9  -3   43.03    1.28
   0  -9  -3   45.57    1.26
   0  -9   3   46.31    1.35
   0  -9   3   45.34    1.28
   0  -9   3   43.99    1.33
   0   9  -3   47.70    1.30
   0   9  -3   45.81    1.29
   0   9  -3   45.99    1.31
   0   9   3   44.86    1.27
   1  -9   3   99.12    2.71
   1  -9   3  104.77    2.76
   1  -9   3   99.91    2.72
  -1  -9  -3  106.55    2.74
   1  -9   3  102.76    2.76
  -1  -9  -3  100.71    2.73
   1   9   3  101.18    2.68
  -1   9  -3   99.03    2.72
  -1   9  -3  101.18    2.72
   1   9   3   99.76    2.65
  -1   9  -3  103.03    2.73
  -2  -9  -3   13.20    0.51
  -2  -9  -3   13.20    0.51
  -2  -9  -3   13.53    0.44
   2  -9   3   14.14    0.54
   2  -9   3   13.98    0.50
   2  -9   3   13.30    0.52
  -2   9  -3   13.63    0.50
  -2   9  -3   14.36    0.50
  -2   9  -3   13.95    0.51
   2   9   3   13.80    0.48
   2   9   3   14.43    0.47
   2   9   3   13.99    0.46
  -3  -9  -3   36.51    1.13
  -3  -9  -3   39.31    1.17
   3  -9   3   36.15    1.14
   3  -9   3   38.58    1.12
  -3  -9  -3   36.82    1.08
   3  -9   3   38.24    1.19
  -3   9  -3   38.08    1.14
  -3   9  -3   38.20    1.15
   3   9   3   36.64    1.11
  -3   9  -3   37.82    1.10
   3   9   3   37.84    1.08
   3   9   3   38.37    1.11
  -3   9  -3   37.15    1.12
   4  -9   3   77.41    2.19
  -4  -9  -3   79.90    2.18
  -4  -9  -3   82.08    2.22
  -4  -9  -3   78.56    2.26
   4  -9   3   78.89    2.28
  -4   9  -3   79.89    2.24
   4   9   3   78.95    2.14
  -4   9  -3   80.28    2.15
   4   9   3   77.99    2.19
  -4   9  -3   79.64    2.20
  -4   9  -3   79.15    2.23
   4   9   3   81.91    2.21
   5  -9   3   11.66    0.48
   5  -9   3   11.97    0.58
  -5  -9  -3   11.22    0.48
  -5  -9  -3   10.92    0.54
  -5  -9  -3   11.55    0.50
   5   9   3   11.23    0.49
  -5   9  -3   11.44    0.54
   5   9   3   11.41    0.51
  -5   9  -3   11.66    0.50
  -5   9  -3   11.53    0.43
   5   9   3   11.62    0.38
  -5   9  -3   12.00    0.52
  -6  -9  -3   19.25    0.78
   6  -9   3   19.15    0.68
  -6  -9  -3   18.57    0.70
  -6  -9  -3   17.22    0.69
   6  -9   3   17.37    0.79
  -6   9  -3   18.72    0.60
   6   9   3   17.67    0.72
   6   9   3   17.74    0.70
   6   9   3   17.56    0.58
  -6   9  -3   18.45    0.73
  -6   9  -3   19.16    0.77
  -6   9  -3   18.42    0.68
   7  -9   3   46.68    1.38
  -7  -9  -3   44.41    1.49
  -7  -9  -3   43.19    1.41
  -7   9  -3   45.40    1.37
   7   9   3   45.36    1.29
   7   9   3   44.40    1.44
  -7   9  -3   44.56    1.24
  -7   9  -3   40.08    1.41
  -8  -9  -3   13.04    0.75
   8  -9   3   14.12    0.64
   8   9   3   14.00    0.70
  -8   9  -3   14.08    0.61
   9  -9   3   38.26    1.30
  -9  -9  -3   37.86    1.46
  -9   9  -3   39.72    1.26
   9   9   3   36.46    1.39
   9   9   3   38.17    1.36
  -8 -10   3    0.80    0.20
   8 -10  -3    0.47    0.21
   8  10  -3    1.01    0.30
   8  10  -3    0.96    0.22
  -7 -10   3   35.64    1.15
   7 -10  -3   34.89    1.15
  -7 -10   3   35.58    1.07
   7 -10  -3   34.05    1.18
  -7  10   3   33.47    1.03
   7  10  -3   34.59    1.20
   7  10  -3   35.03    1.14
   7  10  -3   34.44    1.23
   6 -10  -3    4.53    0.33
  -6 -10   3    4.44    0.35
  -6 -10   3    4.57    0.30
  -6 -10   3    3.97    0.40
   6 -10  -3    4.57    0.38
  -6  10   3    4.37    0.22
   6  10  -3    4.20    0.37
  -6  10   3    3.69    0.40
   6  10  -3    4.50    0.38
   6  10  -3    4.31    0.33
   6  10  -3    4.23    0.33
  -5 -10   3   28.46    0.90
   5 -10  -3   28.75    0.81
   5 -10  -3   29.97    0.95
  -5 -10   3   29.26    0.99
  -5 -10   3   30.95    1.02
  -5 -10   3   30.50    0.96
   5 -10  -3   28.67    0.94
   5  10  -3   28.49    0.99
  -5  10   3   27.89    0.80
  -5  10   3   27.96    1.01
   5  10  -3   29.07    1.00
   5  10  -3   28.52    0.95
   5  10  -3   28.42    0.93
  -4 -10   3    3.05    0.29
   4 -10  -3    3.10    0.19
   4 -10  -3    3.14    0.23
  -4 -10   3    3.57    0.29
  -4 -10   3    3.20    0.27
  -4 -10   3    3.00    0.24
   4 -10  -3    3.09    0.25
   4  10  -3    3.55    0.27
  -4  10   3    3.11    0.28
   4  10  -3    2.83    0.24
   4  10  -3    3.07    0.28
   4  10  -3    3.08    0.27
   3 -10  -3    0.33    0.09
   3 -10  -3    0.22    0.09
   3 -10  -3    0.16    0.10
  -3 -10   3   -0.14    0.12
  -3 -10   3    0.04    0.11
   3 -10  -3    0.07    0.08
  -3 -10   3    0.10    0.10
  -3  10   3   -0.05    0.11
   3  10  -3    0.03    0.11
   3  10  -3    0.07    0.11
   3  10  -3    0.15    0.09
   3  10  -3   -0.02    0.09
   2 -10  -3    0.05    0.08
   2 -10  -3    0.13    0.08
  -2 -10   3    0.13    0.09
   2 -10  -3    0.08    0.08
  -2 -10   3    0.10    0.11
  -2 -10   3    0.00    0.09
   2 -10  -3    0.09    0.07
  -2 -10   3    0.01    0.10
   2  10  -3    0.28    0.09
   2  10  -3    0.17    0.10
  -2  10   3    0.10    0.09
   2  10  -3    0.22    0.10
   2  10  -3    0.03    0.09
   1 -10  -3  105.35    2.77
  -1 -10   3  104.62    2.78
  -1 -10   3  107.15    2.85
  -1 -10   3  101.32    2.83
  -1 -10   3  106.40    2.81
   1 -10  -3  100.80    2.75
   1 -10  -3  100.72    2.76
  -1  10   3  102.14    2.78
   1  10  -3  106.86    2.80
   1  10  -3  103.54    2.80
   1  10  -3  103.18    2.81
   0 -10   3   48.88    1.38
   0 -10  -3   46.88    1.34
   0 -10  -3   47.13    1.34
   0 -10  -3   47.10    1.31
   0 -10   3   47.04    1.34
   0 -10   3   46.45    1.38
   0 -10   3   44.01    1.39
   0  10  -3   48.10    1.35
   0  10   3   45.89    1.33
   0  10  -3   46.10    1.36
   1 -10   3  143.74    3.70
  -1 -10  -3  140.87    3.66
   1 -10   3  130.97    3.64
   1 -10   3  143.57    3.70
  -1 -10  -3  141.27    3.66
   1 -10   3  134.12    3.63
   1  10   3  140.09    3.62
   1  10   3  138.11    3.57
  -1  10  -3  133.73    3.65
  -1  10  -3  133.76    3.65
  -1  10  -3  135.67    3.65
   2 -10   3    4.22    0.25
  -2 -10  -3    4.35    0.27
  -2 -10  -3    4.09    0.20
   2 -10   3    4.13    0.30
  -2 -10  -3    4.09    0.27
   2 -10   3    4.32    0.29
   2 -10   3    4.15    0.25
  -2  10  -3    4.11    0.25
  -2  10  -3    4.19    0.27
   2  10   3    4.11    0.24
  -2  10  -3    4.20    0.26
   2  10   3    4.36    0.23
   2  10   3    4.10    0.23
   3 -10   3    7.78    0.43
  -3 -10  -3    7.93    0.42
  -3 -10  -3    8.29    0.33
   3 -10   3    7.84    0.39
  -3 -10  -3    7.77    0.39
   3 -10   3    7.74    0.37
  -3  10  -3    7.96    0.40
   3  10   3    8.29    0.34
   3  10   3    8.34    0.37
  -3  10  -3    8.42    0.36
  -3  10  -3    8.44    0.39
   3  10   3    8.54    0.37
  -3  10  -3    8.31    0.38
   4 -10   3   19.62    0.70
   4 -10   3   18.95    0.68
  -4 -10  -3   18.42    0.70
   4 -10   3   19.49    0.77
  -4 -10  -3   19.50    0.65
  -4 -10  -3   19.38    0.74
  -4  10  -3   19.11    0.71
  -4  10  -3   18.27    0.79
  -4  10  -3   19.64    0.65
   4  10   3   21.17    0.70
   4  10   3   20.22    0.64
  -4  10  -3   19.56    0.73
   4  10   3   19.07    0.67
   5 -10   3   90.28    2.64
   5 -10   3   91.79    2.53
  -5 -10  -3   88.35    2.55
  -5 -10  -3   92.14    2.63
  -5 -10  -3   91.82    2.53
  -5  10  -3   90.96    2.53
  -5  10  -3   96.04    2.58
   5  10   3   94.70    2.57
  -5  10  -3   93.59    2.47
  -5  10  -3   90.35    2.61
   5  10   3   90.72    2.48
   5  10   3   89.30    2.53
  -6 -10  -3   20.93    0.86
  -6 -10  -3   20.78    0.77
   6 -10   3   21.38    0.76
   6  10   3   21.74    0.81
  -6  10  -3   20.79    0.67
  -6  10  -3   20.94    0.76
   6  10   3   19.36    0.64
  -6  10  -3   21.69    0.81
   7 -10   3   14.90    0.62
  -7 -10  -3   15.24    0.74
  -7  10  -3   13.55    0.68
  -7  10  -3   13.78    0.49
   7  10   3   14.02    0.52
  -7  10  -3   14.47    0.61
   7  10   3   13.60    0.66
  -8 -10  -3   23.09    1.03
   8 -10   3   23.73    0.90
   8  10   3   23.69    0.97
  -8  10  -3   23.57    0.87
  -8 -11   3    0.36    0.26
   8 -11  -3    0.09    0.22
   8  11  -3    0.33    0.22
   8  11  -3    0.21    0.27
   7 -11  -3  112.41    3.15
   7 -11  -3  110.21    3.24
  -7 -11   3  112.12    3.07
  -7 -11   3  114.92    3.16
   7  11  -3  121.11    3.66
   7  11  -3  112.88    3.26
   7  11  -3  111.52    3.15
  -6 -11   3   12.33    0.52
   6 -11  -3   12.35    0.60
   6 -11  -3   12.50    0.55
   6  11  -3   11.89    0.60
  -6  11   3   11.58    0.40
   6  11  -3   12.14    0.56
   6  11  -3   12.48    0.62
   5 -11  -3    6.54    0.37
  -5 -11   3    6.84    0.37
  -5 -11   3    7.92    0.42
   5 -11  -3    6.69    0.28
   5 -11  -3    6.78    0.41
  -5 -11   3    6.75    0.45
   5  11  -3    6.71    0.40
   5  11  -3    7.19    0.41
  -5  11   3    6.15    0.45
   5  11  -3    6.81    0.39
   5  11  -3    6.70    0.43
   5  11  -3    6.69    0.42
  -4 -11   3   27.01    0.95
  -4 -11   3   28.08    0.91
  -4 -11   3   28.05    0.95
   4 -11  -3   27.96    0.90
   4 -11  -3   27.49    0.90
   4 -11  -3   26.94    0.82
  -4 -11   3   27.55    0.88
   4  11  -3   26.79    0.90
  -4  11   3   26.83    0.95
   4  11  -3   27.29    0.92
   4  11  -3   27.39    0.94
   4  11  -3   27.01    0.89
  -3 -11   3   15.60    0.58
   3 -11  -3   13.93    0.57
   3 -11  -3   15.17    0.56
  -3 -11   3   14.94    0.62
  -3 -11   3   15.19    0.57
   3 -11  -3   15.98    0.56
   3 -11  -3   15.60    0.54
  -3 -11   3   15.67    0.62
   3  11  -3   15.75    0.60
   3  11  -3   15.23    0.59
   3  11  -3   14.75    0.57
   3  11  -3   15.12    0.58
  -3  11   3   15.04    0.61
   2 -11  -3  121.52    3.18
  -2 -11   3  123.04    3.20
   2 -11  -3  119.42    3.16
   2 -11  -3  121.67    3.17
   2 -11  -3  120.48    3.16
  -2 -11   3  120.70    3.19
  -2 -11   3  105.22    3.22
  -2 -11   3  119.10    3.24
   2  11  -3  120.22    3.21
   2  11  -3  113.76    3.22
   2  11  -3  119.13    3.19
  -2  11   3  120.44    3.21
   1 -11  -3   40.40    1.21
  -1 -11   3   44.46    1.30
  -1 -11   3   40.43    1.28
  -1 -11   3   42.12    1.23
   1 -11  -3   41.68    1.22
  -1 -11   3   41.50    1.25
   1 -11  -3   42.24    1.21
   1 -11  -3   41.55    1.22
   1  11  -3   42.37    1.24
   1  11  -3   41.16    1.25
   1  11  -3   42.25    1.24
  -1  11   3   41.20    1.23
   0 -11  -3   67.61    1.92
   0 -11   3   73.14    2.00
   0 -11  -3   69.89    1.83
   0 -11  -3   69.20    1.90
   0 -11   3   67.86    1.97
   0 -11  -3   69.00    1.93
   0 -11   3   68.59    1.92
   0 -11   3   68.59    1.96
   0  11  -3   69.85    1.94
   0  11  -3   67.20    1.93
   0  11   3   69.64    1.91
  -1 -11  -3    0.41    0.12
   1 -11   3    0.28    0.13
   1 -11   3    0.08    0.13
   1 -11   3    0.36    0.13
  -1 -11  -3    0.59    0.13
   1 -11   3    0.30    0.10
  -1 -11  -3    0.41    0.06
   1 -11   3    0.33    0.12
   1  11   3    0.18    0.08
  -1  11  -3    0.31    0.11
  -1  11  -3    0.27    0.11
  -1  11  -3    0.15    0.10
   1  11   3    0.30    0.08
   2 -11   3  257.18    6.50
  -2 -11  -3  247.68    6.47
   2 -11   3  229.88    6.43
   2 -11   3  252.86    6.47
   2 -11   3  245.69    6.44
  -2 -11  -3  249.17    6.45
   2  11   3  246.58    6.38
  -2  11  -3  250.52    6.46
  -2  11  -3  238.73    6.44
   2  11   3  242.29    6.37
   2  11   3  255.87    6.41
  -2  11  -3  248.68    6.42
  -3 -11  -3    3.86    0.32
  -3 -11  -3    3.59    0.22
  -3 -11  -3    4.10    0.30
   3 -11   3    3.60    0.33
   3 -11   3    4.03    0.31
   3 -11   3    3.52    0.26
  -3  11  -3    3.51    0.30
  -3  11  -3    3.74    0.25
   3  11   3    3.58    0.24
   3  11   3    3.73    0.26
  -3  11  -3    3.83    0.29
   3  11   3    3.69    0.25
  -3  11  -3    3.89    0.27
  -4 -11  -3   48.05    1.51
   4 -11   3   49.27    1.58
   4 -11   3   50.44    1.49
  -4 -11  -3   51.49    1.45
   4 -11   3   50.11    1.51
  -4 -11  -3   53.95    1.58
   4  11   3   50.79    1.44
  -4  11  -3   50.74    1.55
   4  11   3   50.84    1.48
   4  11   3   48.85    1.48
  -4  11  -3   51.66    1.52
  -4  11  -3   51.02    1.45
  -4  11  -3   50.64    1.49
  -5 -11  -3    8.28    0.50
   5 -11   3    7.95    0.41
  -5 -11  -3    7.87    0.39
  -5 -11  -3    8.11    0.49
  -5  11  -3    7.23    0.49
   5  11   3    7.73    0.42
  -5  11  -3    7.10    0.43
   5  11   3    7.39    0.38
  -5  11  -3    7.86    0.36
  -5  11  -3    7.61    0.41
   5  11   3    7.47    0.42
   6 -11   3   27.90    0.93
  -6 -11  -3   25.79    0.92
  -6 -11  -3   27.79    1.05
  -6  11  -3   26.84    0.83
  -6  11  -3   27.52    0.92
   6  11   3   26.74    0.96
  -6  11  -3   25.53    0.96
   6  11   3   25.56    0.87
   7 -11   3    4.26    0.37
  -7 -11  -3    3.82    0.48
  -7  11  -3    3.68    0.26
   7  11   3    3.56    0.40
   7  11   3    3.84    0.36
  -7  11  -3    3.77    0.36
  -8 -11  -3   23.73    1.08
   8 -11   3   23.59    0.92
   8  11   3   23.46    0.99
  -8  11  -3   24.23    0.89
  -8 -12   3    8.75    0.62
   8  12  -3    9.81    0.82
   8  12  -3    8.60    0.58
   7 -12  -3    0.00    0.19
  -7 -12   3    0.59    0.24
  -7 -12   3    0.36    0.22
   7  12  -3    0.53    0.24
   6 -12  -3   28.08    0.97
  -6 -12   3   29.28    1.01
   6 -12  -3   26.42    1.02
  -6 -12   3   28.60    0.94
   6  12  -3   28.37    1.05
   6  12  -3   26.72    1.01
   6  12  -3   28.30    0.99
   5 -12  -3    0.28    0.11
  -5 -12   3    0.72    0.17
   5 -12  -3    0.62    0.16
  -5 -12   3    0.26    0.19
   5 -12  -3    0.56    0.20
  -5 -12   3    0.06    0.17
   5  12  -3    0.42    0.16
   5  12  -3    0.54    0.18
  -5  12   3    0.37    0.26
   4 -12  -3    5.92    0.32
  -4 -12   3    7.26    0.39
   4 -12  -3    6.35    0.39
   4 -12  -3    6.71    0.34
  -4 -12   3    6.55    0.40
  -4 -12   3    6.98    0.46
   4 -12  -3    6.93    0.36
  -4 -12   3    5.96    0.41
   4  12  -3    6.85    0.38
   4  12  -3    6.79    0.39
   4  12  -3    6.59    0.40
   4  12  -3    5.84    0.38
  -4  12   3    6.70    0.45
  -3 -12   3   38.47    1.20
   3 -12  -3   37.30    1.09
  -3 -12   3   36.29    1.20
   3 -12  -3   36.20    1.12
  -3 -12   3   38.25    1.15
   3 -12  -3   35.04    1.19
   3 -12  -3   36.88    1.14
  -3  12   3   36.75    1.19
   3  12  -3   37.41    1.15
   3  12  -3   38.04    1.18
   3  12  -3   35.55    1.14
   2 -12  -3   35.13    1.08
  -2 -12   3   36.27    1.17
  -2 -12   3   35.35    1.13
   2 -12  -3   36.03    1.09
   2 -12  -3   36.02    1.11
  -2 -12   3   36.16    1.13
  -2 -12   3   39.36    1.18
   2 -12  -3   36.77    1.09
  -2  12   3   35.85    1.14
   2  12  -3   35.94    1.14
   2  12  -3   34.61    1.11
   2  12  -3   36.91    1.13
   1 -12  -3    4.73    0.27
  -1 -12   3    4.55    0.32
  -1 -12   3    5.15    0.36
  -1 -12   3    4.82    0.30
  -1 -12   3    5.50    0.34
   1 -12  -3    4.58    0.30
   1 -12  -3    4.84    0.29
   1 -12  -3    4.74    0.29
   1  12  -3    5.26    0.32
  -1  12   3    4.45    0.31
   1  12  -3    5.41    0.32
   1  12  -3    5.97    0.31
   0 -12  -3   17.78    0.65
   0 -12  -3   17.90    0.65
   0 -12  -3   18.62    0.56
   0 -12   3   17.27    0.68
   0 -12   3   19.22    0.71
   0 -12   3   16.95    0.68
   0  12   3   18.65    0.64
   0  12  -3   18.47    0.65
   0  12  -3   17.45    0.67
   1 -12   3    6.21    0.39
   1 -12   3    7.07    0.36
  -1 -12  -3    6.45    0.36
   1 -12   3    6.67    0.39
  -1 -12  -3    6.19    0.41
  -1 -12  -3    6.72    0.23
   1 -12   3    6.65    0.39
   1 -12   3    6.57    0.34
  -1  12  -3    6.42    0.35
   1  12   3    6.66    0.26
   1  12   3    7.18    0.33
  -1  12  -3    6.85    0.37
  -2 -12  -3    2.30    0.25
   2 -12   3    2.15    0.22
   2 -12   3    2.55    0.28
   2 -12   3    2.30    0.29
   2 -12   3    2.60    0.24
  -2 -12  -3    2.21    0.26
   2  12   3    2.41    0.21
   2  12   3    2.42    0.20
  -2  12  -3    2.35    0.26
  -2  12  -3    2.60    0.23
   2  12   3    2.27    0.22
  -2  12  -3    2.72    0.23
  -3 -12  -3   73.13    2.13
   3 -12   3   73.34    2.19
  -3 -12  -3   75.21    2.16
   3 -12   3   76.55    2.11
   3 -12   3   72.97    2.13
   3 -12   3   73.71    2.09
   3  12   3   75.80    2.06
   3  12   3   74.74    2.08
   3  12   3   74.46    2.06
  -3  12  -3   73.66    2.15
  -3  12  -3   75.80    2.10
  -3  12  -3   75.94    2.12
  -3  12  -3   74.09    2.07
  -4 -12  -3    6.72    0.44
   4 -12   3    6.45    0.42
   4 -12   3    6.83    0.38
  -4 -12  -3    6.74    0.34
   4 -12   3    6.88    0.56
  -4 -12  -3    6.93    0.51
   4  12   3    6.53    0.37
  -4  12  -3    7.11    0.35
  -4  12  -3    6.24    0.45
  -4  12  -3    5.88    0.39
  -4  12  -3    6.81    0.38
   4  12   3    6.64    0.35
   4  12   3    6.53    0.38
  -5 -12  -3   25.85    0.87
  -5 -12  -3   26.69    1.00
   5 -12   3   26.91    0.91
   5 -12   3   26.63    0.90
  -5  12  -3   23.71    0.91
  -5  12  -3   27.05    0.84
   5  12   3   25.29    0.85
   5  12   3   25.60    1.02
  -5  12  -3   26.46    0.89
  -6 -12  -3   17.01    0.69
   6 -12   3   17.75    0.71
  -6 -12  -3   17.02    0.81
  -6  12  -3   17.80    0.76
  -6  12  -3   17.35    0.61
   6  12   3   18.84    0.75
  -6  12  -3   17.44    0.69
   6  12   3   17.26    0.68
  -7 -12  -3    1.40    0.34
   7 -12   3    1.52    0.27
   7  12   3    1.96    0.32
  -7  12  -3    2.40    0.34
   7 -13  -3   23.22    0.91
  -7 -13   3   24.88    0.97
   7  13  -3   23.18    1.01
   7  13  -3   24.08    0.95
  -6 -13   3    0.10    0.21
   6 -13  -3   -0.10    0.16
  -6 -13   3    0.36    0.23
   6  13  -3    0.05    0.22
   6  13  -3    0.25    0.19
   5 -13  -3   53.49    1.61
  -5 -13   3   57.26    1.73
   5 -13  -3   53.81    1.54
   5 -13  -3   55.20    1.64
   5 -13  -3   54.42    1.71
  -5 -13   3   55.69    1.65
  -5 -13   3   57.02    1.70
   5  13  -3   56.14    1.70
   5  13  -3   55.71    1.73
  -4 -13   3    4.83    0.38
   4 -13  -3    4.38    0.29
  -4 -13   3    4.62    0.37
  -4 -13   3    4.66    0.38
   4 -13  -3    4.47    0.38
   4 -13  -3    5.08    0.31
   4 -13  -3    4.49    0.32
   4  13  -3    4.84    0.36
  -4  13   3    4.97    0.44
   4  13  -3    4.77    0.37
   3 -13  -3   19.45    0.69
   3 -13  -3   20.05    0.71
  -3 -13   3   21.93    1.01
  -3 -13   3   19.87    0.74
   3 -13  -3   20.30    0.69
   3 -13  -3   19.54    0.73
  -3 -13   3   19.51    0.74
   3  13  -3   19.90    0.76
  -3  13   3   18.90    0.78
   3  13  -3   19.17    0.74
   3  13  -3   22.01    0.92
   3  13  -3   19.55    0.75
  -2 -13   3   28.85    1.01
   2 -13  -3   28.81    0.92
  -2 -13   3   28.89    0.95
  -2 -13   3   28.82    0.99
   2 -13  -3   29.13    0.92
   2 -13  -3   28.92    0.94
  -2 -13   3   28.29    0.96
   2 -13  -3   28.80    0.92
   2  13  -3   29.28    0.95
   2  13  -3   25.97    1.05
   2  13  -3   27.29    0.96
  -2  13   3   29.94    0.98
   1 -13  -3   14.34    0.55
  -1 -13   3   14.35    0.60
   1 -13  -3   14.46    0.55
  -1 -13   3   13.75    0.56
  -1 -13   3   14.34    0.61
  -1 -13   3   13.39    0.63
   1 -13  -3   14.99    0.57
   1 -13  -3   14.46    0.56
   1  13  -3   14.74    0.59
  -1  13   3   13.97    0.58
   1  13  -3   14.38    0.56
   1  13  -3   14.50    0.58
   0 -13  -3   10.11    0.48
   0 -13   3   10.99    0.53
   0 -13  -3   11.12    0.48
   0 -13   3   12.94    0.57
   0 -13  -3   11.41    0.39
   0 -13   3   11.36    0.48
   0 -13  -3   11.13    0.48
   0 -13   3   10.50    0.53
   0  13   3   11.26    0.48
   0  13  -3   11.13    0.47
   0  13  -3   11.17    0.49
   0  13  -3   10.04    0.48
  -1 -13  -3   10.33    0.50
  -1 -13  -3   10.38    0.34
   1 -13   3   10.42    0.47
   1 -13   3   10.48    0.53
   1 -13   3   10.88    0.53
  -1 -13  -3   11.12    0.49
   1 -13   3   10.09    0.52
   1 -13   3   10.28    0.46
   1  13   3   10.72    0.45
   1  13   3   10.45    0.36
  -1  13  -3    9.55    0.48
  -1  13  -3   10.79    0.47
   2 -13   3   17.15    0.63
   2 -13   3   16.25    0.68
   2 -13   3   15.54    0.63
  -2 -13  -3   16.54    0.67
  -2  13  -3   16.18    0.67
   2  13   3   16.67    0.60
   2  13   3   16.80    0.61
   2  13   3   17.65    0.57
  -3 -13  -3    0.08    0.15
   3 -13   3    0.16    0.13
   3 -13   3    0.15    0.18
   3 -13   3   -0.03    0.13
  -3  13  -3    0.25    0.12
   3  13   3    0.03    0.13
  -3  13  -3   -0.08    0.12
   3  13   3   -0.10    0.14
   3  13   3    0.08    0.13
  -3  13  -3    0.01    0.15
   4 -13   3  178.79    4.72
   4 -13   3  173.76    4.70
   4 -13   3  174.68    4.73
  -4  13  -3  176.04    4.72
  -4  13  -3  175.91    4.70
  -4  13  -3  172.86    4.65
   4  13   3  185.68    4.70
   4  13   3  175.13    4.66
   5 -13   3    4.98    0.42
   5 -13   3    5.61    0.39
  -5 -13  -3    6.30    0.49
  -5 -13  -3    5.00    0.35
   5  13   3    6.10    0.40
   5  13   3    4.63    0.36
  -5  13  -3    6.03    0.43
  -5  13  -3    5.76    0.38
  -5  13  -3    5.83    0.33
  -6 -13  -3   71.63    2.25
   6 -13   3   72.75    2.12
  -6 -13  -3   68.56    2.11
   6  13   3   75.39    2.16
  -6  13  -3   69.58    2.14
  -6  13  -3   74.18    2.10
  -6  13  -3   75.33    2.01
  -7 -13  -3    0.76    0.36
   7 -13   3    1.13    0.29
   7  13   3    0.94    0.28
  -7  13  -3    1.10    0.24
  -6 -14   3    2.24    0.34
   6 -14  -3    2.13    0.32
   6 -14  -3    2.67    0.36
   6  14  -3    2.56    0.42
   6  14  -3    2.27    0.32
   5 -14  -3   97.71    2.75
  -5 -14   3  100.61    2.83
   5 -14  -3   97.73    2.77
  -5 -14   3  101.54    2.86
   5  14  -3  100.33    2.83
   5  14  -3   98.67    2.86
   4 -14  -3   10.11    0.47
  -4 -14   3    9.94    0.54
   4 -14  -3    9.55    0.45
   4 -14  -3    9.24    0.48
  -4 -14   3   10.64    0.55
   4  14  -3    9.69    0.53
   4  14  -3    9.60    0.52
  -3 -14   3   39.96    1.28
   3 -14  -3   39.30    1.20
  -3 -14   3   38.17    1.24
   3 -14  -3   37.95    1.25
   3 -14  -3   39.26    1.19
  -3 -14   3   40.34    1.26
   3 -14  -3   40.77    1.22
  -3  14   3   35.55    1.28
   3  14  -3   38.36    1.26
   3  14  -3   38.81    1.25
   2 -14  -3    8.78    0.45
  -2 -14   3    9.17    0.51
  -2 -14   3   10.15    0.49
  -2 -14   3    8.85    0.50
   2 -14  -3    9.37    0.44
   2 -14  -3    9.23    0.49
   2 -14  -3    9.82    0.44
   2  14  -3    9.83    0.49
  -2  14   3    8.75    0.51
   2  14  -3    9.66    0.47
  -1 -14   3  198.87    5.45
   1 -14  -3  206.67    5.39
   1 -14  -3  199.43    5.42
  -1 -14   3  207.29    5.48
   1 -14  -3  209.71    5.42
  -1 -14   3  210.48    5.57
  -1 -14   3  208.02    5.43
   1 -14  -3  200.34    5.41
   1  14  -3  210.76    5.45
  -1  14   3  200.72    5.43
   0 -14  -3    6.14    0.38
   0 -14   3    5.73    0.44
   0 -14  -3    5.95    0.27
   0 -14   3    5.34    0.35
   0 -14   3    6.26    0.44
   0 -14  -3    5.80    0.37
   0 -14   3    5.74    0.40
   0 -14  -3    5.72    0.39
   0  14   3    5.07    0.36
   0  14  -3    5.90    0.34
   0  14  -3    6.03    0.39
  -1 -14  -3   27.66    0.99
  -1 -14  -3   34.28    1.17
   1 -14   3   28.32    1.02
   1 -14   3   28.99    0.96
  -1 -14  -3   29.25    0.99
  -1 -14  -3   29.51    0.82
   1 -14   3   27.69    1.03
   1  14   3   29.02    0.95
  -1  14  -3   29.43    0.98
   1  14   3   29.40    0.84
   2 -14   3    0.14    0.19
   2 -14   3    0.48    0.16
   2 -14   3    0.28    0.18
  -2 -14  -3    0.39    0.16
   2 -14   3    0.62    0.16
   2  14   3    0.44    0.14
   2  14   3    0.25    0.14
  -2  14  -3    0.13    0.14
   3 -14   3    8.13    0.44
   3 -14   3    8.55    0.51
   3 -14   3    8.59    0.45
  -3 -14  -3    8.82    0.50
  -3  14  -3    8.15    0.42
   3  14   3    8.29    0.43
   3  14   3    8.40    0.41
  -3  14  -3    7.55    0.45
  -4 -14  -3    1.00    0.26
   4 -14   3    1.48    0.23
   4 -14   3    1.45    0.22
   4 -14   3    1.44    0.28
  -4  14  -3    1.22    0.20
   4  14   3    1.46    0.22
   4  14   3    1.12    0.22
  -4  14  -3    1.25    0.25
  -5 -14  -3    1.77    0.32
   5 -14   3    2.26    0.33
   5 -14   3    2.01    0.32
   5  14   3    2.13    0.29
  -5  14  -3    1.60    0.30
  -5  14  -3    2.10    0.26
  -5  14  -3    2.18    0.39
   6 -14   3    8.08    0.53
  -6 -14  -3    8.36    0.67
   6  14   3    7.39    0.52
  -6  14  -3    8.39    0.49
  -6  14  -3    8.65    0.43
  -5 -15   3   59.67    1.87
   5 -15  -3   61.45    1.79
  -5 -15   3   61.72    1.90
   5 -15  -3   59.67    1.82
   5  15  -3   58.82    1.88
   5  15  -3   61.86    1.91
  -4 -15   3   39.02    1.27
   4 -15  -3   37.16    1.16
   4 -15  -3   37.35    1.21
   4 -15  -3   38.07    1.19
  -4 -15   3   37.47    1.27
   4  15  -3   36.19    1.26
   4  15  -3   35.36    1.25
   3 -15  -3    3.67    0.33
   3 -15  -3    3.91    0.33
  -3 -15   3    3.94    0.39
   3 -15  -3    3.61    0.36
  -3 -15   3    4.24    0.39
   3  15  -3    3.48    0.37
   3  15  -3    4.14    0.36
   2 -15  -3   45.10    1.38
  -2 -15   3   46.04    1.46
  -2 -15   3   45.43    1.42
   2 -15  -3   44.25    1.38
   2 -15  -3   44.12    1.38
   2  15  -3   45.37    1.43
   2  15  -3   46.06    1.41
   1 -15  -3    8.58    0.38
   1 -15  -3    9.42    0.47
  -1 -15   3    8.41    0.47
  -1 -15   3    7.68    0.49
   1 -15  -3    9.01    0.45
   1 -15  -3    8.03    0.48
  -1  15   3    8.60    0.51
   1  15  -3    8.87    0.45
   1  15  -3    8.74    0.48
   0 -15   3  124.64    3.45
   0 -15   3  128.94    3.52
   0 -15  -3  123.66    3.31
   0 -15  -3  131.61    3.58
   0 -15  -3  123.93    3.46
   0  15  -3  129.19    3.47
   0  15   3  121.61    3.44
   0  15  -3  127.44    3.42
   1 -15   3    1.34    0.26
  -1 -15  -3    1.04    0.21
   1 -15   3    1.00    0.19
  -1 -15  -3    1.38    0.14
  -1  15  -3    0.65    0.21
  -1  15  -3    1.25    0.22
   1  15   3    0.90    0.21
   1  15   3    1.11    0.16
   2 -15   3   74.15    2.29
   2 -15   3   79.65    2.26
   2 -15   3   78.11    2.23
  -2 -15  -3   80.72    2.30
   2 -15   3   77.97    2.32
  -2  15  -3   80.59    2.23
   2  15   3   76.30    2.20
   2  15   3   77.48    2.12
   3 -15   3    4.71    0.47
  -3 -15  -3    4.23    0.43
   3 -15   3    3.92    0.36
   3 -15   3    4.35    0.36
   3  15   3    4.32    0.36
   3  15   3    4.80    0.33
  -3  15  -3    3.74    0.35
  -3  15  -3    3.82    0.38
  -4 -15  -3   94.26    2.75
   4 -15   3   97.05    2.67
   4 -15   3   93.90    2.64
   4 -15   3   91.12    2.68
   4  15   3   89.26    2.58
  -4  15  -3   86.89    2.63
  -4  15  -3   99.50    2.60
  -5 -15  -3    0.74    0.30
   5 -15   3    0.29    0.23
   5 -15   3    0.60    0.23
  -5  15  -3    0.42    0.19
   5  15   3    0.38    0.22
   4 -16  -3    7.09    0.49
   4 -16  -3    7.85    0.47
  -4 -16   3    8.06    0.54
  -4 -16   3    7.87    0.56
   4  16  -3    6.95    0.54
   4  16  -3    7.62    0.53
  -3 -16   3    7.39    0.51
  -3 -16   3    8.34    0.53
   3 -16  -3    7.12    0.49
   3 -16  -3    7.61    0.45
   3 -16  -3    7.27    0.45
   3  16  -3    7.41    0.48
   3  16  -3    6.68    0.49
   2 -16  -3    7.72    0.51
  -2 -16   3    7.56    0.51
  -2 -16   3    8.93    0.52
   2 -16  -3    8.53    0.47
   2 -16  -3    9.15    0.49
   2  16  -3    8.98    0.48
   2  16  -3    8.19    0.51
   1 -16  -3   21.18    0.82
  -1 -16   3   21.82    0.84
  -1 -16   3   21.02    0.87
   1 -16  -3   22.69    0.73
   1  16  -3   22.14    0.85
   1  16  -3   21.48    0.80
   0 -16  -3    7.81    0.34
   0 -16   3    7.42    0.46
   0 -16   3    6.73    0.49
   0 -16  -3    7.96    0.47
   0  16  -3    7.66    0.47
   0  16  -3    7.48    0.42
   1 -16   3   12.12    0.66
  -1 -16  -3   13.58    0.65
   1 -16   3   14.17    0.62
  -1  16  -3   13.82    0.62
  -1  16  -3   14.17    0.58
   2 -16   3    0.00    0.17
   2 -16   3    0.07    0.21
  -2 -16  -3   -0.22    0.19
   2 -16   3    0.02    0.17
   2  16   3   -0.05    0.16
  -2  16  -3    0.32    0.19
   3 -16   3    1.88    0.29
   3 -16   3    1.64    0.27
  -3 -16  -3    1.74    0.32
  -3  16  -3    2.26    0.32
  -3  16  -3    2.03    0.30
   3  16   3    1.70    0.29
  -4 -16  -3    0.38    0.30
   4 -16   3    0.93    0.26
   4 -16   3    0.44    0.23
  -4  16  -3    0.97    0.23
   4  16   3    0.92    0.27
  -3 -17   3    7.60    0.58
   3 -17  -3    8.92    0.54
  -3 -17   3    8.90    0.58
   3 -17  -3    8.05    0.52
   3  17  -3    8.99    0.55
   2 -17  -3    7.28    0.44
  -2 -17   3    8.30    0.55
   2 -17  -3    8.20    0.50
   2 -17  -3    7.03    0.50
  -2 -17   3    9.04    0.55
   2  17  -3    8.29    0.55
   2  17  -3    8.31    0.50
   1 -17  -3    0.38    0.23
  -1 -17   3    0.26    0.23
  -1 -17   3    0.29    0.23
   1  17  -3    0.33    0.24
   1  17  -3    0.64    0.22
   0 -17   3   14.40    0.69
   0 -17  -3   15.07    0.70
   0 -17   3   15.36    0.75
   0  17  -3   15.10    0.70
   0  17  -3   15.45    0.65
   1 -17   3    2.55    0.36
   1 -17   3    2.28    0.31
  -1 -17  -3    2.96    0.42
  -1  17  -3    2.94    0.33
   2 -17   3   78.81    2.35
  -2 -17  -3   79.60    2.42
   2 -17   3   82.26    2.44
  -2  17  -3   81.87    2.34
  -2  17  -3   81.65    2.29
   3 -17   3    0.17    0.27
  -3  17  -3   -0.04    0.21
  10   0  -4   15.09    0.85
  10   0  -4   16.53    0.80
  10   0  -4   21.01    1.19
   9   0  -4   19.12    0.79
   9   0  -4   19.18    0.75
   9   0  -4   17.90    0.82
  -8   0   4   23.33    0.84
   8   0  -4   24.10    0.82
   8   0  -4   23.63    0.94
   8   0  -4   23.21    0.91
   8   0  -4   24.29    0.89
   7   0  -4   90.29    2.62
   7   0  -4   95.86    2.57
  -7   0   4   92.50    2.52
   7   0  -4   86.50    2.60
   7   0  -4   91.66    2.38
   6   0  -4   98.11    2.75
   6   0  -4  100.02    2.73
  -6   0   4   97.51    2.66
   6   0  -4   96.50    2.69
   6   0  -4   95.70    2.56
   6   0  -4  101.49    2.62
   5   0  -4    8.73    0.29
   5   0  -4    8.62    0.40
   5   0  -4    8.74    0.31
   5   0  -4    8.15    0.41
   5   0  -4    8.05    0.36
  -5   0   4    8.28    0.31
   4   0  -4  912.37   23.36
   4   0  -4  891.39   23.15
   4   0  -4  887.55   23.22
   4   0  -4  928.77   23.04
   4   0  -4  883.81   23.39
   3   0  -4  292.54    7.60
   3   0  -4  295.29    7.65
   3   0  -4  284.82    7.50
   2   0  -4  146.99    3.91
   2   0  -4  162.22    3.96
   2   0  -4  152.87    3.93
  -2   0   4  143.91    3.95
  -1   0   4   32.27    0.91
   1   0  -4   30.14    0.83
   1   0  -4   33.23    0.91
   1   0  -4   31.59    0.92
   0   0  -4  112.88    2.85
   0   0  -4  110.69    2.88
   0   0   4  111.26    2.82
   0   0  -4  112.33    2.83
   0   0   4  103.79    2.87
   1   0   4   24.26    0.70
  -1   0  -4   24.31    0.71
  -1   0  -4   23.87    0.63
   1   0   4   23.72    0.68
   2   0   4   37.37    1.01
  -2   0  -4   38.48    1.11
   2   0   4   38.56    1.08
  -2   0  -4   38.50    1.10
  -2   0  -4   39.90    1.03
  -3   0  -4   -0.01    0.04
   3   0   4    0.00    0.06
  -3   0  -4    0.05    0.06
  -3   0  -4   -0.09    0.07
   3   0   4    0.02    0.04
  -4   0  -4    3.86    0.25
   4   0   4    4.42    0.20
   4   0   4    4.27    0.25
  -4   0  -4    4.37    0.27
   5   0   4    9.71    0.44
  -5   0  -4    9.46    0.45
   5   0   4   10.35    0.39
  -5   0  -4   10.83    0.46
   5   0   4    9.75    0.44
  -6   0  -4  129.10    3.54
   6   0   4  127.82    3.54
   6   0   4  130.47    3.54
  -6   0  -4  131.32    3.56
   6   0   4  132.47    3.47
   7   0   4   18.67    0.66
  -7   0  -4   17.62    0.72
  -7   0  -4   17.45    0.72
   7   0   4   17.12    0.72
   7   0   4   17.00    0.70
   8   0   4   10.17    0.54
  -8   0  -4   10.13    0.43
  -8   0  -4   10.81    0.58
   9   0   4   63.90    2.00
  -9   0  -4   64.41    1.80
   9   0   4   62.70    1.91
  -9   0  -4   65.13    1.99
 -10   0  -4    0.25    0.28
  10   0   4    0.38    0.24
  10   0   4    0.32    0.30
  10  -1  -4   32.24    1.21
  10  -1  -4   31.13    1.22
  10  -1  -4   32.98    1.18
  10   1  -4   31.80    1.19
  10   1  -4   30.15    1.22
   9  -1  -4    0.38    0.22
   9  -1  -4    0.18    0.22
   9  -1  -4    0.21    0.18
   9   1  -4    0.48    0.22
  -9   1   4    0.16    0.23
   9   1  -4    0.37    0.20
   9   1  -4   -0.15    0.19
   8  -1  -4  106.54    2.89
   8  -1  -4  105.12    3.03
  -8  -1   4  102.31    2.77
   8  -1  -4  106.47    2.99
  -8  -1   4  104.74    2.92
   8  -1  -4  102.23    2.94
   8   1  -4  103.26    2.99
   8   1  -4  107.32    2.98
  -8   1   4  105.67    2.90
   8   1  -4  109.35    2.89
   8   1  -4  106.08    3.03
  -7  -1   4   19.42    0.70
   7  -1  -4   19.29    0.68
   7  -1  -4   20.82    0.74
   7  -1  -4   20.11    0.79
  -7  -1   4   19.22    0.62
   7  -1  -4   21.14    0.81
   7   1  -4   19.88    0.60
   7   1  -4   18.40    0.76
  -7   1   4   20.29    0.70
   7   1  -4   20.13    0.80
   7   1  -4   18.82    0.68
   7   1  -4   20.07    0.75
   6  -1  -4  101.18    2.74
  -6  -1   4   97.27    2.65
   6  -1  -4   95.22    2.52
   6  -1  -4   95.20    2.70
   6  -1  -4   97.06    2.66
  -6  -1   4   96.76    2.58
   6  -1  -4   97.70    2.60
   6   1  -4   94.75    2.60
   6   1  -4   95.88    2.71
   6   1  -4  104.42    2.75
  -6   1   4   99.76    2.64
   6   1  -4   98.27    2.69
   6   1  -4   93.32    2.55
   5  -1  -4   12.31    0.38
   5  -1  -4   12.16    0.41
   5  -1  -4   12.51    0.47
  -5  -1   4   12.41    0.43
   5  -1  -4   13.13    0.53
   5  -1  -4   12.69    0.50
  -5  -1   4   12.97    0.47
   5   1  -4   11.84    0.50
  -5   1   4   12.75    0.45
   5   1  -4   12.34    0.42
   5   1  -4   12.74    0.49
   5   1  -4   12.43    0.41
   4  -1  -4   66.47    1.82
   4  -1  -4   66.17    1.77
   4  -1  -4   66.41    1.88
   4  -1  -4   64.80    1.85
  -4  -1   4   66.24    1.81
   4  -1  -4   67.83    1.74
   4   1  -4   66.95    1.84
   4   1  -4   69.09    1.76
   4   1  -4   65.67    1.78
  -4   1   4   69.12    1.81
  -3  -1   4  298.48    7.81
   3  -1  -4  313.03    7.93
   3  -1  -4  329.23    8.01
   3  -1  -4  286.09    7.82
  -3  -1   4  308.73    7.87
   3  -1  -4  308.72    7.96
   3   1  -4  293.35    7.79
   3   1  -4  293.38    7.81
   3   1  -4  321.19    7.85
   3   1  -4  305.35    7.85
   3   1  -4  294.83    7.81
   2  -1  -4   85.32    2.29
  -2  -1   4   87.57    2.33
   2  -1  -4   88.65    2.34
  -2  -1   4   86.22    2.35
   2  -1  -4   86.10    2.31
   2  -1  -4   85.77    2.32
   2   1  -4   87.04    2.32
   2   1  -4   87.13    2.24
   2   1  -4   99.68    2.37
   2   1  -4   86.36    2.24
   2   1  -4   85.67    2.32
  -2   1   4   87.66    2.35
   1  -1  -4  113.47    2.97
   1  -1  -4  114.88    2.93
  -1  -1   4  109.93    2.99
   1   1  -4  113.27    2.92
   1   1  -4  114.98    2.99
   1   1  -4  113.59    2.99
  -1   1   4  115.88    2.97
   0  -1   4   18.68    0.53
   0  -1  -4   19.62    0.54
   0  -1   4   18.97    0.59
   0  -1  -4   19.64    0.51
   0  -1   4   19.07    0.52
   0  -1  -4   19.57    0.57
   0   1  -4   19.27    0.52
   0   1  -4   19.88    0.56
   0   1   4   19.01    0.57
   0   1  -4   18.57    0.60
   1  -1   4  334.79    8.73
   1  -1   4  345.05    8.79
  -1  -1  -4  364.16    9.04
  -1  -1  -4  346.27    8.95
   1  -1   4  340.82    9.02
  -1   1  -4  331.85    8.84
  -1   1  -4  331.47    8.74
   1   1   4  340.62    8.94
   1   1   4  332.80    8.79
  -1   1  -4  326.58    8.76
   2  -1   4    0.05    0.03
  -2  -1  -4    0.02    0.06
  -2  -1  -4   -0.03    0.05
   2   1   4    0.11    0.05
  -2   1  -4   -0.04    0.06
   2   1   4    0.04    0.04
  -2   1  -4    0.08    0.06
  -2   1  -4    0.03    0.03
  -3  -1  -4  411.57   10.85
  -3  -1  -4  406.96   10.58
   3  -1   4  397.82   10.58
   3  -1   4  411.13   10.69
  -3   1  -4  416.44   10.77
   3   1   4  417.05   10.68
   3   1   4  417.83   10.90
  -3   1  -4  436.76   10.87
   3   1   4  395.41   10.56
  -3   1  -4  421.81   10.66
  -4  -1  -4    1.25    0.18
   4  -1   4    1.22    0.17
  -4  -1  -4    1.00    0.16
   4  -1   4    1.22    0.12
  -4   1  -4    1.29    0.13
  -4   1  -4    1.13    0.16
   4   1   4    1.22    0.12
   4   1   4    1.05    0.15
  -4   1  -4    1.38    0.18
   5  -1   4  173.18    4.54
   5  -1   4  168.03    4.53
  -5  -1  -4  174.78    4.54
  -5  -1  -4  172.12    4.56
   5  -1   4  166.17    4.45
  -5   1  -4  176.92    4.55
   5   1   4  168.06    4.53
  -5   1  -4  170.09    4.55
   5   1   4  170.49    4.52
   5   1   4  169.51    4.45
   6  -1   4    0.96    0.19
  -6  -1  -4    0.49    0.14
   6  -1   4    0.57    0.13
  -6  -1  -4    0.24    0.14
   6  -1   4    0.38    0.14
  -6   1  -4    0.39    0.15
   6   1   4    0.74    0.16
  -6   1  -4    0.49    0.14
   6   1   4    0.55    0.12
   6   1   4    0.84    0.17
   7  -1   4  102.40    2.81
  -7  -1  -4  104.58    2.90
   7  -1   4  102.08    2.91
  -7  -1  -4  107.49    2.93
   7  -1   4  104.83    2.91
   7   1   4  101.53    2.90
   7   1   4  103.36    2.89
  -7   1  -4  104.10    2.91
   7   1   4  101.31    2.82
  -7   1  -4  100.48    2.90
  -8  -1  -4    4.85    0.42
   8  -1   4    4.62    0.34
  -8  -1  -4    4.39    0.31
   8  -1   4    4.82    0.40
   8   1   4    4.65    0.39
  -8   1  -4    4.01    0.40
   8   1   4    3.95    0.39
  -9  -1  -4   87.60    2.40
  -9  -1  -4   88.73    2.59
   9  -1   4   85.98    2.59
   9  -1   4   88.65    2.50
   9   1   4   85.98    2.59
  -9   1  -4   88.57    2.57
  -9   1  -4   86.14    2.37
   9   1   4   87.01    2.50
  -9   1  -4   87.12    2.43
  10  -1   4    1.62    0.30
 -10  -1  -4    2.19    0.37
  10  -1   4    1.41    0.35
 -10   1  -4    2.26    0.36
  10   1   4    1.05    0.30
  10   1   4    1.97    0.30
  10  -2  -4    8.63    0.69
  10  -2  -4    9.14    0.56
  10  -2  -4    7.95    0.62
  10   2  -4    8.05    0.60
  10   2  -4    7.23    0.63
   9  -2  -4   10.71    0.55
  -9  -2   4    9.67    0.41
   9  -2  -4   10.01    0.58
   9  -2  -4   10.14    0.55
  -9   2   4    9.35    0.51
   9   2  -4   10.05    0.60
   9   2  -4    9.95    0.52
   9   2  -4   11.00    0.60
  -8  -2   4    2.35    0.22
   8  -2  -4    1.86    0.33
   8  -2  -4    2.27    0.33
   8  -2  -4    2.52    0.30
   8  -2  -4    2.43    0.33
  -8  -2   4    2.99    0.31
   8   2  -4    2.27    0.19
   8   2  -4    1.76    0.28
   8   2  -4    2.59    0.28
   8   2  -4    2.89    0.32
   8   2  -4    2.17    0.38
  -8   2   4    2.20    0.26
  -7  -2   4   25.73    0.79
   7  -2  -4   24.86    0.94
   7  -2  -4   27.24    0.88
  -7  -2   4   25.34    0.87
   7  -2  -4   25.52    0.84
   7  -2  -4   26.10    0.92
   7   2  -4   24.40    0.93
   7   2  -4   25.63    0.92
  -7   2   4   25.90    0.84
   7   2  -4   25.55    0.76
   7   2  -4   25.47    0.82
  -6  -2   4    7.39    0.36
   6  -2  -4    7.04    0.39
   6  -2  -4    6.91    0.31
  -6  -2   4    6.76    0.31
   6  -2  -4    7.14    0.35
   6  -2  -4    7.08    0.22
   6  -2  -4    6.80    0.41
   6   2  -4    7.09    0.40
  -6   2   4    7.29    0.33
   6   2  -4    7.15    0.29
   6   2  -4    7.32    0.37
   6   2  -4    6.83    0.31
   6   2  -4    6.61    0.39
   5  -2  -4   29.94    0.95
  -5  -2   4   28.93    0.88
   5  -2  -4   29.72    0.81
   5  -2  -4   30.02    0.85
   5  -2  -4   28.83    0.90
   5  -2  -4   30.27    0.98
  -5  -2   4   30.56    0.92
   5   2  -4   30.05    0.97
  -5   2   4   29.62    0.88
   5   2  -4   30.15    0.94
   5   2  -4   30.10    0.86
   5   2  -4   28.86    0.86
   4  -2  -4  255.53    6.63
   4  -2  -4  260.87    6.60
   4  -2  -4  260.11    6.68
   4  -2  -4  274.75    6.72
  -4  -2   4  262.77    6.64
   4  -2  -4  257.47    6.67
  -4   2   4  253.00    6.62
   4   2  -4  268.99    6.66
   4   2  -4  240.38    6.71
   4   2  -4  253.08    6.62
   4   2  -4  249.58    6.67
  -3  -2   4   62.34    1.93
   3  -2  -4   71.17    1.86
   3  -2  -4   70.37    1.86
   3  -2  -4   74.21    1.93
   3  -2  -4   71.06    1.89
  -3  -2   4   70.58    1.89
   3   2  -4   71.82    1.88
   3   2  -4   66.96    1.93
   3   2  -4   70.30    1.82
   3   2  -4   70.67    1.90
   2  -2  -4   28.85    0.81
   2  -2  -4   28.08    0.84
  -2  -2   4   29.48    0.85
   2  -2  -4   30.17    0.80
  -2  -2   4   27.31    0.86
   2   2  -4   28.62    0.86
   2   2  -4   28.66    0.77
   2   2  -4   28.47    0.77
   2   2  -4   27.85    0.83
   2   2  -4   29.54    0.84
   1  -2  -4   36.26    1.00
  -1  -2   4   35.35    1.03
  -1  -2   4   36.34    1.04
   1  -2  -4   36.06    0.93
   1  -2  -4   36.40    0.97
   1   2  -4   35.98    0.97
  -1   2   4   36.49    1.01
   1   2  -4   36.61    1.04
   1   2  -4   35.77    1.03
   0  -2   4   44.04    1.24
   0  -2   4   44.46    1.16
   0  -2  -4   43.66    1.19
   0  -2  -4   44.00    1.17
   0  -2   4   44.93    1.18
   0   2   4   44.62    1.19
   0   2  -4   44.04    1.17
   0   2  -4   45.03    1.24
   0   2  -4   43.88    1.20
  -1  -2  -4   20.47    0.60
  -1  -2  -4   20.42    0.61
   1  -2   4   20.47    0.56
   1  -2   4   20.28    0.61
  -1   2  -4   20.67    0.62
  -1   2  -4   18.88    0.63
   1   2   4   20.35    0.57
   1   2   4   20.41    0.57
  -1   2  -4   20.20    0.56
  -2  -2  -4  219.47    5.49
  -2  -2  -4  209.86    5.50
   2  -2   4  206.01    5.43
   2  -2   4  217.81    5.51
  -2   2  -4  213.95    5.51
  -2   2  -4  206.33    5.51
  -2   2  -4  210.20    5.44
   2   2   4  211.25    5.47
  -2   2  -4  210.58    5.51
   2   2   4  221.93    5.46
  -3  -2  -4    0.71    0.12
  -3  -2  -4    0.81    0.13
   3  -2   4    0.66    0.08
   3  -2   4    0.53    0.11
   3   2   4    0.68    0.08
  -3   2  -4    0.89    0.14
  -3   2  -4    0.51    0.11
  -3   2  -4    0.81    0.10
   3   2   4    0.77    0.12
  -3   2  -4    0.72    0.12
   3   2   4    0.70    0.11
  -4  -2  -4   75.78    2.09
   4  -2   4   71.77    1.99
   4  -2   4   75.14    2.07
   4   2   4   74.68    1.98
  -4   2  -4   76.87    2.07
   4   2   4   73.63    2.05
   4   2   4   71.84    2.05
  -4   2  -4   75.10    2.01
  -5  -2  -4    4.50    0.31
   5  -2   4    4.66    0.24
  -5  -2  -4    4.02    0.27
   5  -2   4    4.96    0.31
   5   2   4    4.20    0.28
  -5   2  -4    4.18    0.26
   5   2   4    4.89    0.29
  -5   2  -4    4.23    0.29
  -5   2  -4    4.11    0.29
   5   2   4    4.66    0.24
   6  -2   4    0.36    0.16
   6  -2   4    0.50    0.13
   6  -2   4    0.28    0.12
  -6  -2  -4    0.42    0.15
  -6  -2  -4    0.10    0.14
  -6   2  -4    0.41    0.14
   6   2   4    0.43    0.14
   6   2   4    0.65    0.13
   6   2   4    0.32    0.14
  -6   2  -4    0.46    0.14
   7  -2   4   33.72    1.18
   7  -2   4   35.90    1.09
  -7  -2  -4   34.88    1.16
   7  -2   4   34.87    1.16
  -7  -2  -4   34.17    1.05
  -7  -2  -4   35.01    1.18
   7   2   4   35.55    1.09
  -7   2  -4   35.20    1.16
  -7   2  -4   35.65    1.08
  -7   2  -4   33.24    1.15
   7   2   4   34.93    1.16
   7   2   4   33.33    1.14
   8  -2   4   90.25    2.62
   8  -2   4   90.17    2.53
  -8  -2  -4   90.03    2.63
  -8  -2  -4   91.98    2.47
   8   2   4   89.03    2.55
  -8   2  -4   88.92    2.59
  -8   2  -4   91.07    2.48
   8   2   4   89.93    2.62
   9  -2   4   36.11    1.28
  -9  -2  -4   37.00    1.30
   9  -2   4   36.08    1.21
  -9  -2  -4   34.71    1.13
  -9   2  -4   36.78    1.27
  -9   2  -4   36.61    1.08
  -9   2  -4   36.41    1.13
   9   2   4   36.32    1.21
   9   2   4   36.67    1.30
 -10  -2  -4    5.66    0.57
  10  -2   4    4.30    0.54
  10  -2   4    4.18    0.46
 -10   2  -4    4.34    0.53
  10   2   4    5.63    0.47
  10   2   4    3.93    0.56
  10  -3  -4   13.05    0.74
  10  -3  -4   12.33    0.66
  10   3  -4   11.96    0.74
  10   3  -4   12.66    0.74
   9  -3  -4    0.48    0.21
  -9  -3   4    0.65    0.19
   9  -3  -4    0.26    0.19
   9  -3  -4    0.04    0.22
   9   3  -4    0.54    0.23
   9   3  -4    0.37    0.23
   9   3  -4    0.47    0.22
  -9   3   4    0.33    0.20
  -8  -3   4    7.95    0.45
   8  -3  -4    7.67    0.45
   8  -3  -4    7.30    0.46
   8  -3  -4    7.38    0.43
   8   3  -4    8.10    0.48
   8   3  -4    7.71    0.42
  -8   3   4    7.82    0.41
   8   3  -4    7.97    0.34
   8   3  -4    8.37    0.50
  -7  -3   4    3.88    0.30
   7  -3  -4    3.69    0.32
  -7  -3   4    4.06    0.26
   7  -3  -4    3.33    0.41
   7  -3  -4    3.75    0.28
   7  -3  -4    3.94    0.37
   7   3  -4    3.68    0.27
  -7   3   4    3.89    0.26
   7   3  -4    3.61    0.34
   7   3  -4    3.85    0.32
   7   3  -4    3.93    0.23
   7   3  -4    3.50    0.35
   6  -3  -4   56.61    1.83
  -6  -3   4   67.93    1.83
   6  -3  -4   65.33    1.94
   6  -3  -4   65.81    1.81
  -6  -3   4   65.97    1.87
   6  -3  -4   68.43    1.91
  -6   3   4   67.47    1.83
   6   3  -4   68.85    1.92
   6   3  -4   67.09    1.94
   6   3  -4   67.32    1.82
   6   3  -4   65.86    1.80
   5  -3  -4   17.51    0.53
   5  -3  -4   16.04    0.56
   5  -3  -4   17.30    0.65
  -5  -3   4   17.29    0.58
   5  -3  -4   17.09    0.48
   5  -3  -4   17.33    0.62
   5   3  -4   17.48    0.55
   5   3  -4   15.65    0.63
  -5   3   4   17.37    0.55
   5   3  -4   16.97    0.55
   5   3  -4   17.87    0.63
   4  -3  -4    8.20    0.38
   4  -3  -4    8.80    0.33
   4  -3  -4    8.61    0.27
  -4  -3   4    8.82    0.35
   4  -3  -4    8.62    0.36
  -4  -3   4    8.43    0.40
   4  -3  -4    8.73    0.29
   4   3  -4    8.95    0.31
   4   3  -4    8.69    0.33
   4   3  -4    9.06    0.37
  -4   3   4    8.64    0.31
   4   3  -4    7.96    0.38
   3  -3  -4   17.85    0.59
   3  -3  -4   17.22    0.53
   3  -3  -4   17.26    0.52
  -3  -3   4   17.27    0.57
   3  -3  -4   17.00    0.56
   3   3  -4   17.02    0.57
   3   3  -4   17.54    0.51
   3   3  -4   17.03    0.55
   3   3  -4   18.17    0.61
  -2  -3   4   45.07    1.29
  -2  -3   4   44.39    1.27
   2  -3  -4   45.11    1.20
   2  -3  -4   46.26    1.26
   2  -3  -4   45.06    1.23
   2   3  -4   45.76    1.26
  -2   3   4   44.80    1.24
   2   3  -4   43.66    1.20
   2   3  -4   45.86    1.26
   2   3  -4   43.45    1.28
   2   3  -4   45.29    1.19
  -1  -3   4  310.20    7.88
  -1  -3   4  264.49    7.85
  -1  -3   4  308.30    7.87
   1  -3  -4  314.73    8.03
  -1  -3   4  300.25    7.89
   1  -3  -4  302.85    7.87
   1  -3  -4  305.79    7.93
   1   3  -4  317.54    7.98
   1   3  -4  313.54    8.12
  -1   3   4  316.20    7.95
   1   3  -4  314.38    7.92
   0  -3  -4   29.16    0.76
   0  -3   4   28.43    0.87
   0  -3   4   28.66    0.87
   0  -3   4   29.31    0.79
   0  -3   4   30.03    0.83
   0  -3  -4   30.91    0.80
   0  -3  -4   29.14    0.80
   0  -3  -4   29.24    0.80
   0   3   4   29.41    0.77
   0   3  -4   28.59    0.86
   0   3  -4   28.44    0.80
   0   3   4   29.57    0.80
   0   3   4   28.94    0.76
   0   3  -4   29.38    0.83
  -1  -3  -4   79.95    2.09
  -1  -3  -4   77.84    2.09
   1  -3   4   78.47    2.06
   1  -3   4   81.99    2.12
  -1   3  -4   79.30    2.13
   1   3   4   78.63    2.05
  -1   3  -4   77.56    2.11
  -1   3  -4   80.06    2.07
   1   3   4   78.65    2.06
   2  -3   4   13.17    0.47
   2  -3   4   13.21    0.41
  -2  -3  -4   12.94    0.46
  -2  -3  -4   13.73    0.45
  -2   3  -4   13.57    0.47
  -2   3  -4   13.64    0.42
   2   3   4   12.84    0.44
   2   3   4   13.35    0.43
  -2   3  -4   13.47    0.47
   3  -3   4  295.06    7.61
  -3  -3  -4  287.19    7.69
   3  -3   4  304.43    7.70
  -3  -3  -4  305.03    7.68
   3   3   4  295.14    7.65
   3   3   4  302.51    7.60
   3   3   4  316.02    7.82
  -3   3  -4  287.74    7.69
  -3   3  -4  299.86    7.64
  -3   3  -4  298.10    7.70
  -3   3  -4  287.80    7.67
   4  -3   4    5.15    0.31
  -4  -3  -4    5.05    0.32
   4  -3   4    5.65    0.25
  -4  -3  -4    5.11    0.31
   4   3   4    5.71    0.28
  -4   3  -4    5.39    0.28
   4   3   4    5.77    0.24
  -4   3  -4    5.64    0.30
  -4   3  -4    5.36    0.26
   4   3   4    5.50    0.29
  -4   3  -4    5.92    0.31
   5  -3   4   68.92    1.94
  -5  -3  -4   67.91    1.91
  -5  -3  -4   66.84    1.94
   5  -3   4   66.55    1.84
  -5   3  -4   68.79    1.93
   5   3   4   66.60    1.84
  -5   3  -4   66.91    1.87
   5   3   4   65.15    1.91
  -5   3  -4   67.11    1.92
  -6  -3  -4    8.60    0.43
  -6  -3  -4    8.92    0.47
   6  -3   4    8.70    0.38
   6  -3   4    8.17    0.46
  -6   3  -4    8.07    0.44
  -6   3  -4    8.38    0.44
   6   3   4    7.79    0.42
  -6   3  -4    8.73    0.39
   6   3   4    8.82    0.39
  -6   3  -4    8.90    0.42
   6   3   4    8.25    0.43
  -7  -3  -4  103.76    2.96
   7  -3   4  103.36    2.96
   7  -3   4  103.78    2.85
  -7  -3  -4  103.60    2.93
  -7  -3  -4  106.45    2.83
  -7   3  -4  102.26    2.93
   7   3   4  102.26    2.91
  -7   3  -4  105.34    2.83
   7   3   4  103.07    2.94
  -7   3  -4  110.70    2.93
   7   3   4  103.73    2.85
  -8  -3  -4   32.38    1.02
  -8  -3  -4   31.97    1.16
   8  -3   4   33.02    1.14
   8  -3   4   31.65    1.06
   8   3   4   32.29    1.14
  -8   3  -4   33.31    1.13
   8   3   4   31.52    1.08
  -8   3  -4   31.74    1.01
  -9  -3  -4   55.26    1.76
   9  -3   4   52.21    1.72
   9  -3   4   54.79    1.65
  -9  -3  -4   51.94    1.58
  -9   3  -4   52.91    1.55
  -9   3  -4   52.80    1.56
   9   3   4   53.10    1.74
   9   3   4   53.89    1.66
  -9   3  -4   55.99    1.71
 -10  -3  -4    4.06    0.49
  10  -3   4    4.63    0.47
  10   3   4    5.60    0.48
 -10   3  -4    3.41    0.52
  10  -4  -4    1.34    0.28
  10  -4  -4    0.95    0.31
  10   4  -4    1.41    0.36
  10   4  -4    1.47    0.37
   9  -4  -4   19.61    0.82
   9  -4  -4   18.56    0.80
  -9  -4   4   18.82    0.70
   9  -4  -4   19.16    0.76
   9   4  -4   18.33    0.85
  -9   4   4   18.80    0.74
   9   4  -4   18.29    0.83
   9   4  -4   17.77    0.74
   8  -4  -4    9.91    0.49
  -8  -4   4   10.11    0.45
   8  -4  -4    9.20    0.52
   8  -4  -4   10.01    0.48
  -8   4   4    9.78    0.46
   8   4  -4    9.34    0.56
   8   4  -4    9.47    0.53
   8   4  -4   10.11    0.47
   8   4  -4    9.62    0.40
   8   4  -4    9.15    0.79
   7  -4  -4    1.81    0.26
  -7  -4   4    1.48    0.19
   7  -4  -4    1.76    0.21
   7  -4  -4    1.19    0.24
  -7  -4   4    1.44    0.21
  -7   4   4    1.77    0.21
   7   4  -4    1.83    0.31
   7   4  -4    1.61    0.24
   7   4  -4    1.54    0.19
   7   4  -4    1.79    0.22
  -6  -4   4    0.74    0.15
  -6  -4   4    1.10    0.16
   6  -4  -4    1.25    0.17
   6  -4  -4    1.27    0.19
   6   4  -4    1.38    0.23
   6   4  -4    1.09    0.16
  -6   4   4    1.17    0.18
   6   4  -4    1.26    0.20
   6   4  -4    0.90    0.14
   5  -4  -4    8.30    0.38
   5  -4  -4    8.36    0.31
  -5  -4   4    8.34    0.36
   5  -4  -4    8.49    0.34
   5   4  -4    8.21    0.34
   5   4  -4    8.21    0.33
   5   4  -4    7.49    0.40
   5   4  -4    8.58    0.40
  -5   4   4    8.17    0.31
   4  -4  -4    7.90    0.35
   4  -4  -4    8.22    0.28
   4  -4  -4    7.53    0.26
  -4  -4   4    7.97    0.39
  -4  -4   4    8.51    0.35
  -4  -4   4    7.89    0.24
   4  -4  -4    8.38    0.39
   4  -4  -4    8.03    0.30
   4   4  -4    7.69    0.29
   4   4  -4    7.86    0.36
   4   4  -4    7.70    0.37
  -4   4   4    8.08    0.36
   4   4  -4    8.33    0.33
  -4   4   4    7.84    0.28
  -3  -4   4    1.33    0.17
   3  -4  -4    1.26    0.09
   3  -4  -4    0.98    0.13
   3  -4  -4    1.33    0.15
  -3  -4   4    1.32    0.15
  -3  -4   4    1.21    0.08
  -3  -4   4    1.30    0.09
   3   4  -4    1.47    0.17
   3   4  -4    1.30    0.14
   3   4  -4    1.42    0.14
  -3   4   4    1.25    0.14
   3   4  -4    1.45    0.11
   2  -4  -4   62.87    1.72
   2  -4  -4   63.24    1.65
  -2  -4   4   64.87    1.75
  -2  -4   4   64.49    1.67
  -2  -4   4   62.79    1.66
  -2  -4   4   59.16    1.76
   2  -4  -4   64.31    1.70
  -2   4   4   63.71    1.71
   2   4  -4   68.43    1.78
   2   4  -4   63.98    1.68
   2   4  -4   61.04    1.74
   2   4  -4   63.43    1.73
   2   4  -4   63.45    1.68
  -1  -4   4    1.60    0.10
  -1  -4   4    1.53    0.15
  -1  -4   4    1.66    0.16
  -1  -4   4    1.46    0.11
   1  -4  -4    1.60    0.09
   1  -4  -4    1.81    0.09
   1  -4  -4    1.62    0.11
  -1   4   4    1.56    0.10
   1   4  -4    1.44    0.14
   1   4  -4    1.45    0.14
   1   4  -4    1.60    0.11
   1   4  -4    1.57    0.11
   0  -4   4   14.39    0.47
   0  -4  -4   15.40    0.42
   0  -4  -4   14.72    0.44
   0  -4   4   14.00    0.51
   0  -4  -4   14.63    0.43
   0  -4   4   15.08    0.51
   0  -4   4   14.72    0.44
   0  -4  -4   14.63    0.41
   0   4   4   14.41    0.42
   0   4  -4   14.43    0.49
   0   4  -4   14.50    0.45
   0   4  -4   14.72    0.47
  -1  -4  -4    2.40    0.13
  -1  -4  -4    2.73    0.16
   1  -4   4    2.74    0.17
   1  -4   4    2.89    0.14
   1  -4   4    2.57    0.18
   1   4   4    2.50    0.12
  -1   4  -4    2.46    0.13
   1   4   4    2.66    0.10
  -1   4  -4    2.49    0.17
   1   4   4    2.65    0.10
  -1   4  -4    2.60    0.17
  -2  -4  -4  263.57    6.76
  -2  -4  -4  247.37    6.78
   2  -4   4  262.91    6.81
   2  -4   4  263.09    6.85
   2   4   4  267.39    6.75
   2   4   4  256.76    6.76
   2   4   4  270.56    6.75
  -2   4  -4  258.35    6.79
  -2   4  -4  269.24    6.85
  -2   4  -4  256.34    6.79
   2   4   4  281.69    6.77
   3  -4   4    1.93    0.19
  -3  -4  -4    1.94    0.19
  -3  -4  -4    1.64    0.15
   3  -4   4    1.95    0.14
   3   4   4    1.96    0.16
  -3   4  -4    1.77    0.18
   3   4   4    2.02    0.17
  -3   4  -4    1.91    0.15
  -3   4  -4    2.04    0.17
  -4  -4  -4   36.09    1.10
   4  -4   4   34.97    1.01
   4  -4   4   36.46    1.10
  -4  -4  -4   31.56    1.07
   4   4   4   35.48    1.01
  -4   4  -4   35.78    1.05
  -4   4  -4   35.18    1.08
  -4   4  -4   35.97    1.05
   4   4   4   35.48    1.07
   4   4   4   34.96    1.05
  -4   4  -4   35.80    1.09
   5  -4   4    1.31    0.20
  -5  -4  -4    1.68    0.20
  -5  -4  -4    1.99    0.23
   5  -4   4    1.70    0.17
   5   4   4    1.58    0.18
   5   4   4    1.72    0.20
  -5   4  -4    1.49    0.22
   5   4   4    1.47    0.20
  -5   4  -4    1.59    0.22
  -5   4  -4    1.81    0.19
  -5   4  -4    1.30    0.19
  -6  -4  -4   22.81    0.83
   6  -4   4   23.64    0.88
   6  -4   4   24.12    0.78
  -6  -4  -4   23.50    0.78
  -6   4  -4   24.61    0.83
  -6   4  -4   23.96    0.77
   6   4   4   22.74    0.81
  -6   4  -4   23.58    0.84
   6   4   4   23.56    0.84
   6   4   4   24.57    0.79
  -6   4  -4   23.90    0.86
  -7  -4  -4    0.56    0.16
   7  -4   4    1.20    0.26
   7  -4   4    0.64    0.15
  -7  -4  -4    0.17    0.19
  -7  -4  -4    0.59    0.21
   7   4   4    0.34    0.18
  -7   4  -4    0.69    0.18
  -7   4  -4    0.83    0.20
   7   4   4    0.60    0.19
  -7   4  -4    0.64    0.15
  -7   4  -4    0.55    0.18
   7   4   4    0.51    0.15
  -8  -4  -4   17.56    0.67
   8  -4   4   17.74    0.70
  -8  -4  -4   18.06    0.81
  -8   4  -4   17.36    0.64
  -8   4  -4   18.64    0.76
   8   4   4   18.04    0.77
  -9  -4  -4   13.54    0.74
  -9  -4  -4   11.94    0.58
   9  -4   4   12.86    0.61
  -9   4  -4   12.98    0.52
   9   4   4   11.61    0.62
  -9   4  -4   14.42    0.68
   9   4   4   12.32    0.68
  10  -4   4    2.90    0.36
 -10  -4  -4    2.03    0.41
 -10   4  -4    2.44    0.37
  10   4   4    2.77    0.37
  10  -5  -4   28.07    1.02
  10  -5  -4   27.05    1.20
  10   5  -4   23.98    1.14
  -9  -5   4   22.82    0.82
   9  -5  -4   22.31    0.85
   9  -5  -4   21.41    0.89
   9  -5  -4   23.79    0.93
  -9   5   4   22.37    0.83
   9   5  -4   24.27    0.97
   9   5  -4   24.68    0.98
   9   5  -4   21.20    0.95
   8  -5  -4   27.51    0.90
   8  -5  -4   25.54    0.95
   8  -5  -4   24.29    0.90
  -8  -5   4   25.30    0.87
   8   5  -4   25.56    0.98
   8   5  -4   25.76    0.88
  -8   5   4   25.36    0.86
   8   5  -4   26.92    0.84
  -7  -5   4   35.01    1.17
   7  -5  -4   36.79    1.20
   7  -5  -4   36.14    1.13
   7  -5  -4   35.38    1.12
  -7  -5   4   37.35    1.13
  -7   5   4   37.11    1.10
   7   5  -4   36.73    1.22
   7   5  -4   36.76    1.24
   7   5  -4   38.16    1.10
   7   5  -4   37.14    1.12
  -6  -5   4   39.91    1.05
   6  -5  -4   38.38    1.22
  -6  -5   4   39.50    1.06
   6  -5  -4   38.44    1.14
  -6  -5   4   39.46    1.18
   6  -5  -4   38.66    1.15
  -6   5   4   39.28    1.12
   6   5  -4   35.89    1.31
   6   5  -4   40.14    1.15
   6   5  -4   41.06    1.27
   6   5  -4   38.51    1.15
  -5  -5   4   46.25    1.21
   5  -5  -4   45.32    1.35
   5  -5  -4   45.81    1.26
  -5  -5   4   46.66    1.24
  -5  -5   4   46.70    1.33
   5  -5  -4   41.48    1.27
  -5  -5   4   44.60    1.40
  -5   5   4   45.84    1.26
   5   5  -4   44.44    1.31
   5   5  -4   46.05    1.31
   5   5  -4   45.33    1.37
   5   5  -4   45.17    1.39
  -5   5   4   48.40    1.39
  -4  -5   4   61.40    1.61
   4  -5  -4   60.64    1.62
   4  -5  -4   60.21    1.70
  -4  -5   4   61.93    1.63
   4  -5  -4   59.65    1.63
  -4  -5   4   62.79    1.78
   4   5  -4   61.30    1.69
   4   5  -4   61.62    1.73
   4   5  -4   58.42    1.75
   4   5  -4   62.59    1.66
  -3  -5   4   26.47    0.87
  -3  -5   4   26.55    0.83
   3  -5  -4   26.13    0.80
  -3  -5   4   26.67    0.75
  -3  -5   4   26.28    0.75
   3  -5  -4   27.62    0.74
   3   5  -4   26.24    0.77
   3   5  -4   27.26    0.84
   3   5  -4   27.63    0.87
   3   5  -4   25.85    0.81
  -3   5   4   26.51    0.82
   2  -5  -4   55.20    1.40
  -2  -5   4   49.92    1.35
  -2  -5   4   51.66    1.36
  -2  -5   4   52.11    1.43
   2  -5  -4   48.99    1.36
  -2  -5   4   45.34    1.43
   2   5  -4   50.06    1.41
   2   5  -4   50.11    1.36
   2   5  -4   50.08    1.36
   2   5  -4   50.14    1.44
   2   5  -4   51.07    1.42
  -2   5   4   49.60    1.39
  -1  -5   4   21.29    0.65
   1  -5  -4   22.34    0.64
  -1  -5   4   21.68    0.71
   1  -5  -4   22.09    0.62
  -1  -5   4   22.52    0.72
  -1  -5   4   22.20    0.63
   1  -5  -4   22.26    0.62
  -1   5   4   22.29    0.64
   1   5  -4   22.03    0.66
   1   5  -4   22.07    0.65
   0  -5  -4    0.08    0.03
   0  -5  -4    0.09    0.03
   0  -5  -4    0.07    0.05
   0  -5   4    0.08    0.05
   0  -5   4    0.17    0.08
   0  -5  -4    0.06    0.03
   0  -5   4    0.04    0.06
   0   5  -4    0.05    0.04
   0   5  -4    0.03    0.06
   0   5   4    0.08    0.04
   0   5  -4    0.08    0.06
  -1  -5  -4    0.23    0.06
  -1  -5  -4    0.20    0.07
   1  -5   4    0.30    0.09
   1  -5   4    0.20    0.08
   1  -5   4    0.28    0.06
  -1   5  -4    0.20    0.06
  -1   5  -4    0.19    0.07
   1   5   4    0.30    0.06
  -1   5  -4    0.26    0.08
   1   5   4    0.26    0.04
   2  -5   4   57.97    1.61
  -2  -5  -4   52.60    1.54
   2  -5   4   57.00    1.54
   2  -5   4   59.33    1.61
  -2  -5  -4   57.61    1.59
  -2   5  -4   57.26    1.55
   2   5   4   57.86    1.49
  -2   5  -4   55.61    1.58
   2   5   4   57.53    1.55
  -2   5  -4   57.32    1.59
   2   5   4   56.62    1.54
   3  -5   4   46.90    1.40
   3  -5   4   47.93    1.32
  -3  -5  -4   47.18    1.39
  -3  -5  -4   48.47    1.36
   3   5   4   48.56    1.35
  -3   5  -4   47.62    1.36
  -3   5  -4   50.28    1.39
  -3   5  -4   47.77    1.39
   3   5   4   47.87    1.36
  -3   5  -4   48.13    1.36
   4  -5   4   41.75    1.19
  -4  -5  -4   44.06    1.24
  -4  -5  -4   42.11    1.28
   4  -5   4   41.49    1.28
   4   5   4   41.00    1.24
  -4   5  -4   43.90    1.27
   4   5   4   41.95    1.22
  -4   5  -4   41.50    1.25
  -4   5  -4   42.42    1.21
  -4   5  -4   38.06    1.31
   5  -5   4    7.30    0.42
  -5  -5  -4    7.60    0.38
  -5  -5  -4    7.99    0.42
   5  -5   4    7.80    0.34
  -5  -5  -4    7.81    0.37
  -5   5  -4    7.95    0.39
   5   5   4    8.00    0.35
   5   5   4    7.96    0.39
  -5   5  -4    7.94    0.38
  -5   5  -4    8.48    0.41
  -5   5  -4    8.12    0.36
   5   5   4    7.73    0.38
  -6  -5  -4   46.21    1.40
  -6  -5  -4   42.73    1.43
  -6  -5  -4   46.24    1.35
   6  -5   4   46.78    1.46
   6  -5   4   45.74    1.34
   6   5   4   45.41    1.35
  -6   5  -4   45.22    1.39
   6   5   4   44.17    1.37
  -6   5  -4   45.45    1.31
  -6   5  -4   47.02    1.43
   6   5   4   46.56    1.42
   7  -5   4   28.60    0.94
  -7  -5  -4   29.45    1.06
   7  -5   4   27.01    1.05
  -7  -5  -4   28.87    0.94
  -7  -5  -4   28.50    1.01
   7   5   4   29.65    0.96
  -7   5  -4   28.97    0.89
  -7   5  -4   27.69    1.02
  -7   5  -4   28.64    0.99
   7   5   4   29.78    1.03
  -7   5  -4   28.12    1.00
   7   5   4   28.73    0.99
  -8  -5  -4   23.48    0.96
  -8  -5  -4   23.46    0.83
   8  -5   4   24.33    0.85
  -8   5  -4   23.76    0.76
   8   5   4   22.51    0.96
  -8   5  -4   24.04    0.89
  -8   5  -4   22.04    0.91
   8   5   4   23.70    0.85
   8   5   4   23.26    0.92
  -9  -5  -4   11.27    0.69
  -9  -5  -4   11.64    0.65
   9  -5   4   11.78    0.58
  -9   5  -4   11.93    0.62
   9   5   4   10.66    0.62
   9   5   4   11.90    0.61
  -9   5  -4   11.03    0.47
   9   5   4   11.56    0.66
   9  -6  -4    0.56    0.22
  -9  -6   4    0.35    0.23
   9  -6  -4    0.30    0.22
   9  -6  -4    0.62    0.28
  -9   6   4    0.53    0.21
   9   6  -4    0.47    0.27
   9   6  -4    0.53    0.24
   8  -6  -4   10.29    0.48
   8  -6  -4   10.64    0.56
  -8  -6   4   10.52    0.52
   8  -6  -4   10.97    0.55
  -8   6   4   10.54    0.47
   8   6  -4   11.04    0.60
   8   6  -4    9.85    0.50
   8   6  -4   11.35    0.48
   7  -6  -4    1.23    0.20
   7  -6  -4    0.91    0.16
   7  -6  -4    0.68    0.16
  -7  -6   4    0.72    0.13
  -7  -6   4    0.61    0.09
  -7  -6   4    0.73    0.18
   7   6  -4    0.78    0.16
  -7   6   4    0.69    0.14
   7   6  -4    0.34    0.20
   7   6  -4    0.62    0.18
  -6  -6   4    0.34    0.14
   6  -6  -4    0.23    0.13
  -6  -6   4    0.33    0.08
  -6  -6   4    0.41    0.11
   6  -6  -4    0.38    0.12
   6  -6  -4    0.25    0.11
  -6   6   4    0.32    0.09
   6   6  -4    0.46    0.16
   6   6  -4    0.34    0.11
   6   6  -4    0.28    0.17
   6   6  -4    0.30    0.11
  -6   6   4    0.40    0.17
   5  -6  -4    7.12    0.31
   5  -6  -4    7.83    0.30
   5  -6  -4    7.42    0.36
  -5  -6   4    7.69    0.42
  -5  -6   4    7.53    0.28
   5  -6  -4    7.47    0.26
  -5  -6   4    7.42    0.37
   5  -6  -4    7.49    0.23
  -5  -6   4    7.45    0.31
   5   6  -4    8.11    0.35
  -5   6   4    7.58    0.28
   5   6  -4    7.86    0.33
   5   6  -4    7.37    0.39
  -5   6   4    7.73    0.40
   5   6  -4    8.20    0.42
   4  -6  -4   12.12    0.37
  -4  -6   4   11.06    0.49
  -4  -6   4   11.30    0.46
  -4  -6   4   11.43    0.40
   4  -6  -4   10.96    0.35
  -4  -6   4   11.52    0.38
   4  -6  -4   11.35    0.44
   4  -6  -4   11.40    0.38
  -4   6   4   11.76    0.47
   4   6  -4   10.86    0.48
   4   6  -4   11.68    0.44
   4   6  -4   11.49    0.41
   4   6  -4   10.99    0.46
  -3  -6   4    2.52    0.23
  -3  -6   4    2.51    0.15
   3  -6  -4    2.60    0.14
  -3  -6   4    2.70    0.17
   3  -6  -4    2.64    0.18
   3  -6  -4    2.52    0.14
  -3  -6   4    2.60    0.21
  -3   6   4    2.85    0.20
   3   6  -4    2.56    0.16
   3   6  -4    2.70    0.20
   3   6  -4    2.61    0.19
   3   6  -4    2.44    0.21
   2  -6  -4  105.26    2.80
   2  -6  -4  107.43    2.83
  -2  -6   4  112.30    2.93
  -2  -6   4  108.94    2.84
  -2  -6   4  107.41    2.82
   2   6  -4  108.14    2.83
   2   6  -4  109.73    2.88
   2   6  -4  108.58    2.84
  -2   6   4  107.15    2.86
   2   6  -4  107.72    2.86
   2   6  -4  106.44    2.89
   1  -6  -4   51.69    1.37
  -1  -6   4   52.86    1.42
  -1  -6   4   49.77    1.48
   1  -6  -4   50.20    1.38
   1  -6  -4   52.75    1.39
  -1  -6   4   52.87    1.47
  -1  -6   4   50.79    1.39
   1   6  -4   51.18    1.45
   1   6  -4   52.78    1.42
   1   6  -4   50.14    1.41
  -1   6   4   51.15    1.40
   0  -6  -4   57.56    1.53
   0  -6  -4   59.03    1.55
   0  -6  -4   59.29    1.53
   0  -6   4   60.35    1.67
   0  -6   4   58.80    1.58
   0  -6  -4   58.74    1.59
   0  -6   4   58.07    1.62
   0  -6   4   59.42    1.66
   0   6  -4   60.16    1.61
   0   6  -4   61.09    1.60
   0   6  -4   56.82    1.63
   0   6   4   58.82    1.56
  -1  -6  -4   27.50    0.82
   1  -6   4   28.63    0.87
  -1  -6  -4   27.58    0.77
   1  -6   4   27.23    0.81
   1  -6   4   28.42    0.86
  -1   6  -4   27.01    0.84
   1   6   4   27.73    0.78
  -1   6  -4   28.56    0.81
   1   6   4   26.59    0.77
   1   6   4   27.39    0.76
  -1   6  -4   28.12    0.83
   2  -6   4   71.13    2.22
  -2  -6  -4   79.51    2.14
   2  -6   4   78.60    2.10
   2  -6   4   80.21    2.16
  -2  -6  -4   76.82    2.09
   2   6   4   79.93    2.10
   2   6   4   81.74    2.09
  -2   6  -4   77.38    2.13
   2   6   4   79.89    2.05
  -2   6  -4   79.18    2.14
  -2   6  -4   78.95    2.11
  -3  -6  -4    4.12    0.27
  -3  -6  -4    4.25    0.25
   3  -6   4    4.34    0.22
   3  -6   4    4.45    0.29
  -3  -6  -4    4.58    0.24
   3   6   4    4.33    0.24
  -3   6  -4    4.62    0.27
  -3   6  -4    3.85    0.25
   3   6   4    4.54    0.18
   3   6   4    4.52    0.24
  -3   6  -4    4.33    0.25
  -3   6  -4    3.94    0.35
  -4  -6  -4   88.06    2.30
  -4  -6  -4   83.72    2.30
   4  -6   4   83.01    2.36
   4  -6   4   82.55    2.26
  -4  -6  -4   83.61    2.35
  -4   6  -4   84.10    2.33
  -4   6  -4   81.58    2.27
  -4   6  -4   85.29    2.31
   4   6   4   84.97    2.31
  -4   6  -4   84.63    2.32
   4   6   4   81.16    2.18
   4   6   4   83.75    2.29
  -5  -6  -4   28.25    0.89
  -5  -6  -4   28.84    0.97
   5  -6   4   26.93    0.96
  -5  -6  -4   28.14    0.91
   5  -6   4   28.09    0.87
  -5   6  -4   28.53    0.92
  -5   6  -4   27.06    0.93
   5   6   4   27.52    0.92
  -5   6  -4   28.26    0.86
   5   6   4   27.67    0.81
  -5   6  -4   27.33    0.92
   5   6   4   27.26    0.89
  -6  -6  -4   23.35    0.85
  -6  -6  -4   24.19    0.82
   6  -6   4   24.18    0.91
   6  -6   4   24.86    0.80
  -6  -6  -4   24.38    0.91
   6   6   4   24.74    0.76
  -6   6  -4   23.56    0.86
  -6   6  -4   24.09    0.77
  -6   6  -4   24.62    0.85
   6   6   4   23.53    0.83
   6   6   4   22.33    0.88
  -6   6  -4   25.43    0.89
   6   6   4   24.24    0.81
  -7  -6  -4    4.72    0.39
  -7  -6  -4    4.80    0.44
   7  -6   4    5.07    0.33
  -7  -6  -4    4.99    0.35
   7  -6   4    6.22    0.77
  -7   6  -4    5.14    0.29
   7   6   4    4.87    0.38
  -7   6  -4    4.41    0.41
  -7   6  -4    4.91    0.37
  -7   6  -4    5.25    0.42
   7   6   4    4.13    0.39
   7   6   4    5.14    0.36
   7   6   4    5.20    0.33
  -8  -6  -4    4.34    0.47
   8  -6   4    4.68    0.37
  -8  -6  -4    4.39    0.38
   8   6   4    4.68    0.40
   8   6   4    4.70    0.38
  -8   6  -4    4.42    0.39
   8   6   4    4.94    0.43
  -8   6  -4    4.52    0.30
  -9  -6  -4   -0.12    0.30
   9   6   4    0.08    0.25
  -9   6  -4   -0.07    0.22
   9   6   4    0.45    0.24
   9  -7  -4    4.21    0.39
   9  -7  -4    4.50    0.53
   9  -7  -4    3.03    0.44
  -9  -7   4    4.00    0.48
   9   7  -4    4.38    0.38
   9   7  -4    4.86    0.51
  -9   7   4    3.91    0.37
  -8  -7   4    0.27    0.21
   8  -7  -4    0.32    0.22
  -8  -7   4    0.59    0.15
   8  -7  -4    0.68    0.20
   8  -7  -4    0.64    0.18
  -8  -7   4    0.34    0.11
   8   7  -4    0.63    0.17
  -8   7   4    0.67    0.18
   8   7  -4    0.34    0.21
   8   7  -4    0.98    0.21
   7  -7  -4   22.44    0.80
   7  -7  -4   23.32    0.75
  -7  -7   4   22.09    0.72
  -7  -7   4   22.20    0.81
   7  -7  -4   23.49    0.84
  -7  -7   4   22.29    0.67
   7   7  -4   22.87    0.79
   7   7  -4   23.07    0.88
   7   7  -4   22.10    0.77
   7   7  -4   21.32    0.88
  -7   7   4   22.51    0.72
   6  -7  -4   20.24    0.65
   6  -7  -4   20.37    0.69
  -6  -7   4   20.01    0.61
  -6  -7   4   19.98    0.66
   6  -7  -4   20.23    0.75
  -6  -7   4   20.28    0.73
   6   7  -4   21.12    0.79
   6   7  -4   20.27    0.70
   6   7  -4   19.90    0.78
   6   7  -4   19.84    0.68
  -6   7   4   19.44    0.78
  -6   7   4   19.24    0.62
   5  -7  -4    1.24    0.10
  -5  -7   4    1.15    0.14
  -5  -7   4    1.58    0.21
   5  -7  -4    1.36    0.09
   5  -7  -4    1.48    0.19
  -5  -7   4    1.36    0.23
  -5  -7   4    1.48    0.19
   5  -7  -4    1.50    0.13
   5  -7  -4    1.49    0.17
   5   7  -4    1.23    0.17
  -5   7   4    1.35    0.20
  -5   7   4    1.15    0.11
   5   7  -4    1.57    0.19
   5   7  -4    1.40    0.21
   5   7  -4    1.31    0.21
  -4  -7   4   28.84    0.88
  -4  -7   4   29.26    0.85
  -4  -7   4   31.00    0.95
  -4  -7   4   30.20    0.99
   4  -7  -4   30.02    0.91
   4  -7  -4   29.33    0.82
   4  -7  -4   28.76    0.85
   4  -7  -4   28.72    0.81
   4   7  -4   30.01    0.97
  -4   7   4   29.32    0.95
   4   7  -4   29.22    0.92
   4   7  -4   29.97    0.88
   4   7  -4   29.54    0.96
  -3  -7   4   25.40    0.75
   3  -7  -4   25.52    0.72
  -3  -7   4   24.32    0.84
   3  -7  -4   24.55    0.72
   3  -7  -4   24.11    0.76
  -3  -7   4   24.94    0.81
  -3  -7   4   25.01    0.74
   3   7  -4   25.32    0.81
   3   7  -4   23.77    0.78
  -3   7   4   24.48    0.79
   3   7  -4   25.27    0.79
   3   7  -4   24.88    0.83
   2  -7  -4  158.64    4.11
  -2  -7   4  163.79    4.13
  -2  -7   4  168.30    4.21
  -2  -7   4  155.32    4.11
  -2  -7   4  155.70    4.21
   2  -7  -4  154.69    4.09
   2  -7  -4  154.90    4.11
   2   7  -4  159.74    4.17
   2   7  -4  155.81    4.17
   2   7  -4  154.97    4.13
   2   7  -4  161.76    4.15
  -2   7   4  163.21    4.15
   2   7  -4  154.56    4.20
   1  -7  -4    1.19    0.10
   1  -7  -4    1.02    0.12
   1  -7  -4    0.95    0.11
  -1  -7   4    0.87    0.12
   1  -7  -4    1.03    0.10
  -1  -7   4    0.92    0.13
  -1  -7   4    0.78    0.12
  -1  -7   4    1.00    0.16
   1   7  -4    0.84    0.12
  -1   7   4    1.20    0.12
   1   7  -4    1.04    0.14
   0  -7  -4   82.81    2.23
   0  -7  -4   84.95    2.27
   0  -7   4   87.40    2.31
   0  -7   4   85.30    2.26
   0  -7   4   87.91    2.35
   0  -7  -4   85.55    2.29
   0  -7   4   86.28    2.35
   0  -7  -4   83.35    2.19
   0   7   4   82.60    2.24
   0   7  -4   85.39    2.29
   0   7  -4   86.22    2.28
   0   7  -4   85.55    2.31
   1  -7   4   14.18    0.64
   1  -7   4   16.71    0.60
  -1  -7  -4   17.08    0.50
   1  -7   4   16.80    0.54
  -1  -7  -4   17.54    0.56
   1  -7   4   17.20    0.55
  -1  -7  -4   17.20    0.57
  -1   7  -4   16.65    0.57
  -1   7  -4   17.99    0.57
  -1   7  -4   16.20    0.55
   1   7   4   17.33    0.52
   1   7   4   16.68    0.50
   1   7   4   17.17    0.50
  -2  -7  -4  155.13    4.17
  -2  -7  -4  155.11    4.11
  -2  -7  -4  166.47    4.17
   2  -7   4  153.63    4.13
   2  -7   4  162.68    4.21
  -2   7  -4  159.14    4.16
   2   7   4  161.34    4.12
  -2   7  -4  154.82    4.16
   2   7   4  156.94    4.08
   2   7   4  160.16    4.12
  -2   7  -4  159.09    4.17
  -3  -7  -4   11.54    0.44
   3  -7   4   13.42    0.53
  -3  -7  -4   11.73    0.47
  -3  -7  -4   11.92    0.49
   3  -7   4   12.27    0.44
   3   7   4   12.43    0.40
  -3   7  -4   11.93    0.45
   3   7   4   12.76    0.45
  -3   7  -4   11.79    0.49
   3   7   4   12.88    0.46
  -3   7  -4   11.87    0.47
  -3   7  -4   12.53    0.47
  -4  -7  -4  158.97    4.02
  -4  -7  -4  149.90    4.06
   4  -7   4  148.94    4.08
  -4  -7  -4  151.81    4.00
   4  -7   4  147.75    3.97
   4   7   4  147.42    3.86
  -4   7  -4  152.12    3.98
  -4   7  -4  158.97    4.04
  -4   7  -4  154.38    4.05
  -4   7  -4  152.51    4.02
   4   7   4  138.38    4.00
   4   7   4  154.41    4.00
  -5  -7  -4    0.50    0.15
   5  -7   4    0.54    0.17
   5  -7   4    0.81    0.14
  -5  -7  -4    0.66    0.15
  -5   7  -4    0.66    0.13
   5   7   4    0.46    0.14
  -5   7  -4    0.47    0.15
  -5   7  -4    0.55    0.16
   5   7   4    0.72    0.15
  -5   7  -4    0.51    0.17
   5   7   4    0.56    0.09
  -6  -7  -4   11.71    0.59
  -6  -7  -4   10.98    0.51
   6  -7   4   11.49    0.60
   6  -7   4   11.01    0.49
  -6  -7  -4   11.75    0.53
   6   7   4   11.44    0.52
  -6   7  -4   11.86    0.53
  -6   7  -4   12.08    0.56
  -6   7  -4   10.99    0.54
  -6   7  -4   11.85    0.45
   6   7   4   11.59    0.42
  -7  -7  -4    2.06    0.29
  -7  -7  -4    2.67    0.38
   7  -7   4    2.24    0.26
  -7  -7  -4    2.26    0.32
   7   7   4    2.59    0.29
  -7   7  -4    1.96    0.29
  -7   7  -4    1.89    0.27
  -7   7  -4    1.91    0.22
   7   7   4    1.98    0.31
   7   7   4    1.91    0.24
  -7   7  -4    1.97    0.29
   8  -7   4   15.03    0.65
  -8  -7  -4   15.86    0.78
   8   7   4   15.69    0.73
  -8   7  -4   14.81    0.54
   8   7   4   15.16    0.62
  -8   7  -4   15.48    0.68
   8   7   4   15.20    0.68
  -9  -7  -4    0.64    0.34
   9  -7   4    1.00    0.26
  -9   7  -4    0.90    0.26
   9   7   4    0.82    0.27
   9   7   4    1.32    0.33
   9  -8  -4   18.81    0.74
   9  -8  -4   17.83    0.82
   9   8  -4   18.22    0.74
   9   8  -4   18.28    0.90
  -8  -8   4    1.99    0.30
  -8  -8   4    2.14    0.31
   8  -8  -4    2.50    0.34
   8  -8  -4    2.05    0.26
   8  -8  -4    2.05    0.32
  -8  -8   4    2.17    0.27
   8   8  -4    2.15    0.33
   8   8  -4    1.74    0.24
  -8   8   4    2.16    0.26
  -7  -8   4   11.05    0.56
   7  -8  -4   11.94    0.46
   7  -8  -4   11.21    0.54
  -7  -8   4   11.71    0.49
  -7  -8   4   11.16    0.43
   7  -8  -4   12.23    0.55
   7   8  -4   11.78    0.61
   7   8  -4   11.52    0.51
   7   8  -4   11.83    0.52
   7   8  -4   11.61    0.60
   6  -8  -4   47.11    1.28
   6  -8  -4   45.00    1.35
  -6  -8   4   46.82    1.34
  -6  -8   4   46.16    1.28
  -6  -8   4   44.82    1.40
   6  -8  -4   47.09    1.40
   6   8  -4   40.93    1.43
  -6   8   4   45.64    1.26
  -6   8   4   46.57    1.46
   6   8  -4   47.44    1.47
   6   8  -4   45.76    1.35
  -5  -8   4   20.61    0.82
  -5  -8   4   22.32    0.78
   5  -8  -4   21.77    0.62
   5  -8  -4   22.47    0.64
   5  -8  -4   21.11    0.71
   5  -8  -4   21.81    0.75
  -5  -8   4   23.17    0.73
  -5  -8   4   22.25    0.68
  -5   8   4   21.23    0.80
   5   8  -4   22.83    0.73
   5   8  -4   22.20    0.81
   5   8  -4   22.42    0.81
  -5   8   4   21.99    0.63
   5   8  -4   22.62    0.76
   4  -8  -4   97.73    2.62
  -4  -8   4   96.32    2.75
   4  -8  -4   95.46    2.57
  -4  -8   4   99.36    2.71
  -4  -8   4   98.47    2.62
  -4  -8   4   97.77    2.64
   4  -8  -4   99.52    2.66
   4   8  -4  102.86    2.75
  -4   8   4   98.24    2.71
   4   8  -4   98.53    2.69
   4   8  -4  102.33    2.65
   4   8  -4   97.35    2.72
  -3  -8   4   34.46    1.14
  -3  -8   4   37.40    1.05
   3  -8  -4   35.70    1.02
  -3  -8   4   37.27    1.06
   3  -8  -4   36.73    1.03
   3  -8  -4   37.22    1.06
  -3  -8   4   35.60    1.12
   3   8  -4   37.36    1.08
  -3   8   4   34.81    1.09
   3   8  -4   37.08    1.06
   3   8  -4   33.51    1.12
   3   8  -4   36.78    1.12
   3   8  -4   37.01    1.10
  -2  -8   4   43.09    1.20
  -2  -8   4   43.70    1.29
   2  -8  -4   41.75    1.19
  -2  -8   4   42.64    1.21
  -2  -8   4   42.39    1.27
   2  -8  -4   41.81    1.17
   2  -8  -4   43.08    1.19
  -2   8   4   42.14    1.22
   2   8  -4   41.80    1.21
   2   8  -4   41.44    1.22
   2   8  -4   40.88    1.24
   2   8  -4   43.84    1.26
   1  -8  -4   15.66    0.50
   1  -8  -4   15.59    0.51
  -1  -8   4   15.53    0.57
  -1  -8   4   15.58    0.51
  -1  -8   4   13.77    0.57
  -1  -8   4   15.02    0.53
   1  -8  -4   15.28    0.48
   1   8  -4   14.68    0.54
   1   8  -4   15.56    0.52
   1   8  -4   15.27    0.52
  -1   8   4   15.04    0.51
   0  -8   4    3.18    0.25
   0  -8  -4    3.20    0.17
   0  -8   4    2.81    0.25
   0  -8   4    3.22    0.24
   0  -8  -4    3.18    0.20
   0  -8  -4    3.58    0.20
   0  -8   4    3.29    0.19
   0   8  -4    3.67    0.21
   0   8  -4    2.91    0.19
   0   8   4    3.38    0.18
   0   8  -4    3.34    0.22
   1  -8   4    4.20    0.27
   1  -8   4    4.60    0.24
  -1  -8  -4    4.50    0.18
   1  -8   4    4.38    0.27
  -1  -8  -4    4.58    0.25
  -1  -8  -4    4.27    0.24
   1  -8   4    4.32    0.23
   1  -8   4    4.38    0.28
   1   8   4    4.78    0.19
   1   8   4    4.78    0.21
  -1   8  -4    4.28    0.24
  -1   8  -4    4.24    0.23
  -1   8  -4    4.05    0.25
   1   8   4    4.23    0.19
  -2  -8  -4    2.21    0.20
   2  -8   4    2.09    0.21
   2  -8   4    1.93    0.17
   2  -8   4    2.18    0.22
  -2  -8  -4    2.11    0.20
  -2  -8  -4    2.06    0.14
   2   8   4    1.98    0.16
   2   8   4    1.86    0.16
   2   8   4    2.04    0.13
  -2   8  -4    1.90    0.18
  -2   8  -4    2.09    0.18
  -2   8  -4    2.22    0.19
   3  -8   4    1.32    0.20
  -3  -8  -4    0.81    0.15
   3  -8   4    1.13    0.15
   3  -8   4    1.13    0.17
  -3  -8  -4    1.21    0.18
  -3  -8  -4    0.95    0.14
   3   8   4    1.03    0.14
   3   8   4    0.87    0.13
  -3   8  -4    1.37    0.19
  -3   8  -4    0.90    0.13
  -3   8  -4    1.11    0.16
  -3   8  -4    1.15    0.17
   3   8   4    1.11    0.12
   4  -8   4   62.87    1.78
  -4  -8  -4   62.88    1.81
   4  -8   4   61.14    1.87
  -4  -8  -4   63.41    1.87
  -4  -8  -4   64.61    1.79
   4   8   4   64.76    1.73
   4   8   4   66.02    1.81
  -4   8  -4   64.89    1.82
  -4   8  -4   63.12    1.77
   4   8   4   63.55    1.79
  -4   8  -4   64.66    1.84
  -4   8  -4   64.45    1.85
  -5  -8  -4   22.41    0.77
  -5  -8  -4   21.54    0.76
   5  -8   4   21.57    0.73
   5  -8   4   21.64    0.84
  -5  -8  -4   21.65    0.82
  -5   8  -4   22.94    0.78
  -5   8  -4   22.10    0.71
   5   8   4   21.29    0.77
  -5   8  -4   19.53    0.78
   5   8   4   21.52    0.75
   5   8   4   22.23    0.62
  -5   8  -4   22.11    0.80
   6  -8   4   54.13    1.60
  -6  -8  -4   53.25    1.62
  -6  -8  -4   53.31    1.64
   6   8   4   57.66    1.68
   6   8   4   54.56    1.63
  -6   8  -4   57.25    1.64
  -6   8  -4   53.76    1.68
   6   8   4   54.64    1.50
  -6   8  -4   56.00    1.69
  -6   8  -4   55.74    1.55
  -7  -8  -4   15.20    0.73
   7  -8   4   14.36    0.60
  -7  -8  -4   13.38    0.65
   7   8   4   15.14    0.64
   7   8   4   14.29    0.53
   7   8   4   14.19    0.66
  -7   8  -4   16.04    0.94
  -7   8  -4   14.69    0.54
  -7   8  -4   15.92    0.65
  -7   8  -4   17.26    1.06
  -8  -8  -4   23.15    1.00
   8  -8   4   23.44    0.86
   8   8   4   22.22    0.89
  -8   8  -4   22.70    0.87
  -8   8  -4   23.23    0.73
   8   8   4   23.93    0.95
   9  -8   4   26.51    0.99
  -9  -8  -4   26.11    1.17
   9   8   4   26.03    1.03
   9   8   4   26.30    1.10
  -9   8  -4   26.61    1.00
   9  -9  -4    8.10    0.61
   9   9  -4    9.50    0.54
  -8  -9   4   10.18    0.51
   8  -9  -4   10.67    0.63
   8  -9  -4   10.82    0.46
   8  -9  -4    9.73    0.57
   8   9  -4   11.33    0.66
   8   9  -4   10.75    0.53
  -7  -9   4   44.48    1.26
   7  -9  -4   43.36    1.37
  -7  -9   4   43.96    1.32
   7  -9  -4   44.78    1.38
  -7  -9   4   41.77    1.39
  -7   9   4   43.32    1.23
   7   9  -4   43.79    1.46
   7   9  -4   42.09    1.34
   7   9  -4   45.13    1.36
  -6  -9   4    8.43    0.42
   6  -9  -4    8.13    0.43
  -6  -9   4    7.92    0.47
   6  -9  -4    8.71    0.44
  -6  -9   4    8.80    0.37
   6   9  -4    8.12    0.42
   6   9  -4    8.33    0.49
   6   9  -4    8.22    0.41
  -6   9   4    8.08    0.30
  -6   9   4    7.26    0.50
   6   9  -4    6.91    0.47
   5  -9  -4   29.73    0.81
  -5  -9   4   29.18    0.99
   5  -9  -4   30.56    0.93
  -5  -9   4   29.37    0.93
  -5  -9   4   30.29    0.89
  -5   9   4   28.98    1.01
   5   9  -4   29.40    0.92
   5   9  -4   26.24    0.99
   5   9  -4   30.01    0.97
   5   9  -4   29.47    1.01
  -4  -9   4    7.59    0.33
   4  -9  -4    7.51    0.35
  -4  -9   4    6.99    0.40
  -4  -9   4    7.53    0.36
  -4  -9   4    7.21    0.41
   4  -9  -4    7.16    0.28
   4  -9  -4    7.38    0.33
   4   9  -4    7.82    0.35
   4   9  -4    7.30    0.41
  -4   9   4    7.10    0.40
   4   9  -4    7.03    0.37
   4   9  -4    7.20    0.40
  -3  -9   4   11.15    0.50
  -3  -9   4   10.30    0.48
   3  -9  -4   10.91    0.39
   3  -9  -4    9.15    0.50
   3  -9  -4   10.98    0.42
  -3  -9   4   11.11    0.43
   3  -9  -4   10.75    0.39
  -3  -9   4   10.89    0.42
   3   9  -4   11.72    0.47
   3   9  -4   12.50    0.44
   3   9  -4   10.59    0.46
   3   9  -4   10.76    0.44
   3   9  -4   11.99    0.51
  -3   9   4   10.53    0.46
  -2  -9   4    0.45    0.13
  -2  -9   4    0.41    0.11
   2  -9  -4    0.55    0.10
  -2  -9   4    0.48    0.10
   2  -9  -4    0.37    0.10
   2  -9  -4    0.52    0.10
  -2  -9   4    0.21    0.12
   2   9  -4    0.48    0.11
   2   9  -4    0.43    0.10
  -2   9   4    0.61    0.12
   2   9  -4    0.57    0.13
   2   9  -4    0.54    0.12
  -1  -9   4    1.10    0.19
  -1  -9   4    1.71    0.17
   1  -9  -4    1.22    0.16
   1  -9  -4    1.55    0.15
   1  -9  -4    1.54    0.14
  -1  -9   4    1.43    0.21
  -1  -9   4    1.15    0.17
  -1   9   4    1.38    0.16
   1   9  -4    1.48    0.16
   1   9  -4    1.44    0.18
   1   9  -4    1.42    0.15
   0  -9   4  125.62    3.25
   0  -9  -4  117.08    3.20
   0  -9  -4  123.63    3.22
   0  -9   4  116.07    3.19
   0  -9   4  116.49    3.28
   0  -9  -4  121.52    3.17
   0   9  -4  119.61    3.22
   0   9  -4  122.13    3.24
   0   9  -4  124.54    3.22
   0   9   4  123.21    3.18
  -1  -9  -4    3.36    0.23
   1  -9   4    3.15    0.26
   1  -9   4    3.02    0.20
   1  -9   4    3.21    0.22
   1  -9   4    3.59    0.26
  -1  -9  -4    3.12    0.23
  -1  -9  -4    3.29    0.14
   1  -9   4    3.19    0.26
   1   9   4    3.25    0.19
   1   9   4    3.10    0.18
   1   9   4    3.40    0.16
  -1   9  -4    3.12    0.22
  -1   9  -4    3.48    0.22
  -1   9  -4    3.50    0.24
   2  -9   4   49.28    1.47
   2  -9   4   48.97    1.41
   2  -9   4   49.55    1.46
  -2  -9  -4   49.53    1.44
  -2  -9  -4   49.38    1.35
   2  -9   4   48.87    1.40
  -2  -9  -4   48.88    1.43
  -2   9  -4   51.33    1.43
   2   9   4   49.33    1.36
  -2   9  -4   48.15    1.42
   2   9   4   48.37    1.38
   2   9   4   49.67    1.35
  -2   9  -4   48.98    1.42
   3  -9   4   85.53    2.37
  -3  -9  -4   87.54    2.34
  -3  -9  -4   85.67    2.40
   3  -9   4   88.23    2.43
   3  -9   4   84.60    2.45
   3   9   4   87.62    2.36
   3   9   4   88.82    2.32
   3   9   4   89.77    2.36
  -3   9  -4   86.54    2.41
  -3   9  -4   90.34    2.43
  -3   9  -4   86.06    2.37
  -3   9  -4   84.20    2.39
  -4  -9  -4   38.67    1.24
   4  -9   4   38.26    1.15
   4  -9   4   38.31    1.26
  -4  -9  -4   39.64    1.15
  -4  -9  -4   37.73    1.19
   4   9   4   40.37    1.18
   4   9   4   36.56    1.14
  -4   9  -4   39.17    1.14
  -4   9  -4   38.34    1.21
  -4   9  -4   36.40    1.19
   4   9   4   39.79    1.16
  -4   9  -4   38.62    1.21
   5  -9   4   16.16    0.74
  -5  -9  -4   16.43    0.71
   5  -9   4   17.34    0.63
  -5  -9  -4   16.58    0.66
  -5  -9  -4   16.79    0.64
  -5   9  -4   17.43    0.60
   5   9   4   17.11    0.64
  -5   9  -4   16.99    0.69
   5   9   4   17.80    0.66
  -5   9  -4   18.32    0.66
   5   9   4   16.96    0.57
  -5   9  -4   17.67    0.69
   6  -9   4   52.18    1.51
  -6  -9  -4   52.02    1.64
  -6  -9  -4   48.07    1.53
  -6  -9  -4   50.57    1.53
  -6   9  -4   51.84    1.59
   6   9   4   47.91    1.54
  -6   9  -4   50.03    1.44
   6   9   4   48.51    1.37
   6   9   4   52.41    1.63
  -6   9  -4   50.55    1.59
  -6   9  -4   52.37    1.53
   7  -9   4    5.16    0.35
  -7  -9  -4    4.12    0.48
  -7   9  -4    3.72    0.27
  -7   9  -4    3.98    0.36
   7   9   4    4.27    0.39
   7   9   4    3.97    0.26
  -8  -9  -4   39.69    1.43
   8  -9   4   37.69    1.25
   8   9   4   37.16    1.33
   8   9   4   39.70    1.31
  -8   9  -4   37.84    1.26
   8 -10  -4   45.59    1.45
  -8 -10   4   44.05    1.36
   8  10  -4   42.18    1.54
   8  10  -4   44.82    1.41
  -7 -10   4   58.99    1.68
  -7 -10   4   62.35    1.75
   7 -10  -4   58.60    1.79
   7 -10  -4   60.66    1.79
   7  10  -4   60.25    1.78
   7  10  -4   59.56    1.89
  -7  10   4   57.39    1.62
  -6 -10   4   58.66    1.71
   6 -10  -4   58.02    1.72
   6 -10  -4   61.93    1.74
  -6 -10   4   56.60    1.77
  -6 -10   4   58.55    1.65
  -6  10   4   56.14    1.81
   6  10  -4   57.41    1.73
   6  10  -4   59.18    1.71
   6  10  -4   60.09    1.82
   6  10  -4   59.90    1.83
   5 -10  -4   19.60    0.70
   5 -10  -4   19.25    0.58
  -5 -10   4   19.83    0.77
   5 -10  -4   19.83    0.70
  -5 -10   4   19.50    0.78
  -5 -10   4   20.04    0.67
  -5 -10   4   19.06    0.70
   5  10  -4   18.40    0.68
   5  10  -4   20.24    0.78
   5  10  -4   19.42    0.73
   5  10  -4   20.44    0.78
  -5  10   4   19.21    0.77
  -4 -10   4    9.02    0.40
   4 -10  -4    9.16    0.40
   4 -10  -4    8.58    0.34
  -4 -10   4    8.80    0.47
  -4 -10   4    8.80    0.42
   4 -10  -4    9.21    0.39
  -4 -10   4    8.93    0.47
   4  10  -4    8.86    0.43
   4  10  -4    8.50    0.40
  -4  10   4    8.59    0.45
   4  10  -4    9.48    0.46
   4  10  -4    8.77    0.43
   4  10  -4    9.04    0.47
   3 -10  -4   87.21    2.39
  -3 -10   4   93.06    2.45
  -3 -10   4   92.84    2.45
   3 -10  -4   87.94    2.40
   3 -10  -4   89.78    2.42
  -3 -10   4   87.48    2.51
  -3 -10   4   90.21    2.53
   3 -10  -4   88.97    2.42
   3  10  -4   88.54    2.49
  -3  10   4   91.05    2.49
   3  10  -4   88.04    2.46
   3  10  -4   91.29    2.45
   2 -10  -4   61.09    1.67
  -2 -10   4   60.39    1.71
   2 -10  -4   60.88    1.67
  -2 -10   4   54.99    1.76
  -2 -10   4   62.86    1.70
   2 -10  -4   59.83    1.66
  -2 -10   4   60.79    1.77
   2 -10  -4   62.16    1.67
   2  10  -4   60.70    1.73
   2  10  -4   59.29    1.71
  -2  10   4   61.98    1.72
   2  10  -4   59.03    1.73
  -1 -10   4  148.12    3.80
   1 -10  -4  142.47    3.75
  -1 -10   4  145.73    3.85
   1 -10  -4  140.77    3.76
   1 -10  -4  136.89    3.73
  -1 -10   4  147.10    3.86
  -1 -10   4  139.95    3.76
   1  10  -4  141.17    3.80
   1  10  -4  141.95    3.78
  -1  10   4  141.18    3.76
   0 -10  -4  100.55    2.66
   0 -10  -4  101.95    2.70
   0 -10   4  101.99    2.79
   0 -10   4  101.19    2.77
   0 -10   4  101.32    2.69
   0 -10  -4  105.49    2.72
   0 -10  -4   89.90    2.59
   0 -10   4  101.98    2.74
   0  10   4   98.00    2.69
   0  10  -4  100.65    2.71
   0  10  -4  100.65    2.71
   0  10  -4  100.93    2.73
   1 -10   4   14.54    0.54
   1 -10   4   13.59    0.57
  -1 -10  -4   14.10    0.54
   1 -10   4   14.76    0.60
   1 -10   4   14.50    0.52
   1 -10   4   15.04    0.59
  -1 -10  -4   14.39    0.54
  -1  10  -4   15.14    0.55
   1  10   4   14.55    0.49
  -1  10  -4   14.32    0.53
   1  10   4   14.70    0.44
  -1  10  -4   14.96    0.54
  -2 -10  -4   20.84    0.73
   2 -10   4   19.55    0.75
   2 -10   4   20.20    0.69
   2 -10   4   21.31    0.69
   2 -10   4   20.27    0.74
  -2 -10  -4   19.87    0.71
  -2 -10  -4   19.46    0.61
   2  10   4   20.62    0.64
  -2  10  -4   20.29    0.71
  -2  10  -4   20.06    0.70
  -2  10  -4   20.43    0.70
   2  10   4   22.66    0.65
   2  10   4   20.59    0.66
   3 -10   4    5.59    0.36
   3 -10   4    4.91    0.38
   3 -10   4    5.20    0.30
  -3 -10  -4    5.39    0.33
  -3 -10  -4    5.24    0.26
  -3  10  -4    5.11    0.33
  -3  10  -4    4.59    0.31
   3  10   4    5.46    0.29
  -3  10  -4    5.64    0.30
  -3  10  -4    5.24    0.34
   3  10   4    5.11    0.25
   3  10   4    5.12    0.29
   4 -10   4   20.01    0.73
   4 -10   4   19.95    0.69
   4 -10   4   18.86    0.79
  -4 -10  -4   19.45    0.72
  -4 -10  -4   19.45    0.76
  -4 -10  -4   20.04    0.66
  -4  10  -4   18.84    0.74
   4  10   4   16.98    0.67
   4  10   4   19.96    0.63
  -4  10  -4   20.03    0.71
   4  10   4   18.89    0.67
  -4  10  -4   19.23    0.73
  -4  10  -4   19.81    0.67
  -5 -10  -4    1.59    0.24
  -5 -10  -4    1.49    0.22
   5 -10   4    1.12    0.26
  -5 -10  -4    1.94    0.27
  -5  10  -4    1.91    0.21
   5  10   4    1.68    0.25
  -5  10  -4    2.19    0.30
   5  10   4    1.72    0.22
  -5  10  -4    1.54    0.24
   5  10   4    1.73    0.19
  -5  10  -4    1.91    0.23
  -6 -10  -4    1.11    0.26
   6 -10   4    1.30    0.20
  -6 -10  -4    1.25    0.22
  -6  10  -4    0.98    0.20
   6  10   4    1.12    0.18
  -6  10  -4    1.11    0.26
   6  10   4    1.07    0.21
  -6  10  -4    1.50    0.19
   7 -10   4    3.05    0.32
  -7 -10  -4    3.57    0.49
  -7  10  -4    3.27    0.35
   7  10   4    3.00    0.36
  -7  10  -4    3.02    0.27
  -8 -10  -4   50.03    1.80
   8 -10   4   52.18    1.63
  -8  10  -4   53.63    1.63
   8  10   4   52.84    1.72
   8  10   4   53.56    1.68
   8 -11  -4    0.65    0.28
   8  11  -4    0.41    0.31
   8  11  -4    0.52    0.24
   7 -11  -4    1.65    0.26
   7 -11  -4    1.84    0.31
  -7 -11   4    1.69    0.23
  -7 -11   4    1.83    0.27
   7  11  -4    1.76    0.31
   7  11  -4    2.34    0.33
   6 -11  -4   41.40    1.35
  -6 -11   4   41.68    1.43
   6 -11  -4   44.32    1.34
  -6 -11   4   43.26    1.28
  -6 -11   4   43.18    1.33
   6  11  -4   44.17    1.36
   6  11  -4   40.65    1.41
   6  11  -4   43.92    1.44
  -5 -11   4    0.35    0.16
  -5 -11   4    0.14    0.17
  -5 -11   4    0.10    0.20
  -5 -11   4    0.07    0.14
   5 -11  -4    0.10    0.09
   5 -11  -4    0.03    0.12
   5 -11  -4    0.32    0.16
   5  11  -4    0.20    0.15
   5  11  -4    0.25    0.19
   5  11  -4    0.02    0.14
   5  11  -4    0.07    0.14
  -5  11   4    0.14    0.20
   4 -11  -4    1.54    0.23
  -4 -11   4    1.36    0.19
   4 -11  -4    1.40    0.18
   4 -11  -4    1.35    0.18
  -4 -11   4    1.05    0.21
  -4 -11   4    1.56    0.23
  -4 -11   4    1.69    0.28
   4 -11  -4    1.30    0.17
   4  11  -4    1.20    0.19
   4  11  -4    1.43    0.19
   4  11  -4    1.24    0.21
   4  11  -4    1.41    0.21
  -4  11   4    0.98    0.20
  -3 -11   4   20.01    0.75
   3 -11  -4   18.78    0.62
  -3 -11   4   19.69    0.68
   3 -11  -4   19.19    0.65
   3 -11  -4   18.95    0.63
  -3 -11   4   19.20    0.67
   3 -11  -4   18.35    0.65
  -3 -11   4   18.92    0.74
  -3  11   4   18.62    0.70
   3  11  -4   18.56    0.70
   3  11  -4   18.06    0.72
   3  11  -4   18.81    0.68
   3  11  -4   18.21    0.66
  -2 -11   4   14.93    0.64
  -2 -11   4   16.15    0.61
   2 -11  -4   15.93    0.56
  -2 -11   4   15.60    0.58
   2 -11  -4   15.44    0.56
   2 -11  -4   16.47    0.56
   2 -11  -4   16.62    0.56
  -2 -11   4   16.45    0.66
   2  11  -4   16.05    0.62
   2  11  -4   15.91    0.61
  -2  11   4   16.08    0.61
   2  11  -4   15.21    0.59
   1 -11  -4   22.06    0.70
  -1 -11   4   20.55    0.78
  -1 -11   4   21.55    0.71
  -1 -11   4   21.74    0.75
  -1 -11   4   21.49    0.79
   1 -11  -4   21.67    0.71
   1 -11  -4   20.57    0.68
  -1  11   4   21.63    0.72
   1  11  -4   20.88    0.74
   1  11  -4   20.30    0.72
   0 -11   4   23.66    0.84
   0 -11  -4   23.33    0.78
   0 -11  -4   24.20    0.74
   0 -11   4   22.49    0.81
   0 -11   4   25.13    0.86
   0 -11   4   23.89    0.77
   0 -11  -4   23.83    0.78
   0 -11  -4   23.85    0.65
   0  11   4   23.47    0.76
   0  11  -4   23.25    0.78
   0  11  -4   23.95    0.81
   1 -11   4   51.82    1.55
   1 -11   4   48.26    1.55
   1 -11   4   51.60    1.47
   1 -11   4   51.96    1.54
  -1 -11  -4   52.92    1.51
  -1 -11  -4   52.94    1.50
   1 -11   4   52.70    1.57
  -1  11  -4   46.91    1.55
   1  11   4   49.01    1.36
  -1  11  -4   53.01    1.50
   1  11   4   52.01    1.44
  -1  11  -4   51.53    1.50
   2 -11   4   16.12    0.65
   2 -11   4   16.24    0.62
   2 -11   4   15.78    0.60
   2 -11   4   16.74    0.67
  -2 -11  -4   15.47    0.70
  -2 -11  -4   16.44    0.62
  -2 -11  -4   16.64    0.51
  -2  11  -4   16.19    0.62
   2  11   4   17.02    0.58
   2  11   4   16.99    0.55
   2  11   4   15.50    0.53
  -2  11  -4   16.67    0.61
  -2  11  -4   16.68    0.61
   3 -11   4   34.06    1.07
   3 -11   4   34.86    1.07
  -3 -11  -4   33.96    1.00
   3 -11   4   32.92    1.15
   3 -11   4   34.11    1.12
  -3 -11  -4   32.15    1.09
  -3 -11  -4   34.22    1.12
  -3  11  -4   35.49    1.12
  -3  11  -4   35.48    1.06
  -3  11  -4   32.42    1.10
   3  11   4   33.57    1.04
  -3  11  -4   34.43    1.08
   3  11   4   34.68    1.01
   3  11   4   36.10    1.04
  -4 -11  -4   91.04    2.64
   4 -11   4   86.63    2.65
  -4 -11  -4   94.73    2.51
  -4 -11  -4   88.35    2.58
   4 -11   4   93.97    2.56
   4 -11   4   92.89    2.60
  -4  11  -4   94.78    2.53
   4  11   4   92.87    2.54
   4  11   4   95.06    2.49
   4  11   4   98.55    2.57
  -4  11  -4   88.87    2.60
  -4  11  -4   91.63    2.56
  -4  11  -4   91.51    2.62
  -5 -11  -4   15.18    0.59
   5 -11   4   14.55    0.60
  -5 -11  -4   15.64    0.70
   5  11   4   14.59    0.62
  -5  11  -4   14.35    0.66
   5  11   4   14.48    0.55
   5  11   4   15.40    0.69
  -5  11  -4   15.14    0.61
  -5  11  -4   15.27    0.56
   6 -11   4    8.24    0.45
  -6 -11  -4    8.65    0.47
  -6 -11  -4    7.89    0.58
  -6  11  -4    8.17    0.39
  -6  11  -4    8.40    0.46
   6  11   4    7.42    0.41
  -6  11  -4    8.03    0.54
   6  11   4    8.45    0.49
   7 -11   4    8.42    0.48
  -7 -11  -4    7.46    0.61
  -7  11  -4    8.16    0.49
   7  11   4    8.08    0.47
  -7  11  -4    8.09    0.39
   7  11   4    8.50    0.54
   7 -12  -4    2.24    0.29
  -7 -12   4    3.56    0.43
   7  12  -4    2.79    0.46
   7  12  -4    2.56    0.32
   6 -12  -4    0.13    0.23
  -6 -12   4    0.25    0.22
   6 -12  -4   -0.12    0.16
  -6 -12   4    0.02    0.18
  -6 -12   4    0.11    0.20
   6  12  -4    0.33    0.20
   6  12  -4   -0.28    0.16
  -5 -12   4    1.78    0.28
   5 -12  -4    1.56    0.19
   5 -12  -4    2.32    0.26
   5 -12  -4    1.76    0.26
  -5 -12   4    1.80    0.24
   5 -12  -4    1.80    0.23
  -5  12   4    1.45    0.46
   5  12  -4    2.08    0.27
   5  12  -4    2.31    0.32
   4 -12  -4    9.30    0.39
   4 -12  -4    8.85    0.49
  -4 -12   4    9.10    0.51
   4 -12  -4    8.43    0.41
  -4 -12   4    8.57    0.49
   4 -12  -4    8.79    0.45
  -4 -12   4    8.93    0.44
  -4  12   4    8.93    0.51
   4  12  -4    8.40    0.45
   4  12  -4    9.03    0.48
   4  12  -4    9.57    0.47
  -3 -12   4    0.85    0.18
  -3 -12   4    0.94    0.20
   3 -12  -4    1.03    0.15
  -3 -12   4    1.44    0.26
   3 -12  -4    0.99    0.15
   3 -12  -4    1.09    0.18
  -3 -12   4    0.91    0.18
   3  12  -4    0.93    0.18
   3  12  -4    1.10    0.19
   3  12  -4    0.96    0.17
   3  12  -4    0.77    0.17
  -3  12   4    0.69    0.18
   2 -12  -4    5.68    0.31
   2 -12  -4    5.65    0.31
  -2 -12   4    5.62    0.33
  -2 -12   4    5.25    0.35
   2 -12  -4    5.72    0.30
  -2 -12   4    5.28    0.41
   2 -12  -4    5.43    0.32
   2  12  -4    5.06    0.34
   2  12  -4    5.93    0.35
  -2  12   4    4.95    0.35
   2  12  -4    5.60    0.36
   1 -12  -4   15.46    0.59
   1 -12  -4   17.12    0.58
  -1 -12   4   16.17    0.67
   1 -12  -4   16.82    0.61
  -1 -12   4   15.98    0.68
  -1 -12   4   14.25    0.86
  -1 -12   4   16.72    0.65
   1 -12  -4   17.42    0.61
   1  12  -4   16.56    0.64
   1  12  -4   16.96    0.63
  -1  12   4   16.96    0.62
   1  12  -4   17.25    0.63
   0 -12  -4    5.22    0.32
   0 -12  -4    5.47    0.20
   0 -12   4    5.28    0.36
   0 -12   4    4.87    0.31
   0 -12   4    4.84    0.38
   0  12  -4    5.44    0.33
   0  12   4    5.43    0.31
   0  12  -4    4.96    0.33
  -1 -12  -4   16.83    0.64
   1 -12   4   18.99    0.71
  -1 -12  -4   16.82    0.64
   1 -12   4   16.65    0.61
   1 -12   4   17.46    0.69
   1 -12   4   15.69    0.68
   1  12   4   17.37    0.50
  -1  12  -4   16.59    0.65
  -1  12  -4   16.47    0.64
   1  12   4   17.05    0.59
  -1  12  -4   15.92    0.61
   2 -12   4    3.78    0.38
   2 -12   4    3.82    0.35
   2 -12   4    4.20    0.29
   2 -12   4    4.05    0.28
  -2 -12  -4    4.39    0.33
  -2 -12  -4    3.59    0.32
   2  12   4    3.99    0.23
  -2  12  -4    4.16    0.47
   2  12   4    4.45    0.26
   2  12   4    4.30    0.28
  -2  12  -4    4.43    0.33
  -2  12  -4    4.88    0.30
  -3 -12  -4    1.32    0.22
  -3 -12  -4    1.62    0.25
   3 -12   4    1.75    0.25
   3 -12   4    1.84    0.24
  -3 -12  -4    1.26    0.19
   3 -12   4    1.31    0.19
   3 -12   4    1.11    0.24
  -3  12  -4    1.51    0.23
  -3  12  -4    1.78    0.27
  -3  12  -4    2.39    0.30
   3  12   4    1.55    0.18
  -3  12  -4    1.43    0.20
   3  12   4    2.06    0.22
   3  12   4    1.23    0.18
   4 -12   4    3.42    0.36
   4 -12   4    3.33    0.29
  -4 -12  -4    3.25    0.25
  -4 -12  -4    3.06    0.36
   4  12   4    3.10    0.26
  -4  12  -4    3.11    0.28
  -4  12  -4    2.82    0.29
   4  12   4    3.47    0.29
   4  12   4    2.74    0.29
  -4  12  -4    3.51    0.35
  -5 -12  -4    0.70    0.18
  -5 -12  -4    0.78    0.23
   5 -12   4    0.59    0.18
  -5  12  -4    0.51    0.18
  -5  12  -4    0.82    0.17
   5  12   4    0.75    0.24
  -5  12  -4    0.77    0.25
   5  12   4    0.46    0.16
  -6 -12  -4    6.40    0.56
  -6 -12  -4    6.52    0.44
   6 -12   4    7.26    0.44
   6  12   4    6.84    0.41
  -6  12  -4    7.76    0.46
  -6  12  -4    6.90    0.38
   6  12   4    7.54    0.48
  -7 -12  -4    4.49    0.61
   7 -12   4    4.20    0.42
   7  12   4    4.95    0.45
  -7  12  -4    4.50    0.43
   7 -13  -4    1.85    0.30
  -7 -13   4    2.27    0.35
   7  13  -4    1.59    0.36
   7  13  -4    1.46    0.33
  -6 -13   4    0.15    0.23
   6 -13  -4   -0.15    0.16
  -6 -13   4   -0.32    0.23
  -6 -13   4    0.17    0.24
   6  13  -4    0.39    0.20
   6  13  -4    0.07    0.24
   5 -13  -4   -0.07    0.22
   5 -13  -4    0.26    0.15
   5 -13  -4    0.02    0.12
  -5 -13   4   -0.01    0.19
  -5 -13   4    0.52    0.23
   5 -13  -4    0.17    0.14
  -5 -13   4    0.31    0.21
   5  13  -4    0.29    0.19
   5  13  -4    0.24    0.17
  -4 -13   4    2.26    0.27
   4 -13  -4    2.64    0.26
   4 -13  -4    2.60    0.26
   4 -13  -4    2.92    0.34
  -4 -13   4    2.52    0.34
  -4 -13   4    2.68    0.35
   4 -13  -4    2.45    0.27
  -4  13   4    2.39    0.32
   4  13  -4    2.49    0.31
   3 -13  -4    1.88    0.24
   3 -13  -4    1.87    0.23
  -3 -13   4    1.61    0.24
   3 -13  -4    1.85    0.24
  -3 -13   4    1.63    0.27
  -3 -13   4    1.79    0.27
   3 -13  -4    2.16    0.24
   3  13  -4    2.20    0.29
  -3  13   4    1.90    0.28
   3  13  -4    1.88    0.27
  -2 -13   4    1.29    0.23
   2 -13  -4    1.52    0.20
   2 -13  -4    1.60    0.22
  -2 -13   4    1.79    0.25
   2 -13  -4    1.83    0.26
  -2 -13   4    1.66    0.25
  -2 -13   4    0.95    0.30
   2 -13  -4    1.39    0.19
   2  13  -4    1.56    0.24
   2  13  -4    1.89    0.26
  -2  13   4    1.76    0.24
   2  13  -4    1.41    0.31
  -1 -13   4    8.19    0.46
  -1 -13   4    8.23    0.47
  -1 -13   4    7.96    0.49
   1 -13  -4    7.91    0.40
   1 -13  -4    8.10    0.38
   1 -13  -4    8.35    0.42
  -1 -13   4    8.34    0.41
   1 -13  -4    8.18    0.41
  -1  13   4    7.57    0.42
   1  13  -4    7.40    0.42
   1  13  -4    8.05    0.43
   1  13  -4    7.94    0.41
   0 -13   4   39.99    1.32
   0 -13  -4   40.82    1.24
   0 -13  -4   41.60    1.08
   0 -13   4   39.63    1.29
   0 -13   4   40.84    1.23
   0 -13  -4   38.25    1.23
   0 -13   4   39.29    1.30
   0  13  -4   40.55    1.25
   0  13  -4   40.62    1.26
   0  13   4   39.75    1.22
  -1 -13  -4   -0.10    0.12
   1 -13   4    0.14    0.19
  -1 -13  -4   -0.07    0.14
   1 -13   4   -0.08    0.19
   1 -13   4    0.30    0.16
   1 -13   4    0.22    0.12
   1  13   4    0.08    0.12
  -1  13  -4   -0.16    0.14
  -1  13  -4    0.07    0.12
   2 -13   4    9.39    0.53
   2 -13   4   10.34    0.54
   2 -13   4    9.66    0.47
   2 -13   4    9.93    0.46
  -2 -13  -4    9.64    0.50
  -2 -13  -4   10.40    0.50
   2 -13   4    9.52    0.56
  -2  13  -4   10.21    0.46
   2  13   4   10.76    0.39
   2  13   4   10.39    0.43
  -2  13  -4    9.78    0.56
  -2  13  -4    9.84    0.47
   3 -13   4   30.63    1.02
   3 -13   4   30.35    1.08
   3 -13   4   31.78    1.01
  -3 -13  -4   31.61    1.08
   3  13   4   30.59    0.95
  -3  13  -4   30.03    1.01
  -3  13  -4   30.59    0.99
   3  13   4   30.10    0.99
   3  13   4   29.17    0.94
  -3  13  -4   31.83    1.06
   4 -13   4   28.98    1.03
  -4 -13  -4   28.51    0.89
   4 -13   4   28.22    0.96
  -4 -13  -4   29.33    1.06
   4 -13   4   29.84    0.98
  -4  13  -4   29.36    0.94
  -4  13  -4   26.71    1.01
   4  13   4   28.07    0.91
   4  13   4   25.87    0.92
  -4  13  -4   28.05    0.96
  -5 -13  -4   10.88    0.49
  -5 -13  -4    9.91    0.63
   5 -13   4   10.56    0.54
  -5  13  -4   11.82    0.54
  -5  13  -4   10.44    0.60
   5  13   4   10.21    0.53
   5  13   4   10.40    0.49
  -5  13  -4   11.26    0.49
  -6 -13  -4    4.09    0.56
[truncated: 327,106 more chars]
