# Supplementary material for: A monoclinic polymorph of 1,2-bis­[(1-methyl-1H-tetra­zol-5-yl)sulfan­yl]ethane (BMTTE)
Source: Acta Crystallogr E Crystallogr Commun. 2017 Sep 25;73(Pt 10):1523–5. doi: 10.1107/S205698901701341X (PMC5730309; doi:10.1107/S205698901701341X)
Supplement: Supplementary file 2 [file e-73-01523-Isup2.hkl]

data_I                                                                          
_shelx_title ' 32010201_0m in P2(1)/c'                                          
_shelx_refln_list_code          4                                               
_shelx_F_calc_maximum      130.86                                               
_exptl_crystal_F_000       536.00                                               
_reflns_d_resolution_high  0.7486                                               
                                                                                
loop_                                                                           
 _space_group_symop_operation_xyz                                               
 'x, y, z'                                                                      
 '-x, y+1/2, -z+1/2'                                                            
 '-x, -y, -z'                                                                   
 'x, -y-1/2, z-1/2'                                                             
                                                                                
_cell_length_a     8.2456                                                       
_cell_length_b    13.7471                                                       
_cell_length_c     9.6878                                                       
_cell_angle_alpha  90.000                                                       
_cell_angle_beta   92.643                                                       
_cell_angle_gamma  90.000                                                       
                                                                                
_shelx_F_squared_multiplier     1.000                                           
                                                                                
loop_                                                                           
 _refln_index_h                                                                 
 _refln_index_k                                                                 
 _refln_index_l                                                                 
 _refln_F_squared_calc                                                          
 _refln_F_squared_meas                                                          
 _refln_F_squared_sigma                                                         
 _refln_observed_status                                                         
   1   0   0         11.40         10.57         0.62 o                         
   2   0   0       7932.56       8227.78       225.25 o                         
   3   0   0         23.12         22.59         0.57 o                         
   4   0   0       7253.09       7512.98        80.04 o                         
   5   0   0        492.85        552.02         6.48 o                         
   6   0   0       6263.67       6021.08        63.18 o                         
   7   0   0        163.66        165.39         2.71 o                         
   8   0   0         11.53         10.88         0.84 o                         
   9   0   0       1343.35       1360.21        16.95 o                         
  10   0   0        148.50        134.92         5.11 o                         
  11   0   0        300.48        341.19        18.40 o                         
   1   1   0          4.15          3.26         0.14 o                         
   2   1   0          9.53         11.38         0.27 o                         
   3   1   0        136.16        133.48         1.34 o                         
   4   1   0       1160.13       1126.28         8.68 o                         
   5   1   0       1144.68       1223.23         9.50 o                         
   6   1   0       1404.63       1370.42        10.69 o                         
   7   1   0         48.35         50.57         0.98 o                         
   8   1   0        253.79        249.61         2.66 o                         
   9   1   0        483.94        486.51         5.35 o                         
  10   1   0        476.74        495.93         7.70 o                         
   0   2   0       2148.71       2242.70        32.72 o                         
   1   2   0         41.98         44.47         0.77 o                         
   2   2   0        753.40        704.68         7.32 o                         
   3   2   0        346.20        335.89         3.81 o                         
   4   2   0       2315.88       2187.75        15.77 o                         
   5   2   0        663.14        696.23         5.47 o                         
   6   2   0        160.66        144.02         1.65 o                         
   7   2   0        154.55        161.17         2.06 o                         
   8   2   0        780.61        765.53         6.60 o                         
   9   2   0        675.52        679.11         6.51 o                         
  10   2   0        538.93        546.63         7.52 o                         
   1   3   0       3629.33       3418.97        24.84 o                         
   2   3   0        856.91        829.48         5.47 o                         
   3   3   0       1860.52       1742.29        12.12 o                         
   4   3   0          0.49          5.20         0.34 o                         
   5   3   0        184.30        176.73         1.88 o                         
   6   3   0        687.23        710.49         5.72 o                         
   7   3   0         66.21         74.74         1.31 o                         
   8   3   0        298.31        290.59         3.14 o                         
   9   3   0         20.16         21.93         1.14 o                         
  10   3   0        517.37        507.89         7.12 o                         
   0   4   0       4720.95       4885.66        48.21 o                         
   1   4   0        862.07        842.01         5.71 o                         
   2   4   0       4555.04       4468.56        30.11 o                         
   3   4   0        457.62        453.55         3.42 o                         
   4   4   0        910.57        835.75         6.10 o                         
   5   4   0        310.94        302.21         2.83 o                         
   6   4   0       3289.55       3312.76        24.96 o                         
   7   4   0        139.23        142.33         1.87 o                         
   8   4   0        300.27        300.34         3.22 o                         
   9   4   0        180.89        173.23         2.90 o                         
  10   4   0        601.03        603.29         8.13 o                         
   1   5   0        593.20        578.97         4.52 o                         
   2   5   0        335.00        381.41         2.79 o                         
   3   5   0        122.76        119.23         1.15 o                         
   4   5   0        178.49        176.84         1.64 o                         
   5   5   0        723.77        745.67         6.11 o                         
   6   5   0        316.82        334.21         3.21 o                         
   7   5   0        122.18        129.21         1.79 o                         
   8   5   0         19.62         21.26         0.95 o                         
   9   5   0        107.50        113.48         2.25 o                         
  10   5   0          5.08          6.02         1.32 o                         
   0   6   0       2308.02       2434.00        23.73 o                         
   1   6   0       2009.51       2038.32        15.22 o                         
   2   6   0         22.00         18.71         0.40 o                         
   3   6   0        856.11        874.70         6.11 o                         
   4   6   0         14.56         11.57         0.55 o                         
   5   6   0       1412.05       1447.44        11.93 o                         
   6   6   0         14.87         23.79         0.82 o                         
   7   6   0        513.15        494.22         4.55 o                         
   8   6   0         19.65         19.32         1.04 o                         
   9   6   0        348.48        350.00         4.34 o                         
  10   6   0          0.11          0.55         1.30 o                         
   1   7   0        642.78        726.35         5.48 o                         
   2   7   0       1495.51       1557.29        10.93 o                         
   3   7   0        129.69        126.14         1.31 o                         
   4   7   0        640.39        654.63         5.14 o                         
   5   7   0         47.75         45.17         0.83 o                         
   6   7   0       1406.14       1420.89        11.75 o                         
   7   7   0        110.63        112.41         1.72 o                         
   8   7   0        440.85        434.60         4.91 o                         
   9   7   0         45.55         49.29         2.02 o                         
  10   7   0        108.13        106.37         4.27 o                         
   0   8   0       2600.78       2636.91        25.76 o                         
   1   8   0       2400.55       2266.08        15.74 o                         
   2   8   0         88.69         69.20         1.02 o                         
   3   8   0        401.48        399.24         3.08 o                         
   4   8   0        548.36        555.41         4.47 o                         
   5   8   0        577.85        585.97         4.79 o                         
   6   8   0         92.32         88.55         1.93 o                         
   7   8   0         85.61         83.46         1.78 o                         
   8   8   0        983.00        958.72        10.60 o                         
   9   8   0        150.23        149.90         5.32 o                         
   1   9   0         64.33         65.49         0.87 o                         
   2   9   0        653.08        739.82         5.51 o                         
   3   9   0        669.87        692.32         5.66 o                         
   4   9   0       1063.16       1029.36         7.85 o                         
   5   9   0        674.64        671.36         5.70 o                         
   6   9   0         93.85         91.17         1.63 o                         
   7   9   0        776.72        766.80         7.67 o                         
   8   9   0          4.60          4.91         1.02 o                         
   9   9   0        465.01        473.37         7.38 o                         
   0  10   0        871.62        889.47         8.67 o                         
   1  10   0       1826.48       1783.91        13.08 o                         
   2  10   0        927.89        900.24         6.44 o                         
   3  10   0       2094.10       2139.45        15.65 o                         
   4  10   0       1182.79       1205.96         8.54 o                         
   5  10   0         64.73         69.22         1.23 o                         
   6  10   0         16.12         17.10         0.85 o                         
   7  10   0        144.38        139.12         3.28 o                         
   8  10   0          7.81         10.31         1.65 o                         
   9  10   0         10.91         12.74         4.37 o                         
   1  11   0          7.92         10.74         0.47 o                         
   2  11   0        582.53        626.22         4.71 o                         
   3  11   0         97.96         92.56         1.23 o                         
   4  11   0         53.03         54.41         1.31 o                         
   5  11   0        988.85        969.34         9.22 o                         
   6  11   0        217.21        209.01         3.11 o                         
   7  11   0         65.56         68.40         2.46 o                         
   8  11   0        604.46        596.13         9.58 o                         
   0  12   0        874.17        898.62         9.53 o                         
   1  12   0        126.57         98.48         1.27 o                         
   2  12   0          0.25          0.68         0.40 o                         
   3  12   0        368.95        335.79         2.98 o                         
   4  12   0        137.57        138.28         1.69 o                         
   5  12   0          7.65         10.02         0.77 o                         
   6  12   0        186.67        195.52         3.79 o                         
   7  12   0         39.57         47.27         2.46 o                         
   8  12   0          3.69          8.76         2.27 o                         
   1  13   0         15.10         17.41         0.67 o                         
   2  13   0         11.12         20.04         0.81 o                         
   3  13   0         24.17         22.16         0.78 o                         
   4  13   0        316.97        315.33         3.18 o                         
   5  13   0          0.03          1.45         0.94 o                         
   6  13   0        515.02        504.27         7.35 o                         
   7  13   0          0.56          5.65         1.91 o                         
   0  14   0        165.51        178.29         2.80 o                         
   1  14   0         71.51         81.31         1.42 o                         
   2  14   0        167.87        167.76         1.85 o                         
   3  14   0        249.23        229.05         3.11 o                         
   4  14   0         85.40         81.31         1.71 o                         
   5  14   0         54.88         62.11         2.06 o                         
   6  14   0         35.59         38.46         2.97 o                         
   7  14   0        116.01        126.07         6.44 o                         
   1  15   0         21.72         26.26         1.07 o                         
   2  15   0          0.10          1.16         0.58 o                         
   3  15   0          1.90          3.73         0.67 o                         
   4  15   0        226.50        213.60         3.18 o                         
   5  15   0        146.65        148.58         3.96 o                         
   6  15   0         22.75         24.46         2.25 o                         
   0  16   0          3.99          4.62         1.13 o                         
   1  16   0       1891.11       1994.51        19.09 o                         
   2  16   0          1.81          2.66         0.71 o                         
   3  16   0        421.36        412.62         4.66 o                         
   4  16   0        100.76         92.04         2.64 o                         
   5  16   0       1316.72       1274.61        18.60 o                         
   1  17   0         14.11         15.26         1.09 o                         
   2  17   0         27.63         31.86         1.56 o                         
   3  17   0        118.41        116.40         3.17 o                         
   4  17   0        494.72        499.93        13.05 o                         
   0  18   0         15.10          4.69         4.42 o                         
   1  18   0       1111.82       1113.73        32.45 o                         
   2  18   0          0.67          0.69         3.17 o                         
 -10   1   1          2.04          2.28         1.11 o                         
  -9   1   1        590.50        617.70         6.08 o                         
  -8   1   1        189.54        194.30         2.30 o                         
  -7   1   1         46.47         59.29         1.00 o                         
  -6   1   1        198.94        203.09         2.15 o                         
  -5   1   1          1.02          0.62         0.22 o                         
  -4   1   1         76.90         70.06         0.83 o                         
  -3   1   1       4821.53       4904.37        45.00 o                         
  -2   1   1         53.38         52.88         0.54 o                         
  -1   1   1        940.34        912.35         8.06 o                         
   0   1   1          5.24          5.48         0.13 o                         
   1   1   1      14183.41      13385.17       284.02 o                         
   2   1   1          5.61          5.56         0.25 o                         
   3   1   1        521.30        513.97         4.35 o                         
   4   1   1        151.21        157.85         1.64 o                         
   5   1   1        433.06        488.68         4.43 o                         
   6   1   1        210.93        214.82         2.23 o                         
   7   1   1       1098.68       1207.32         9.67 o                         
   8   1   1         14.02         15.93         0.76 o                         
   9   1   1        667.35        650.40         7.52 o                         
  10   1   1        101.93        110.30         2.99 o                         
 -10   2   1         11.10         12.32         1.31 o                         
  -9   2   1        318.50        323.67         3.82 o                         
  -8   2   1        226.89        233.70         2.63 o                         
  -7   2   1          3.93          5.40         0.50 o                         
  -6   2   1        558.42        565.03         5.24 o                         
  -5   2   1         23.62         26.45         0.84 o                         
  -4   2   1        920.95        885.73         7.51 o                         
  -3   2   1          1.87          4.36         0.21 o                         
  -2   2   1       1879.16       1828.77        21.10 o                         
  -1   2   1         46.70         51.03         0.56 o                         
   0   2   1       6075.51       5993.30        88.34 o                         
   1   2   1         93.13         96.73         1.03 o                         
   2   2   1       1541.12       1504.42        11.27 o                         
   3   2   1         35.06         43.68         0.67 o                         
   4   2   1        404.27        398.91         4.12 o                         
   5   2   1         90.00         95.07         1.33 o                         
   6   2   1        891.90        900.73         7.31 o                         
   7   2   1        119.96        135.19         1.62 o                         
   8   2   1         77.46         79.43         1.28 o                         
   9   2   1         21.08         22.83         1.35 o                         
  10   2   1          3.52          4.76         1.26 o                         
 -10   3   1        302.70        323.38         5.02 o                         
  -9   3   1        193.05        179.25         2.49 o                         
  -8   3   1        365.33        367.78         3.80 o                         
  -7   3   1        227.97        242.46         2.59 o                         
  -6   3   1       1004.54        967.77        11.25 o                         
  -5   3   1       2354.35       2325.94        16.88 o                         
  -4   3   1       1070.53       1085.73         8.07 o                         
  -3   3   1        577.07        611.58         4.82 o                         
  -2   3   1          2.47          3.56         0.16 o                         
  -1   3   1        693.92        653.20         5.18 o                         
   0   3   1        287.51        272.89         1.99 o                         
   1   3   1       3459.86       3261.76        28.56 o                         
   2   3   1        524.85        515.29         3.89 o                         
   3   3   1       6202.20       6460.77        48.66 o                         
   4   3   1        517.34        554.99         4.57 o                         
   5   3   1       1415.69       1431.75        12.12 o                         
   6   3   1        593.51        587.35         4.84 o                         
   7   3   1        216.53        208.07         2.95 o                         
   8   3   1         83.73         83.01         1.34 o                         
   9   3   1       1546.74       1559.26        16.53 o                         
  10   3   1        317.23        314.59         5.84 o                         
 -10   4   1         11.20         10.26         1.42 o                         
  -9   4   1          5.01          5.50         0.82 o                         
  -8   4   1          0.27         -0.27         0.57 o                         
  -7   4   1        318.90        331.06         5.12 o                         
  -6   4   1       1430.15       1384.97        10.86 o                         
  -5   4   1         15.79         12.83         0.49 o                         
  -4   4   1        779.07        786.25         5.99 o                         
  -3   4   1        783.33        803.92         5.78 o                         
  -2   4   1       3516.22       3291.96        32.99 o                         
  -1   4   1       1004.96        964.12         6.98 o                         
   0   4   1      10420.42      10794.56       118.80 o                         
   1   4   1       1264.66       1236.25         8.90 o                         
   2   4   1        772.84        738.52         5.49 o                         
   3   4   1          2.28          0.98         0.19 o                         
   4   4   1       1247.87       1262.07         9.36 o                         
   5   4   1        146.72        164.80         1.71 o                         
   6   4   1        152.62        137.93         1.76 o                         
   7   4   1          2.06          2.11         0.51 o                         
   8   4   1          0.99          1.86         0.63 o                         
   9   4   1        882.93        885.03        10.12 o                         
  10   4   1          2.42          4.65         1.31 o                         
 -10   5   1       1049.41       1027.84        15.83 o                         
  -9   5   1         33.18         28.16         1.98 o                         
  -8   5   1        291.77        294.01         3.16 o                         
  -7   5   1         47.56         50.10         1.12 o                         
  -6   5   1       1263.02       1243.61         9.46 o                         
  -5   5   1        242.72        276.67         2.52 o                         
  -4   5   1        290.75        303.81         2.62 o                         
  -3   5   1        232.80        297.87         2.56 o                         
  -2   5   1         45.30         46.66         0.76 o                         
  -1   5   1        779.95        803.03         5.92 o                         
   0   5   1        188.25        181.15         1.60 o                         
   1   5   1        268.38        354.27         2.76 o                         
   2   5   1         42.69         44.77         0.57 o                         
   3   5   1          8.48         25.66         0.61 o                         
   4   5   1        282.84        282.23         2.93 o                         
   5   5   1        529.28        472.12         4.12 o                         
   6   5   1        528.71        525.22         4.59 o                         
   7   5   1          0.30          1.65         0.51 o                         
   8   5   1        394.72        384.63         3.75 o                         
   9   5   1        596.47        586.69         6.76 o                         
  10   5   1        270.04        268.79         4.76 o                         
 -10   6   1        194.91        190.28         4.57 o                         
  -9   6   1        569.72        560.21         6.85 o                         
  -8   6   1        214.35        225.16         2.87 o                         
  -7   6   1         62.23         71.53         1.32 o                         
  -6   6   1       1657.96       1628.34        12.20 o                         
  -5   6   1         18.48         15.68         0.60 o                         
  -4   6   1       1761.84       1738.75        17.12 o                         
  -3   6   1          0.32          0.60         0.20 o                         
  -2   6   1       2118.88       2067.97        14.33 o                         
  -1   6   1       1386.32       1420.01         9.92 o                         
   0   6   1       6035.80       6443.52        65.84 o                         
   1   6   1          3.76          7.74         0.32 o                         
   2   6   1       1906.08       1878.00        12.21 o                         
   3   6   1        148.81        163.91         1.63 o                         
   4   6   1       3020.15       2999.50        23.47 o                         
   5   6   1        959.55        967.89         8.49 o                         
   6   6   1       1278.90       1278.39        10.14 o                         
   7   6   1        795.63        799.79         6.84 o                         
   8   6   1        349.22        355.52         4.03 o                         
   9   6   1       1753.19       1747.74        17.18 o                         
  10   6   1         81.57         88.34         2.96 o                         
 -10   7   1        449.14        452.48         9.59 o                         
  -9   7   1        603.40        594.93         6.76 o                         
  -8   7   1        824.24        823.40         8.16 o                         
  -7   7   1        107.93        106.97         1.65 o                         
  -6   7   1       2124.51       2097.68        15.53 o                         
  -5   7   1        702.94        694.51         5.79 o                         
  -4   7   1        389.80        394.55         3.45 o                         
  -3   7   1        917.50        999.99         7.25 o                         
  -2   7   1       1501.21       1526.06        10.35 o                         
  -1   7   1        531.49        567.78         4.22 o                         
   0   7   1        164.55        192.10         1.86 o                         
   1   7   1       2542.23       2559.66        20.14 o                         
   2   7   1         38.23         44.63         0.67 o                         
   3   7   1       2290.88       2211.58        19.25 o                         
   4   7   1        603.67        613.45         5.07 o                         
   5   7   1       1680.55       1631.15        12.63 o                         
   6   7   1        594.77        579.32         5.27 o                         
   7   7   1       1162.94       1158.54         9.91 o                         
   8   7   1         63.95         73.46         2.03 o                         
   9   7   1        126.89        132.64         3.59 o                         
  10   7   1         80.12         83.38         3.80 o                         
  -9   8   1         13.60         15.18         1.67 o                         
  -8   8   1        285.04        279.01         6.24 o                         
  -7   8   1        247.65        237.16         3.15 o                         
  -6   8   1        371.56        354.28         3.67 o                         
  -5   8   1         55.25         50.83         1.02 o                         
  -4   8   1        896.75        881.25         6.80 o                         
  -3   8   1         61.37         48.65         0.78 o                         
  -2   8   1       1373.67       1330.20        10.08 o                         
  -1   8   1       1520.31       1589.74        10.79 o                         
   0   8   1       3095.13       2969.77        21.28 o                         
   1   8   1        221.35        188.46         1.74 o                         
   2   8   1        529.24        518.01         4.13 o                         
   3   8   1         83.85         94.87         1.10 o                         
   4   8   1        503.72        483.91         4.00 o                         
   5   8   1        899.83        898.00         7.31 o                         
   6   8   1        845.19        807.68         7.10 o                         
   7   8   1          7.53          8.38         0.75 o                         
   8   8   1          3.90          2.23         0.96 o                         
   9   8   1         46.68         51.49         2.40 o                         
  -9   9   1        108.38        115.02         6.56 o                         
  -8   9   1          0.42          3.79         1.29 o                         
  -7   9   1        374.43        361.06         4.33 o                         
  -6   9   1        170.17        169.38         2.37 o                         
  -5   9   1         30.04         40.88         0.95 o                         
  -4   9   1        112.48        104.36         1.39 o                         
  -3   9   1       1510.26       1545.05        10.63 o                         
  -2   9   1         29.94         25.67         0.56 o                         
  -1   9   1        392.35        409.95         3.65 o                         
   0   9   1        450.68        488.06         3.79 o                         
   1   9   1        438.04        511.89         4.09 o                         
   2   9   1         50.96         50.17         0.82 o                         
   3   9   1        686.59        684.77         5.19 o                         
   4   9   1        130.57        118.45         1.43 o                         
   5   9   1          1.31          2.30         0.45 o                         
   6   9   1         71.05         71.69         1.31 o                         
   7   9   1          5.43          6.41         0.83 o                         
   8   9   1        117.60        114.61         2.78 o                         
   9   9   1        166.87        160.30         4.36 o                         
  -9  10   1        344.11        346.82        18.38 o                         
  -8  10   1         61.91         58.28         2.60 o                         
  -7  10   1          0.20          2.24         0.92 o                         
  -6  10   1        562.78        537.66         5.20 o                         
  -5  10   1       2706.61       2631.98        20.97 o                         
  -4  10   1        972.07        981.97         7.33 o                         
  -3  10   1       1351.57       1297.32         9.38 o                         
  -2  10   1        470.30        478.94         3.67 o                         
  -1  10   1        819.59        779.37         6.02 o                         
   0  10   1        847.75        855.86         5.92 o                         
   1  10   1       2990.73       2804.84        22.98 o                         
   2  10   1       1285.06       1308.17        11.05 o                         
   3  10   1       2944.06       2907.22        21.04 o                         
   4  10   1        912.14        919.35         7.18 o                         
   5  10   1        113.00        114.37         1.51 o                         
   6  10   1        360.48        345.33         3.43 o                         
   7  10   1        919.97        901.47        10.83 o                         
   8  10   1        579.06        586.66         7.78 o                         
   9  10   1        441.91        446.93         9.39 o                         
  -8  11   1        171.51        173.30         4.63 o                         
  -7  11   1        361.01        369.35         5.37 o                         
  -6  11   1        128.68        119.79         2.53 o                         
  -5  11   1       1602.37       1600.76        12.53 o                         
  -4  11   1          0.30          1.93         0.43 o                         
  -3  11   1          0.48          1.21         0.33 o                         
  -2  11   1        263.63        287.98         2.47 o                         
  -1  11   1        105.01        111.74         1.30 o                         
   0  11   1        229.50        225.79         1.96 o                         
   1  11   1        146.73        160.37         1.72 o                         
   2  11   1        189.12        156.34         1.73 o                         
   3  11   1        347.89        351.00         3.29 o                         
   4  11   1       2185.71       2074.65        15.34 o                         
   5  11   1         91.07         95.34         1.37 o                         
   6  11   1          1.92          3.75         0.71 o                         
   7  11   1         24.99         26.23         1.60 o                         
   8  11   1         44.25         47.07         2.61 o                         
  -8  12   1         53.58         55.56         3.98 o                         
  -7  12   1       1106.52       1133.50        14.91 o                         
  -6  12   1         19.31         17.41         1.31 o                         
  -5  12   1        288.64        285.23         3.31 o                         
  -4  12   1         30.03         28.54         0.91 o                         
  -3  12   1         12.66         19.92         0.76 o                         
  -2  12   1         20.55         18.84         0.61 o                         
  -1  12   1       2724.37       2634.48        18.49 o                         
   0  12   1         45.46         41.04         0.83 o                         
   1  12   1        196.19        223.31         2.26 o                         
   2  12   1         24.00         20.85         0.83 o                         
   3  12   1        209.46        230.33         2.36 o                         
   4  12   1        254.48        249.61         2.80 o                         
   5  12   1       2375.04       2445.11        34.47 o                         
   6  12   1        172.91        176.39         3.85 o                         
   7  12   1        295.92        296.49         5.98 o                         
   8  12   1        585.05        615.08        47.08 o                         
  -7  13   1        636.78        634.13        10.81 o                         
  -6  13   1        108.23        112.26         3.48 o                         
  -5  13   1        394.98        388.51         5.33 o                         
  -4  13   1         12.89         11.91         0.71 o                         
  -3  13   1        264.86        264.70         2.57 o                         
  -2  13   1        121.31        137.00         1.54 o                         
  -1  13   1         78.69         79.69         1.20 o                         
   0  13   1         42.13         39.19         0.90 o                         
   1  13   1          5.66          8.87         0.51 o                         
   2  13   1         39.17         43.94         0.99 o                         
   3  13   1          8.53         10.47         0.61 o                         
   4  13   1         67.34         72.51         1.79 o                         
   5  13   1        288.68        293.62         4.04 o                         
   6  13   1        562.39        590.84         9.82 o                         
   7  13   1        190.83        189.63         5.63 o                         
  -7  14   1        330.92        313.88         9.69 o                         
  -6  14   1         22.68         26.50         2.38 o                         
  -5  14   1       1023.21       1021.03        12.12 o                         
  -4  14   1         72.69         75.52         1.74 o                         
  -3  14   1       3132.09       3148.79        26.23 o                         
  -2  14   1          4.04          4.80         0.51 o                         
  -1  14   1       2164.63       2241.56        15.44 o                         
   0  14   1          6.80          7.11         0.58 o                         
   1  14   1       4354.73       4348.95        29.19 o                         
   2  14   1         69.92         70.35         1.67 o                         
   3  14   1        938.87        937.22         8.91 o                         
   4  14   1         35.01         32.84         1.39 o                         
   5  14   1        690.96        668.21         8.61 o                         
   6  14   1        108.68        105.97         3.99 o                         
   7  14   1         62.14         63.40         5.59 o                         
  -6  15   1         30.69         30.82         3.39 o                         
  -5  15   1        517.79        513.53         7.79 o                         
  -4  15   1         75.59         77.71         1.82 o                         
  -3  15   1        358.28        361.53         4.04 o                         
  -2  15   1        244.86        232.11         2.89 o                         
  -1  15   1         13.60         15.93         0.87 o                         
   0  15   1         47.85         59.16         1.40 o                         
   1  15   1          0.67          2.69         0.67 o                         
   2  15   1        688.86        718.38         7.08 o                         
   3  15   1         97.34        100.24         2.01 o                         
   4  15   1        522.01        496.12         9.62 o                         
   5  15   1        232.56        228.30         4.34 o                         
   6  15   1        418.44        387.06        10.80 o                         
  -5  16   1        411.42        403.59         7.48 o                         
  -4  16   1          9.73         10.28         1.32 o                         
  -3  16   1        547.97        538.82         6.65 o                         
  -2  16   1          4.35          5.32         0.83 o                         
  -1  16   1        469.60        449.08         6.86 o                         
   0  16   1         20.35         22.34         1.28 o                         
   1  16   1        687.53        708.26         7.99 o                         
   2  16   1         17.13         21.20         1.04 o                         
   3  16   1        518.21        520.18         6.35 o                         
   4  16   1         65.45         69.13         2.43 o                         
   5  16   1        176.56        176.03         4.74 o                         
  -4  17   1          6.32          5.90         1.99 o                         
  -3  17   1         45.50         39.69         2.12 o                         
  -2  17   1          4.83          3.69         1.05 o                         
  -1  17   1         13.29         12.75         1.29 o                         
   0  17   1         91.06         81.56         2.43 o                         
   1  17   1          3.60          6.34         1.00 o                         
   2  17   1        120.63        118.73         2.37 o                         
   3  17   1         24.59         25.07         2.00 o                         
  -2  18   1         58.48         57.03         6.49 o                         
  -1  18   1        482.51        475.47         8.22 o                         
   0  18   1          4.57          8.34         2.09 o                         
   1  18   1          9.42         14.02         2.73 o                         
 -10   0   2         45.46         38.53         5.87 o                         
  -9   0   2         87.58         82.70         2.94 o                         
  -8   0   2       1253.31       1283.78        13.42 o                         
  -7   0   2         79.04         63.11         1.37 o                         
  -6   0   2       3512.64       3443.09        33.75 o                         
  -5   0   2          3.24          3.36         0.39 o                         
  -4   0   2       4095.65       4052.50        39.82 o                         
  -3   0   2         58.92         66.59         1.00 o                         
  -1   0   2       1394.61       1334.45        24.09 o                         
   1   0   2          4.37          5.07         0.24 o                         
   2   0   2       3850.54       3788.78        70.10 o                         
   3   0   2        298.06        322.86         5.56 o                         
   4   0   2       8238.24       8422.36        98.45 o                         
   5   0   2        447.68        452.15         6.20 o                         
   6   0   2          9.84          5.12         0.64 o                         
   7   0   2        742.48        768.23         9.21 o                         
   8   0   2        649.38        674.89         9.21 o                         
   9   0   2       1025.48       1062.05        15.27 o                         
  10   0   2        573.26        595.50        11.55 o                         
 -10   1   2        748.22        761.40        12.33 o                         
  -9   1   2          1.20          2.23         0.67 o                         
  -8   1   2        894.66        920.71         7.64 o                         
  -7   1   2         26.47         23.65         0.78 o                         
  -6   1   2       3429.93       3322.39        23.89 o                         
  -5   1   2         11.87         12.65         0.39 o                         
  -4   1   2        588.16        541.77         3.99 o                         
  -3   1   2        595.20        609.88         5.31 o                         
  -2   1   2       2830.29       2825.76        22.37 o                         
  -1   1   2      10311.42      10811.39       114.03 o                         
   0   1   2        980.08        959.06         8.60 o                         
   1   1   2         45.14         47.84         0.63 o                         
   2   1   2          0.01          0.45         0.14 o                         
   3   1   2       9865.73      10315.78        85.11 o                         
   4   1   2        109.36         99.64         1.29 o                         
   5   1   2       1672.80       1634.10        14.61 o                         
   6   1   2         91.21         81.81         1.34 o                         
   7   1   2       1268.48       1328.16        10.61 o                         
   8   1   2          0.89          0.09         0.60 o                         
   9   1   2        853.30        879.32         9.18 o                         
  10   1   2        162.57        163.05         3.66 o                         
 -10   2   2        356.27        352.10         8.68 o                         
  -9   2   2         46.69         45.63         1.29 o                         
  -8   2   2         26.32         29.36         0.97 o                         
  -7   2   2          9.77          9.38         0.59 o                         
  -6   2   2       1181.59       1145.65         8.68 o                         
  -5   2   2        150.20        145.12         1.64 o                         
  -4   2   2        353.89        296.19         2.70 o                         
  -3   2   2        381.24        388.26         2.91 o                         
  -2   2   2       6269.70       6537.44        49.07 o                         
  -1   2   2          1.72          2.96         0.22 o                         
   0   2   2       4715.88       4600.27        42.44 o                         
   1   2   2         49.26         52.03         0.65 o                         
   2   2   2        558.93        492.26         4.54 o                         
   3   2   2        247.92        254.12         2.39 o                         
   4   2   2          1.31          1.11         0.28 o                         
   5   2   2        516.45        526.99         4.54 o                         
   6   2   2       1523.28       1479.14        12.14 o                         
   7   2   2        402.10        395.93         4.01 o                         
   8   2   2        286.77        280.52         2.88 o                         
   9   2   2       1517.57       1551.01        14.24 o                         
  10   2   2         32.04         41.95         2.39 o                         
 -10   3   2        613.26        612.02         9.14 o                         
  -9   3   2          0.18          0.73         0.65 o                         
  -8   3   2        534.04        550.64         4.94 o                         
  -7   3   2         94.71        105.42         1.47 o                         
  -6   3   2        574.86        519.37         4.44 o                         
  -5   3   2         59.13         62.42         0.88 o                         
  -4   3   2        784.48        769.46         6.09 o                         
  -3   3   2       1415.76       1357.45         9.17 o                         
  -2   3   2         46.61         43.17         0.54 o                         
  -1   3   2         47.07         60.84         1.28 o                         
   0   3   2         32.51         35.47         0.39 o                         
   1   3   2       3476.09       3409.31        28.12 o                         
   2   3   2        448.59        476.19         4.20 o                         
   3   3   2       2390.46       2437.88        20.00 o                         
   4   3   2          0.00          0.43         0.28 o                         
   5   3   2       1395.99       1401.50        10.92 o                         
   6   3   2         89.69         86.51         1.28 o                         
   7   3   2        317.55        321.05         3.27 o                         
   8   3   2          0.16          2.28         0.53 o                         
   9   3   2        673.04        663.22         6.39 o                         
  10   3   2          5.96          7.93         1.52 o                         
 -10   4   2         31.40         37.43         2.37 o                         
  -9   4   2         16.36         16.11         1.15 o                         
  -8   4   2        501.88        510.73         4.66 o                         
  -7   4   2         27.44         27.49         0.93 o                         
  -6   4   2        124.01        116.66         1.47 o                         
  -5   4   2        262.41        266.11         2.54 o                         
  -4   4   2        872.15        831.60         6.58 o                         
  -3   4   2          6.93         12.41         0.33 o                         
  -2   4   2       1440.81       1352.60         9.43 o                         
  -1   4   2       1040.10        988.43         8.86 o                         
   0   4   2       7824.22       7915.62        54.70 o                         
   1   4   2        209.62        212.11         1.83 o                         
   2   4   2        289.26        251.04         2.18 o                         
   3   4   2         86.56         89.23         1.06 o                         
   4   4   2       6805.76       7022.44        63.24 o                         
   5   4   2        363.28        366.02         3.34 o                         
   6   4   2        781.69        775.48         6.23 o                         
   7   4   2        142.69        133.82         1.68 o                         
   8   4   2        782.97        774.05         6.16 o                         
   9   4   2        418.11        414.23         5.20 o                         
  10   4   2        629.33        656.81         8.86 o                         
 -10   5   2         91.32         89.73         3.86 o                         
  -9   5   2        211.46        210.25         3.30 o                         
  -8   5   2        628.88        620.69         6.11 o                         
  -7   5   2        981.70       1002.37         8.55 o                         
  -6   5   2        760.44        762.50         6.59 o                         
  -5   5   2        759.66        765.14         6.24 o                         
  -4   5   2        459.27        486.11         4.08 o                         
  -3   5   2        761.33        771.09         5.41 o                         
  -2   5   2       1455.77       1438.05        10.42 o                         
  -1   5   2        228.43        256.29         2.19 o                         
   0   5   2        152.62        133.11         1.11 o                         
   1   5   2         93.06        105.09         1.44 o                         
   2   5   2         12.12         23.68         0.47 o                         
   3   5   2         74.37         93.23         1.06 o                         
   4   5   2        152.80        140.67         1.63 o                         
   5   5   2         29.36         34.90         0.81 o                         
   6   5   2         39.60         45.78         0.96 o                         
   7   5   2          2.83          2.93         0.49 o                         
   8   5   2        317.79        320.54         3.09 o                         
   9   5   2         62.31         61.50         2.02 o                         
  10   5   2         16.90         15.62         1.69 o                         
 -10   6   2          5.55          6.39         1.96 o                         
  -9   6   2        101.42         92.82         2.32 o                         
  -8   6   2          6.45         12.59         0.95 o                         
  -7   6   2        383.81        414.54         3.94 o                         
  -6   6   2          8.10          9.42         0.59 o                         
  -5   6   2        349.36        344.48         3.18 o                         
  -4   6   2         38.32         41.24         0.64 o                         
  -3   6   2        631.50        629.42         4.87 o                         
  -2   6   2       1123.48       1174.46         9.01 o                         
  -1   6   2        890.78        922.91         7.44 o                         
   0   6   2        216.03        278.11         2.28 o                         
   1   6   2       1265.88       1285.56        10.47 o                         
   2   6   2        150.18        181.92         1.81 o                         
   3   6   2       1125.07       1170.10         8.70 o                         
   4   6   2        138.71        164.52         1.76 o                         
   5   6   2        808.67        822.58         6.73 o                         
   6   6   2        261.60        255.92         2.66 o                         
   7   6   2        490.23        466.16         4.34 o                         
   8   6   2         15.60         13.78         1.06 o                         
   9   6   2          4.62          7.18         1.19 o                         
  10   6   2        100.14         91.38         5.88 o                         
 -10   7   2        211.12        211.43        11.13 o                         
  -9   7   2        117.41        119.05         2.93 o                         
  -8   7   2        470.86        457.57         5.12 o                         
  -7   7   2        111.59        114.62         1.73 o                         
  -6   7   2         50.93         51.42         1.17 o                         
  -5   7   2        594.42        566.41         4.66 o                         
  -4   7   2        619.32        659.82         5.39 o                         
  -3   7   2         66.91         77.30         1.04 o                         
  -2   7   2        584.74        583.55         4.56 o                         
  -1   7   2        856.81        875.84         6.84 o                         
   0   7   2       2667.58       2738.80        19.64 o                         
   1   7   2         27.68         34.99         0.60 o                         
   2   7   2       1247.76       1234.16         9.91 o                         
   3   7   2         43.73         44.70         0.76 o                         
   4   7   2       3190.77       3084.75        24.17 o                         
   5   7   2        105.04        109.69         1.46 o                         
   6   7   2       1241.27       1195.72         9.68 o                         
   7   7   2          9.01          8.16         0.66 o                         
   8   7   2        167.24        184.95         3.01 o                         
   9   7   2        135.75        142.94         3.11 o                         
  -9   8   2          0.95         -0.02         1.52 o                         
  -8   8   2         70.43         69.73         2.04 o                         
  -7   8   2        654.69        649.83         5.53 o                         
  -6   8   2         24.11         21.62         0.84 o                         
  -5   8   2        305.42        297.47         2.91 o                         
  -4   8   2        179.73        172.70         1.84 o                         
  -3   8   2       1059.68       1045.21         8.21 o                         
  -2   8   2       1958.34       1962.36        14.27 o                         
  -1   8   2       1840.66       1783.48        14.81 o                         
   0   8   2        470.93        451.36         3.77 o                         
   1   8   2        410.44        419.71         3.84 o                         
   2   8   2        868.95        932.71         7.68 o                         
   3   8   2         99.02         89.44         1.14 o                         
   4   8   2         41.72         48.98         0.88 o                         
   5   8   2         84.05         82.28         1.27 o                         
   6   8   2       1079.80       1087.23         8.86 o                         
   7   8   2        176.08        168.83         2.50 o                         
   8   8   2       1087.33       1060.16        11.68 o                         
   9   8   2         78.79         82.21         2.87 o                         
  -9   9   2        681.65        679.14        12.85 o                         
  -8   9   2          1.06          2.29         1.01 o                         
  -7   9   2        321.34        321.39         3.66 o                         
  -6   9   2        571.55        553.57         4.96 o                         
  -5   9   2       1145.04       1158.39         8.88 o                         
  -4   9   2        526.51        575.25         4.70 o                         
  -3   9   2        308.83        329.91         2.81 o                         
  -2   9   2        103.38        103.90         1.25 o                         
  -1   9   2        166.98        192.81         1.96 o                         
   0   9   2        257.31        299.30         2.83 o                         
   1   9   2         41.51         32.39         0.69 o                         
   2   9   2       1596.39       1582.85        11.64 o                         
   3   9   2        489.19        480.25         4.14 o                         
   4   9   2        450.88        435.11         3.59 o                         
   5   9   2       1065.53       1021.38        10.20 o                         
   6   9   2        117.76        108.62         1.85 o                         
   7   9   2        239.85        247.30         3.14 o                         
   8   9   2        331.62        340.41         5.32 o                         
   9   9   2        276.41        281.11         5.45 o                         
  -9  10   2          0.30          2.19         3.05 o                         
  -8  10   2          9.97         14.13         1.45 o                         
  -7  10   2         50.49         49.82         1.60 o                         
  -6  10   2       1274.80       1271.79        10.73 o                         
  -5  10   2       1131.22       1153.61         8.91 o                         
  -4  10   2        747.48        749.45         5.76 o                         
  -3  10   2       1008.80        998.62         8.01 o                         
  -2  10   2        372.72        360.53         3.15 o                         
  -1  10   2       1908.96       1885.37        15.87 o                         
   0  10   2       1695.13       1703.05        13.62 o                         
   1  10   2       2530.69       2580.27        19.42 o                         
   2  10   2        803.68        825.81         6.40 o                         
   3  10   2        149.97        165.32         1.80 o                         
   4  10   2         10.87         11.45         0.61 o                         
   5  10   2        151.91        147.29         1.83 o                         
   6  10   2        107.73         95.55         1.78 o                         
   7  10   2         24.35         26.50         1.31 o                         
   8  10   2         79.24         80.42         3.17 o                         
  -8  11   2         32.77         29.14         2.16 o                         
  -7  11   2        279.23        278.52         4.21 o                         
  -6  11   2         19.94         19.66         1.22 o                         
  -5  11   2         23.06         23.19         0.84 o                         
  -4  11   2        471.65        468.10         4.05 o                         
  -3  11   2          1.85          2.04         0.42 o                         
  -2  11   2         37.13         34.05         0.83 o                         
  -1  11   2        217.24        221.65         2.29 o                         
   0  11   2        434.17        470.51         3.91 o                         
   1  11   2         39.32         28.57         0.77 o                         
   2  11   2        201.34        177.67         1.94 o                         
   3  11   2       1569.34       1573.15        12.88 o                         
   4  11   2        189.28        192.92         2.21 o                         
   5  11   2        200.53        191.45         2.29 o                         
   6  11   2       1172.59       1217.96        11.34 o                         
   7  11   2        188.59        190.13         3.06 o                         
   8  11   2         37.11         39.49         4.22 o                         
  -8  12   2         15.11         19.55         3.23 o                         
  -7  12   2         69.86         77.67         2.61 o                         
  -6  12   2        156.45        152.88         2.35 o                         
  -5  12   2        365.16        356.11         3.88 o                         
  -4  12   2          2.28          2.49         0.52 o                         
  -3  12   2         17.61         11.56         0.68 o                         
  -2  12   2        327.83        321.25         3.14 o                         
  -1  12   2         71.61         62.90         1.15 o                         
   0  12   2        181.74        200.01         1.97 o                         
   1  12   2        411.76        384.52         3.92 o                         
   2  12   2          9.01         11.91         0.59 o                         
   3  12   2         94.60        108.51         1.58 o                         
   4  12   2        303.91        310.90         3.06 o                         
   5  12   2          0.10          2.50         0.74 o                         
   6  12   2         30.47         33.47         1.43 o                         
   7  12   2          0.66          3.92         1.69 o                         
   8  12   2         52.96         48.89         3.59 o                         
  -7  13   2         20.86         23.63         1.94 o                         
  -6  13   2        514.20        515.14         8.69 o                         
  -5  13   2          0.26          0.54         0.85 o                         
  -4  13   2          8.36          5.61         0.71 o                         
  -3  13   2          1.36          1.51         0.53 o                         
  -2  13   2         19.56         19.29         0.81 o                         
  -1  13   2         73.17         71.97         1.37 o                         
   0  13   2          0.55          3.23         0.44 o                         
   1  13   2          3.77          3.32         0.47 o                         
   2  13   2        526.72        520.93         4.63 o                         
   3  13   2         61.81         63.87         1.33 o                         
   4  13   2        151.20        154.91         2.49 o                         
   5  13   2         76.83         75.92         1.84 o                         
   6  13   2         68.48         80.50         2.25 o                         
   7  13   2        153.69        153.40         7.96 o                         
  -6  14   2          6.59         15.44         3.11 o                         
  -5  14   2         69.61         75.21         2.09 o                         
  -4  14   2        194.89        196.72         3.43 o                         
  -3  14   2        349.81        355.09         3.98 o                         
  -2  14   2          9.14         10.97         0.79 o                         
  -1  14   2         48.11         57.65         1.31 o                         
   0  14   2        235.67        241.32         2.50 o                         
   1  14   2        157.49        130.44         1.69 o                         
   2  14   2         14.05         15.38         0.85 o                         
   3  14   2          0.46          1.69         0.77 o                         
   4  14   2        100.97        102.57         2.55 o                         
   5  14   2        348.32        357.75         5.23 o                         
   6  14   2         36.09         38.40         2.58 o                         
  -6  15   2          0.74          3.18         1.52 o                         
  -5  15   2         52.86         52.06         2.27 o                         
  -4  15   2          0.36          1.14         0.92 o                         
  -3  15   2         49.78         54.16         1.84 o                         
  -2  15   2        320.34        328.78         4.80 o                         
  -1  15   2         75.30         74.85         2.32 o                         
   0  15   2        152.97        177.01         2.87 o                         
   1  15   2         18.43         18.20         0.97 o                         
   2  15   2        288.98        273.55         3.38 o                         
   3  15   2          7.09          8.05         1.22 o                         
   4  15   2        718.34        704.06         8.25 o                         
   5  15   2          7.95          9.81         1.83 o                         
   6  15   2          1.20         -3.45         3.45 o                         
  -5  16   2        439.50        424.07         6.92 o                         
  -4  16   2          0.82          0.14         1.18 o                         
  -3  16   2        554.61        593.86         7.21 o                         
  -2  16   2         43.52         45.27         1.84 o                         
  -1  16   2       1764.35       1828.96        20.40 o                         
   0  16   2          0.01          1.20         0.75 o                         
   1  16   2        542.06        547.64         6.45 o                         
   2  16   2          4.73          6.36         0.80 o                         
   3  16   2        645.16        637.06         7.64 o                         
   4  16   2         88.98         84.08         2.68 o                         
   5  16   2        470.84        464.10        10.95 o                         
  -3  17   2        126.52        119.06         3.71 o                         
  -2  17   2        349.37        340.98         4.85 o                         
  -1  17   2        113.68        112.19         2.96 o                         
   0  17   2         78.67         79.06         2.35 o                         
   1  17   2          0.33          0.18         1.27 o                         
   2  17   2        698.06        679.46        10.85 o                         
   3  17   2         20.80         24.05         1.75 o                         
  -1  18   2        886.65        891.04        25.85 o                         
   0  18   2          7.24         13.49         2.06 o                         
   1  18   2        789.59        832.91        24.73 o                         
 -10   1   3        206.92        212.15         5.28 o                         
  -9   1   3         14.21         15.64         1.10 o                         
  -8   1   3         71.08         77.92         1.54 o                         
  -7   1   3         76.03         77.06         1.40 o                         
  -6   1   3        123.46        115.52         1.47 o                         
  -5   1   3        939.56        996.16         7.84 o                         
  -4   1   3         76.40         81.60         0.98 o                         
  -3   1   3       1677.98       1698.99        12.76 o                         
  -2   1   3          0.02          0.52         0.13 o                         
  -1   1   3      17124.11      18590.81       283.50 o                         
   0   1   3         10.37         12.03         0.29 o                         
   1   1   3        793.53        770.17         7.69 o                         
   2   1   3        109.73        113.41         1.26 o                         
   3   1   3       1259.05       1324.08        10.60 o                         
   4   1   3        115.76        125.75         1.61 o                         
   5   1   3       2490.40       2652.92        22.05 o                         
   6   1   3          2.22          3.70         0.51 o                         
   7   1   3       1416.37       1362.79        11.45 o                         
   8   1   3         36.03         37.93         1.27 o                         
   9   1   3         94.40         87.71         2.08 o                         
  10   1   3          0.26          0.74         1.33 o                         
 -10   2   3         61.64         54.72         3.18 o                         
  -9   2   3          1.37          3.67         0.88 o                         
  -8   2   3         77.63         85.42         1.77 o                         
  -7   2   3         45.40         45.95         0.97 o                         
  -6   2   3        598.96        581.63         4.67 o                         
  -5   2   3          0.89          1.08         0.21 o                         
  -4   2   3        364.99        394.98         3.46 o                         
  -3   2   3         38.13         33.86         0.55 o                         
  -2   2   3        989.52        988.02         9.20 o                         
  -1   2   3        960.70        954.89         7.54 o                         
   0   2   3       2274.65       2228.10        16.65 o                         
   1   2   3        139.56        145.71         1.63 o                         
   2   2   3         61.40         86.14         1.04 o                         
   3   2   3         69.84         80.67         1.07 o                         
   4   2   3       1342.12       1417.77        11.47 o                         
   5   2   3         22.62         22.94         0.77 o                         
   6   2   3        107.97        132.12         1.81 o                         
   7   2   3          1.86          4.75         0.59 o                         
   8   2   3          5.02          9.41         0.72 o                         
   9   2   3        455.68        463.70         5.12 o                         
  10   2   3         83.95         90.09         2.98 o                         
 -10   3   3        345.18        350.32         7.14 o                         
  -9   3   3        129.33        132.71         2.83 o                         
  -8   3   3        349.74        346.37         3.39 o                         
  -7   3   3        429.18        441.76         3.97 o                         
  -6   3   3       1385.67       1393.08        12.61 o                         
  -5   3   3         13.33         22.65         0.56 o                         
  -4   3   3        117.00        109.85         1.15 o                         
  -3   3   3        420.39        427.86         3.22 o                         
  -2   3   3        219.77        222.87         1.87 o                         
  -1   3   3        496.74        521.41         4.09 o                         
   0   3   3         17.05         14.50         0.29 o                         
   1   3   3       3295.40       3422.17        25.59 o                         
   2   3   3        182.16        189.90         2.04 o                         
   3   3   3       2627.44       2622.69        21.54 o                         
   4   3   3        439.09        435.48         4.16 o                         
   5   3   3        708.52        660.10         5.82 o                         
   6   3   3         81.18         69.21         1.17 o                         
   7   3   3       1780.37       1787.57        14.08 o                         
   8   3   3         36.83         38.04         1.38 o                         
   9   3   3       1270.64       1276.31        12.02 o                         
  10   3   3         12.17         14.97         1.60 o                         
 -10   4   3         18.44         19.64         2.29 o                         
  -9   4   3        195.92        196.47         2.60 o                         
  -8   4   3        241.49        236.20         2.61 o                         
  -7   4   3        419.22        405.11         3.71 o                         
  -6   4   3        596.47        598.59         5.04 o                         
  -5   4   3        486.60        527.63         4.25 o                         
  -4   4   3        707.12        641.85         4.77 o                         
  -3   4   3       1095.59       1047.63         7.74 o                         
  -2   4   3       2829.29       2587.52        21.12 o                         
  -1   4   3       1241.99       1224.32         8.90 o                         
   0   4   3       2460.53       2430.55        17.45 o                         
   1   4   3        110.24        107.99         1.14 o                         
   2   4   3          6.21          3.40         0.27 o                         
   3   4   3        656.82        672.08         7.27 o                         
   4   4   3         63.64         47.02         0.95 o                         
   5   4   3          0.15          0.38         0.32 o                         
   6   4   3          3.67          1.42         0.48 o                         
   7   4   3        304.28        312.38         3.24 o                         
   8   4   3        390.89        389.38         4.49 o                         
   9   4   3        624.30        602.83         6.43 o                         
  10   4   3          8.93         11.43         1.62 o                         
 -10   5   3        212.56        209.98         5.50 o                         
  -9   5   3         35.31         34.52         1.43 o                         
  -8   5   3        499.52        505.17         4.79 o                         
  -7   5   3        642.47        643.64         5.51 o                         
  -6   5   3        885.75        860.49         6.74 o                         
  -5   5   3        101.29        114.26         1.45 o                         
  -4   5   3         95.38         84.68         0.97 o                         
  -3   5   3        584.93        600.79         4.46 o                         
  -2   5   3        242.59        230.40         2.60 o                         
  -1   5   3        840.36        781.36         6.33 o                         
   0   5   3         80.13         84.07         0.86 o                         
   1   5   3         10.19         35.07         0.61 o                         
   2   5   3          1.20          5.07         0.35 o                         
   3   5   3       3369.52       3153.78        23.56 o                         
   4   5   3        214.72        235.93         2.43 o                         
   5   5   3        660.95        684.35         5.74 o                         
   6   5   3        242.46        218.89         2.31 o                         
   7   5   3       1537.93       1548.22        11.84 o                         
   8   5   3          0.01         -0.23         0.67 o                         
   9   5   3        908.66        914.16         9.59 o                         
  10   5   3        122.96        123.00         3.94 o                         
 -10   6   3         14.85         15.65         2.81 o                         
  -9   6   3          4.14          4.34         1.02 o                         
  -8   6   3         93.85         91.75         1.64 o                         
  -7   6   3        507.86        522.49         4.65 o                         
  -6   6   3        793.87        770.63         7.18 o                         
  -5   6   3         31.63         33.67         0.75 o                         
  -4   6   3        310.83        297.62         2.49 o                         
  -3   6   3       2210.27       2139.75        14.88 o                         
  -2   6   3       1374.99       1358.73        13.65 o                         
  -1   6   3        196.51        188.65         1.81 o                         
   0   6   3       2867.78       2895.55        22.60 o                         
   1   6   3        103.10        121.54         1.25 o                         
   2   6   3       1285.10       1359.33        10.39 o                         
   3   6   3        493.83        523.30         4.21 o                         
   4   6   3        947.70        992.41         8.74 o                         
   5   6   3       1180.19       1182.83         9.42 o                         
   6   6   3        682.96        661.58         5.95 o                         
   7   6   3       1207.01       1204.55         9.44 o                         
   8   6   3         23.47         22.12         1.15 o                         
   9   6   3        738.09        745.94         8.84 o                         
  -9   7   3         59.65         53.32         2.19 o                         
  -8   7   3       1231.26       1233.28        10.52 o                         
  -7   7   3         43.45         42.80         1.11 o                         
  -6   7   3       1111.80       1105.07         8.87 o                         
  -5   7   3        150.67        162.52         1.76 o                         
  -4   7   3       1148.06       1180.50         8.52 o                         
  -3   7   3        673.20        684.52         5.84 o                         
  -2   7   3         76.07         73.57         1.26 o                         
  -1   7   3       5890.38       6099.27        61.67 o                         
   0   7   3        113.92        109.35         1.29 o                         
   1   7   3       1468.82       1404.12        10.28 o                         
   2   7   3         78.14         74.61         1.04 o                         
   3   7   3       5225.14       5002.82        37.13 o                         
   4   7   3          3.85          4.58         0.38 o                         
   5   7   3       2576.62       2442.82        18.64 o                         
   6   7   3         13.97         13.88         0.80 o                         
   7   7   3        223.20        250.85         2.94 o                         
   8   7   3        149.19        147.10         2.53 o                         
   9   7   3        295.84        297.95         5.17 o                         
  -9   8   3         37.82         31.09         1.91 o                         
  -8   8   3          1.49          3.47         0.81 o                         
  -7   8   3         65.23         61.30         1.33 o                         
  -6   8   3        318.02        309.97         3.07 o                         
  -5   8   3          1.42          2.17         0.35 o                         
  -4   8   3        279.34        289.93         2.74 o                         
  -3   8   3         73.18         82.07         1.14 o                         
  -2   8   3        490.58        478.33         3.89 o                         
  -1   8   3         22.57         32.66         0.74 o                         
   0   8   3        240.81        239.75         2.39 o                         
   1   8   3        903.38        961.21         7.24 o                         
   2   8   3          1.66          5.80         0.37 o                         
   3   8   3        100.01        105.76         1.34 o                         
   4   8   3        313.98        314.82         2.86 o                         
   5   8   3        124.42        121.26         1.67 o                         
   6   8   3         99.91         90.77         1.55 o                         
   7   8   3         66.82         60.33         1.70 o                         
   8   8   3          4.93          6.93         0.92 o                         
   9   8   3        572.42        549.11        11.09 o                         
  -9   9   3        224.21        198.61         7.51 o                         
  -8   9   3        189.67        185.17         3.54 o                         
  -7   9   3        446.54        453.76         4.74 o                         
  -6   9   3        701.15        692.09         6.23 o                         
  -5   9   3       1918.62       1906.21        16.73 o                         
  -4   9   3         60.25         56.04         1.04 o                         
  -3   9   3        911.77        918.59         7.10 o                         
  -2   9   3       1649.06       1666.81        14.08 o                         
  -1   9   3        151.66        135.51         1.62 o                         
   0   9   3        633.81        630.94         5.45 o                         
   1   9   3       1407.46       1429.22        11.53 o                         
   2   9   3        197.92        191.09         1.97 o                         
   3   9   3        527.06        523.30         4.33 o                         
   4   9   3       1155.58       1112.65         8.91 o                         
   5   9   3        165.16        159.33         1.94 o                         
   6   9   3        246.39        252.88         2.77 o                         
   7   9   3        645.26        616.27         6.74 o                         
   8   9   3        180.54        191.85         4.62 o                         
   9   9   3        552.88        529.59         8.36 o                         
  -8  10   3         11.67         11.22         1.55 o                         
  -7  10   3        479.47        481.22         5.58 o                         
  -6  10   3         60.62         60.07         1.37 o                         
  -5  10   3        428.56        401.47         3.59 o                         
  -4  10   3         45.54         43.42         1.01 o                         
  -3  10   3          2.06          1.28         0.40 o                         
  -2  10   3          1.18          1.46         0.34 o                         
  -1  10   3       1459.09       1459.11        11.84 o                         
   0  10   3        600.10        650.76         5.94 o                         
   1  10   3       1873.40       1946.86        16.84 o                         
   2  10   3         53.16         57.77         0.96 o                         
   3  10   3        122.65        112.76         1.45 o                         
   4  10   3        273.05        269.52         2.68 o                         
   5  10   3       1325.38       1282.77        10.31 o                         
   6  10   3        301.90        288.91         3.67 o                         
   7  10   3        192.24        196.09         3.14 o                         
   8  10   3        332.63        325.87         6.48 o                         
  -8  11   3          1.27          3.38         1.65 o                         
  -7  11   3       1548.52       1586.36        17.07 o                         
  -6  11   3        167.33        167.49         2.79 o                         
  -5  11   3         88.76         94.29         1.56 o                         
  -4  11   3        373.65        379.17         3.63 o                         
  -3  11   3        220.53        210.94         2.23 o                         
  -2  11   3       1718.70       1673.01        12.98 o                         
  -1  11   3        548.18        580.38         4.97 o                         
   0  11   3       1000.07        965.61         8.11 o                         
   1  11   3          6.23          4.52         0.38 o                         
   2  11   3       3768.05       3553.79        26.70 o                         
   3  11   3         49.58         51.55         1.04 o                         
   4  11   3        748.97        704.13         5.79 o                         
   5  11   3         97.50        106.31         1.75 o                         
   6  11   3        379.56        369.84         4.52 o                         
   7  11   3         51.99         52.70         1.99 o                         
   8  11   3        356.85        329.15         6.66 o                         
  -8  12   3        120.51        123.44         5.20 o                         
  -7  12   3          1.50          4.80         1.56 o                         
  -6  12   3        387.13        388.01         5.22 o                         
  -5  12   3          7.21          6.05         0.81 o                         
  -4  12   3         86.35         90.84         1.47 o                         
  -3  12   3        559.65        512.95         4.84 o                         
  -2  12   3        507.83        502.33         4.50 o                         
  -1  12   3         58.08         69.21         1.60 o                         
   0  12   3        244.18        250.28         3.10 o                         
   1  12   3         75.10         92.19         1.33 o                         
   2  12   3         32.60         33.41         0.94 o                         
   3  12   3       1001.39       1040.05         8.16 o                         
   4  12   3         88.81         91.90         1.52 o                         
   5  12   3        351.69        360.94         4.18 o                         
   6  12   3        239.99        242.78         3.45 o                         
   7  12   3         16.57         25.76         2.87 o                         
  -7  13   3        334.54        330.15         6.63 o                         
  -6  13   3          1.77          1.62         1.22 o                         
  -5  13   3        766.88        769.57         7.71 o                         
  -4  13   3         60.16         64.98         1.54 o                         
  -3  13   3        271.13        275.59         3.03 o                         
  -2  13   3        405.59        397.04         3.84 o                         
  -1  13   3        186.93        198.14         2.30 o                         
   0  13   3        134.54        153.61         1.93 o                         
   1  13   3        143.50        144.62         1.81 o                         
   2  13   3        215.60        230.51         3.08 o                         
   3  13   3          0.14          0.75         0.59 o                         
   4  13   3       2409.23       2492.45        23.43 o                         
   5  13   3         68.50         77.08         2.32 o                         
   6  13   3        989.71       1010.84        12.38 o                         
   7  13   3         15.26         14.05         1.96 o                         
  -6  14   3         33.22         32.61         2.14 o                         
  -5  14   3       1376.35       1388.44        16.05 o                         
  -4  14   3        131.75        135.59         2.62 o                         
  -3  14   3        509.24        539.72         5.45 o                         
  -2  14   3        126.76        129.82         2.08 o                         
  -1  14   3       2878.70       2910.79        24.41 o                         
   0  14   3         73.42         80.11         1.52 o                         
   1  14   3        413.00        406.30         4.77 o                         
   2  14   3          4.40          4.87         0.76 o                         
   3  14   3        119.87        114.74         2.19 o                         
   4  14   3         16.62         18.29         1.13 o                         
   5  14   3         27.25         27.94         1.61 o                         
   6  14   3        117.51        113.74         3.16 o                         
  -5  15   3        860.18        841.66        10.56 o                         
  -4  15   3        530.32        516.72         6.44 o                         
  -3  15   3         57.44         53.33         1.87 o                         
  -2  15   3        581.23        626.90         7.38 o                         
  -1  15   3        116.98        119.30         2.12 o                         
   0  15   3       1661.51       1770.41        17.11 o                         
   1  15   3         15.10         15.96         1.03 o                         
   2  15   3       1136.14       1089.75        11.05 o                         
   3  15   3         57.41         58.82         1.82 o                         
   4  15   3       1377.87       1302.79        19.66 o                         
   5  15   3          6.17          6.49         1.40 o                         
  -4  16   3        107.67        104.86         2.93 o                         
  -3  16   3        105.10        102.40         2.52 o                         
  -2  16   3        112.83        117.35         2.92 o                         
  -1  16   3        298.90        301.46         4.60 o                         
   0  16   3        102.00        104.62         2.43 o                         
   1  16   3        185.94        188.89         3.87 o                         
   2  16   3          0.93          0.28         1.01 o                         
   3  16   3         26.33         25.99         1.67 o                         
   4  16   3         12.07         10.54         1.71 o                         
  -3  17   3        122.14        117.86         3.63 o                         
  -2  17   3        113.65        111.14         2.98 o                         
  -1  17   3          4.89          5.28         1.42 o                         
   0  17   3        217.10        208.59         4.30 o                         
   1  17   3         35.41         36.95         2.40 o                         
   2  17   3       1097.44       1126.15        14.74 o                         
   3  17   3          0.25          0.72         2.29 o                         
 -10   0   4        237.35        236.78        21.22 o                         
  -9   0   4        248.67        259.88         6.27 o                         
  -8   0   4        312.03        328.52         5.43 o                         
  -7   0   4       1323.64       1280.99        16.41 o                         
  -6   0   4       1353.10       1377.91        15.27 o                         
  -5   0   4        109.26        117.13         1.91 o                         
  -4   0   4      14379.77      14974.80       172.63 o                         
  -3   0   4       4295.11       4313.54        64.92 o                         
  -2   0   4       2296.39       2191.35        50.41 o                         
  -1   0   4        446.45        442.89         7.59 o                         
   0   0   4       1504.02       1574.84        18.19 o                         
   1   0   4        338.99        334.09         4.71 o                         
   2   0   4        595.04        538.61         6.64 o                         
   3   0   4          0.28         -0.03         0.31 o                         
   4   0   4         39.23         58.84         1.64 o                         
   5   0   4        143.54        139.00         3.20 o                         
   6   0   4       1615.66       1831.62        22.19 o                         
   7   0   4        230.81        243.88         4.35 o                         
   8   0   4        155.09        142.66         4.02 o                         
   9   0   4        891.70        890.82        13.35 o                         
  10   0   4          3.86          4.42         2.15 o                         
 -10   1   4        445.03        439.30         7.46 o                         
  -9   1   4          4.80          3.12         1.08 o                         
  -8   1   4       1453.21       1475.23        12.39 o                         
  -7   1   4        275.42        273.71         2.84 o                         
  -6   1   4       1411.07       1367.39        10.29 o                         
  -5   1   4        160.82        172.93         1.79 o                         
  -4   1   4        954.04        937.32         7.99 o                         
  -3   1   4       4642.01       4545.98        49.27 o                         
  -2   1   4       1281.21       1243.71         9.46 o                         
  -1   1   4       1753.01       1630.10        16.06 o                         
   0   1   4        248.70        267.20         2.41 o                         
   1   1   4       5381.14       5206.08        42.95 o                         
   2   1   4          0.39          0.48         0.21 o                         
   3   1   4       6161.21       6277.19        51.43 o                         
   4   1   4         13.37         16.64         0.68 o                         
   5   1   4       2580.19       2437.95        20.39 o                         
   6   1   4          3.69          8.05         0.81 o                         
   7   1   4       1369.69       1445.07        12.78 o                         
   8   1   4         54.85         61.96         1.95 o                         
   9   1   4       1214.98       1217.91        11.63 o                         
  10   1   4         22.43         25.06         2.41 o                         
 -10   2   4        114.58        114.43         3.90 o                         
  -9   2   4        132.72        139.05         2.58 o                         
  -8   2   4         32.15         32.97         1.15 o                         
  -7   2   4        363.90        355.33         3.59 o                         
  -6   2   4        107.78         97.33         1.25 o                         
  -5   2   4        405.57        412.72         3.59 o                         
  -4   2   4       3705.51       3759.01        32.07 o                         
  -3   2   4       1027.11        984.79         9.47 o                         
  -2   2   4        457.03        400.19         3.62 o                         
  -1   2   4        510.60        504.28         4.65 o                         
   0   2   4        615.75        619.59         5.56 o                         
   1   2   4        279.03        281.34         2.73 o                         
   2   2   4       2790.64       3089.12        25.16 o                         
   3   2   4         10.08          9.79         0.44 o                         
   4   2   4        945.79       1040.47        10.08 o                         
   5   2   4         68.76         61.63         1.35 o                         
   6   2   4         12.66          5.71         0.60 o                         
   7   2   4        477.07        481.93         4.53 o                         
   8   2   4       1231.19       1259.58        12.63 o                         
   9   2   4        504.95        502.91         5.57 o                         
  10   2   4         70.77         66.09         4.23 o                         
 -10   3   4        170.26        172.80         4.96 o                         
  -9   3   4          3.46          5.50         1.02 o                         
  -8   3   4        110.37        107.96         1.98 o                         
  -7   3   4         52.94         52.57         1.19 o                         
  -6   3   4        958.07        923.53         8.56 o                         
  -5   3   4        257.22        236.97         2.38 o                         
  -4   3   4        109.72        119.70         1.33 o                         
  -3   3   4        258.37        240.67         2.56 o                         
  -2   3   4        664.58        628.55         5.23 o                         
  -1   3   4       4834.80       4627.65        43.94 o                         
   0   3   4        387.60        407.03         3.00 o                         
   1   3   4       1184.01       1118.01         9.82 o                         
   2   3   4        185.94        184.61         2.05 o                         
   3   3   4       4621.92       4412.13        34.24 o                         
   4   3   4         79.73         76.18         1.18 o                         
   5   3   4        992.75        939.02         8.85 o                         
   6   3   4        114.76        117.66         1.76 o                         
   7   3   4       1431.98       1462.78        12.25 o                         
   8   3   4        454.57        446.58         5.33 o                         
   9   3   4        736.85        744.89         7.66 o                         
  10   3   4         63.96         63.67         5.50 o                         
 -10   4   4         18.36         18.02         2.23 o                         
  -9   4   4        258.45        258.43         3.79 o                         
  -8   4   4        134.27        134.63         2.16 o                         
  -7   4   4         20.60         22.48         0.97 o                         
  -6   4   4         15.37         15.43         0.78 o                         
  -5   4   4        108.71        114.14         1.60 o                         
  -4   4   4        114.62        110.20         1.16 o                         
  -3   4   4         19.48         17.88         0.47 o                         
  -2   4   4        875.54        890.83         6.64 o                         
  -1   4   4         24.29         22.08         0.44 o                         
   0   4   4        193.55        203.06         1.81 o                         
   1   4   4         46.10         36.10         0.56 o                         
   2   4   4       3841.85       3870.14        30.17 o                         
   3   4   4         19.60         26.37         0.75 o                         
   4   4   4        464.94        490.08         4.44 o                         
   5   4   4         27.02         22.39         0.82 o                         
   6   4   4        362.13        329.11         3.41 o                         
   7   4   4          8.57          8.54         0.71 o                         
   8   4   4        216.77        246.93         4.05 o                         
   9   4   4        175.75        176.95         4.13 o                         
  10   4   4         31.20         35.97         2.60 o                         
 -10   5   4        387.11        368.25        14.83 o                         
  -9   5   4        321.70        316.17         5.44 o                         
  -8   5   4        350.80        357.73         4.38 o                         
  -7   5   4        486.82        508.99         5.04 o                         
  -6   5   4        557.79        543.25         4.84 o                         
  -5   5   4        660.34        634.25         5.06 o                         
  -4   5   4        852.37        852.78         7.40 o                         
  -3   5   4        378.14        370.07         3.35 o                         
  -2   5   4        737.69        704.70         6.18 o                         
  -1   5   4        294.81        306.37         2.86 o                         
   0   5   4          3.13          1.01         0.17 o                         
   1   5   4          6.84          3.45         0.27 o                         
   2   5   4        832.54        797.10         6.58 o                         
   3   5   4        591.30        669.43         6.02 o                         
   4   5   4        570.77        582.83         5.49 o                         
   5   5   4        119.78        109.19         1.52 o                         
   6   5   4        643.23        633.94         5.80 o                         
   7   5   4        385.74        397.70         3.95 o                         
   8   5   4        321.45        324.81         4.03 o                         
   9   5   4        157.75        158.35         2.94 o                         
  -9   6   4          5.23          6.57         1.23 o                         
  -8   6   4        141.66        147.18         2.52 o                         
  -7   6   4          9.41         10.21         0.68 o                         
  -6   6   4          5.23          4.62         0.46 o                         
  -5   6   4        111.65        104.96         1.14 o                         
  -4   6   4        155.84        157.79         1.60 o                         
  -3   6   4         35.19         35.92         0.70 o                         
  -2   6   4       1487.74       1525.37        12.13 o                         
  -1   6   4        697.90        718.61         5.95 o                         
   0   6   4        790.81        824.94         6.42 o                         
   1   6   4        334.84        384.17         3.38 o                         
   2   6   4       1042.89       1102.09         8.96 o                         
   3   6   4         59.52         60.30         0.98 o                         
   4   6   4       1147.95       1174.25         9.28 o                         
   5   6   4        411.03        386.03         3.61 o                         
   6   6   4        372.11        334.68         3.22 o                         
   7   6   4         68.56         68.64         1.44 o                         
   8   6   4         75.34         63.35         1.86 o                         
   9   6   4          0.38          1.27         1.71 o                         
  -9   7   4         55.33         57.35         2.30 o                         
  -8   7   4          5.28          7.79         0.82 o                         
  -7   7   4        308.69        311.82         3.24 o                         
  -6   7   4        266.37        277.61         2.78 o                         
  -5   7   4         21.43         18.67         0.53 o                         
  -4   7   4        400.18        409.36         3.45 o                         
  -3   7   4        342.69        344.11         3.10 o                         
  -2   7   4       2234.32       2257.96        16.38 o                         
  -1   7   4         11.51         13.96         0.49 o                         
   0   7   4       1225.57       1197.93         9.25 o                         
   1   7   4        230.54        234.30         2.27 o                         
   2   7   4       2375.00       2260.90        17.81 o                         
   3   7   4        159.24        169.61         1.91 o                         
   4   7   4       2228.80       2145.42        17.05 o                         
   5   7   4          9.05          8.36         0.58 o                         
   6   7   4        142.36        159.39         2.14 o                         
   7   7   4         28.53         29.22         1.16 o                         
   8   7   4        211.66        210.94         3.43 o                         
   9   7   4          8.83         13.20         1.77 o                         
  -9   8   4        263.50        253.36         5.48 o                         
  -8   8   4         24.71         28.91         1.32 o                         
  -7   8   4        164.64        160.40         2.27 o                         
  -6   8   4        645.50        636.91         5.70 o                         
  -5   8   4        301.54        305.93         2.68 o                         
  -4   8   4       1349.24       1383.28        10.81 o                         
  -3   8   4        500.69        504.24         4.27 o                         
  -2   8   4        615.53        589.66         4.90 o                         
  -1   8   4        226.08        210.78         2.18 o                         
   0   8   4         43.45         45.28         0.85 o                         
   1   8   4         58.18         61.24         0.84 o                         
   2   8   4         26.42         28.25         0.69 o                         
   3   8   4         14.82         14.81         0.58 o                         
   4   8   4        911.47        891.10         7.28 o                         
   5   8   4        326.21        301.45         3.02 o                         
   6   8   4        785.52        765.66         7.12 o                         
   7   8   4        196.92        205.15         3.99 o                         
   8   8   4        306.02        319.89         4.92 o                         
   9   8   4        374.95        364.53         6.51 o                         
  -9   9   4        138.23        123.52         9.67 o                         
  -8   9   4        142.64        146.18         3.09 o                         
  -7   9   4        603.28        605.98         6.20 o                         
  -6   9   4        107.04        112.83         1.73 o                         
  -5   9   4        417.32        407.85         4.12 o                         
  -4   9   4        103.83        101.43         1.43 o                         
  -3   9   4        135.08        152.16         2.09 o                         
  -2   9   4          4.24          6.64         0.44 o                         
  -1   9   4         18.24         19.80         0.68 o                         
   0   9   4       1719.94       1707.42        14.34 o                         
   1   9   4         52.37         45.21         0.75 o                         
   2   9   4        709.48        685.73         5.43 o                         
   3   9   4       1240.01       1219.69         9.64 o                         
   4   9   4        537.58        534.87         4.74 o                         
   5   9   4        246.52        237.60         2.61 o                         
   6   9   4        733.48        702.60         6.41 o                         
   7   9   4         45.57         57.76         2.07 o                         
   8   9   4        556.38        532.31         8.13 o                         
  -8  10   4        612.78        613.93         9.96 o                         
  -7  10   4        837.13        829.55         9.20 o                         
  -6  10   4        825.44        816.34         7.68 o                         
  -5  10   4        277.09        270.52         2.84 o                         
  -4  10   4        120.10        122.96         1.61 o                         
  -3  10   4       1277.17       1255.88         9.91 o                         
  -2  10   4        858.36        842.24         6.87 o                         
  -1  10   4       1961.82       2012.59        16.90 o                         
   0  10   4       1334.22       1407.77        10.96 o                         
   1  10   4        184.11        201.41         2.13 o                         
   2  10   4        282.68        284.17         2.64 o                         
   3  10   4         68.69         72.24         1.22 o                         
   4  10   4        283.15        268.42         2.69 o                         
   5  10   4         29.80         24.00         0.97 o                         
   6  10   4         14.84         16.74         1.02 o                         
   7  10   4         41.58         43.25         2.09 o                         
   8  10   4        757.97        729.82        10.49 o                         
  -8  11   4          6.12          7.32         2.17 o                         
  -7  11   4         23.84         25.36         1.57 o                         
  -6  11   4        623.86        595.33         6.70 o                         
  -5  11   4          1.21          1.93         0.57 o                         
  -4  11   4         18.60         18.64         0.77 o                         
  -3  11   4        269.92        261.26         2.60 o                         
  -2  11   4        213.70        220.31         2.37 o                         
  -1  11   4        294.74        294.43         3.19 o                         
   0  11   4        367.54        329.00         3.23 o                         
   1  11   4        752.75        713.63         6.51 o                         
   2  11   4        229.48        226.60         2.30 o                         
   3  11   4        479.45        474.86         3.98 o                         
   4  11   4       1229.71       1292.81        10.01 o                         
   5  11   4        214.71        206.67         2.83 o                         
   6  11   4        107.68        112.74         2.26 o                         
   7  11   4        121.89        112.66         2.72 o                         
  -7  12   4         33.55         37.60         3.09 o                         
  -6  12   4          0.41          0.57         0.98 o                         
  -5  12   4         28.50         26.13         1.21 o                         
  -4  12   4        128.32        123.15         1.91 o                         
  -3  12   4         13.23         13.52         0.71 o                         
  -2  12   4         70.25         76.02         1.40 o                         
  -1  12   4        244.22        229.83         2.65 o                         
   0  12   4         67.87         72.61         1.47 o                         
   1  12   4        226.18        234.08         2.65 o                         
   2  12   4         57.67         58.19         1.21 o                         
   3  12   4         20.95         21.87         1.06 o                         
   4  12   4         40.13         43.97         1.29 o                         
   5  12   4          8.11          9.32         0.93 o                         
   6  12   4         94.94         97.56         2.39 o                         
   7  12   4         70.87         62.76         3.19 o                         
  -7  13   4         25.53         25.40         2.30 o                         
  -6  13   4          0.35          0.62         1.19 o                         
  -5  13   4          1.51          2.49         0.78 o                         
  -4  13   4         36.48         35.17         1.36 o                         
  -3  13   4         30.14         26.08         1.11 o                         
  -2  13   4         23.17         21.96         0.95 o                         
  -1  13   4        103.75        110.88         1.69 o                         
   0  13   4        573.78        558.12         5.43 o                         
   1  13   4          0.49          0.60         0.64 o                         
   2  13   4        130.10        139.08         1.92 o                         
   3  13   4        416.61        424.61         4.42 o                         
   4  13   4        352.51        391.95         4.21 o                         
   5  13   4        146.50        148.63         2.60 o                         
   6  13   4         62.61         63.41         2.92 o                         
  -6  14   4        105.31         98.57         2.93 o                         
  -5  14   4        164.30        169.61         3.45 o                         
  -4  14   4          1.38          3.17         0.87 o                         
  -3  14   4        343.54        357.47         4.03 o                         
  -2  14   4          1.63          3.43         0.72 o                         
  -1  14   4         63.83         58.73         1.37 o                         
   0  14   4         22.46         23.11         1.14 o                         
   1  14   4          4.02          2.51         0.91 o                         
   2  14   4          2.66          3.55         0.75 o                         
   3  14   4         30.11         36.38         1.44 o                         
   4  14   4          6.95          8.50         0.98 o                         
   5  14   4          7.58          6.14         1.01 o                         
   6  14   4          0.28          1.60         1.63 o                         
  -5  15   4         69.12         68.44         2.59 o                         
  -4  15   4        118.53        123.10         4.96 o                         
  -3  15   4         31.87         35.19         1.70 o                         
  -2  15   4        642.10        678.33         7.92 o                         
  -1  15   4        121.03        120.57         2.15 o                         
   0  15   4        245.13        252.39         4.14 o                         
   1  15   4         26.56         28.17         1.73 o                         
   2  15   4        882.82        846.79         9.47 o                         
   3  15   4         46.91         50.73         1.81 o                         
   4  15   4        236.16        251.68         4.70 o                         
   5  15   4          1.05          1.27         1.52 o                         
  -4  16   4        127.68        123.48         3.49 o                         
  -3  16   4        271.58        265.45         4.17 o                         
  -2  16   4        222.65        230.91         4.07 o                         
  -1  16   4        357.50        345.36         5.79 o                         
   0  16   4         34.39         42.00         2.24 o                         
   1  16   4        172.44        180.27         3.90 o                         
   2  16   4         20.09         21.39         1.91 o                         
   3  16   4         47.35         45.50         2.50 o                         
  -2  17   4        483.15        471.94         7.39 o                         
  -1  17   4         84.07         80.72         3.05 o                         
   0  17   4        581.29        582.56         9.08 o                         
   1  17   4          3.47          5.45         1.50 o                         
   2  17   4       1078.55       1020.90        21.84 o                         
 -10   1   5         23.95         24.80         2.24 o                         
  -9   1   5         75.28         74.23         2.75 o                         
  -8   1   5         39.11         34.59         1.28 o                         
  -7   1   5        113.26        116.58         1.67 o                         
  -6   1   5         96.29         95.50         1.33 o                         
  -5   1   5        728.63        773.46         6.58 o                         
  -4   1   5         11.73         10.11         0.51 o                         
  -3   1   5       7638.50       8111.29        70.26 o                         
  -2   1   5          6.93         11.50         0.50 o                         
  -1   1   5        569.12        570.30         5.63 o                         
   0   1   5         40.77         39.96         0.54 o                         
   1   1   5        961.87       1012.07         9.02 o                         
   2   1   5         32.24         32.62         0.73 o                         
   3   1   5       3854.56       4008.07        34.43 o                         
   4   1   5         17.25         15.66         0.67 o                         
   5   1   5       2229.29       2145.02        19.08 o                         
   6   1   5         17.25         17.59         0.99 o                         
   7   1   5         91.79         79.41         1.75 o                         
   8   1   5          0.03         -0.95         0.95 o                         
   9   1   5          4.91          4.10         1.01 o                         
 -10   2   5          6.00          4.95         1.97 o                         
  -9   2   5         56.57         61.94         2.22 o                         
  -8   2   5        145.29        136.75         2.47 o                         
  -7   2   5        177.38        169.65         1.98 o                         
  -6   2   5        170.30        169.57         1.92 o                         
  -5   2   5        116.78        119.05         1.56 o                         
  -4   2   5          4.40          6.09         0.42 o                         
  -3   2   5       1343.91       1360.47        11.43 o                         
  -2   2   5        462.54        424.81         3.90 o                         
  -1   2   5        656.66        676.25         6.55 o                         
   0   2   5          0.05          0.61         0.19 o                         
   1   2   5         11.97         16.15         0.51 o                         
   2   2   5        138.92        158.19         1.87 o                         
   3   2   5         61.35         68.58         1.06 o                         
   4   2   5        182.94        207.14         2.25 o                         
   5   2   5          0.54          0.71         0.43 o                         
   6   2   5          1.02          6.51         0.80 o                         
   7   2   5        346.67        353.00         4.23 o                         
   8   2   5        460.99        478.82         6.03 o                         
   9   2   5         76.71         77.50         2.38 o                         
 -10   3   5         84.72         82.42         4.11 o                         
  -9   3   5        212.97        209.18         3.12 o                         
  -8   3   5        477.37        486.99         5.54 o                         
  -7   3   5          9.46         11.87         0.71 o                         
  -6   3   5        261.89        251.29         2.74 o                         
  -5   3   5          3.74          5.58         0.43 o                         
  -4   3   5          0.55          1.28         0.28 o                         
  -3   3   5         63.81         80.67         1.13 o                         
  -2   3   5          8.70         11.08         0.49 o                         
  -1   3   5       1422.73       1422.66        16.20 o                         
   0   3   5        105.64         92.10         1.11 o                         
   1   3   5        495.70        494.06         4.67 o                         
   2   3   5        408.71        416.44         4.06 o                         
   3   3   5       1480.09       1367.91        11.08 o                         
   4   3   5        129.81        127.94         1.63 o                         
   5   3   5       1348.37       1290.68        11.25 o                         
   6   3   5         27.06         24.01         1.03 o                         
   7   3   5       1257.81       1257.85        11.25 o                         
   8   3   5         11.26         14.29         1.15 o                         
   9   3   5        122.51        103.71         3.12 o                         
 -10   4   5         36.44         35.48         4.10 o                         
  -9   4   5        368.33        368.98         4.63 o                         
  -8   4   5         59.94         67.64         1.65 o                         
  -7   4   5        981.68        979.97         8.84 o                         
  -6   4   5        341.53        320.21         3.82 o                         
  -5   4   5        371.54        375.43         3.69 o                         
  -4   4   5        288.64        271.42         2.67 o                         
  -3   4   5       1132.04       1068.42         9.20 o                         
  -2   4   5        623.85        650.54         6.31 o                         
  -1   4   5        666.34        693.00         5.48 o                         
   0   4   5          6.88          7.03         0.47 o                         
   1   4   5       1126.44       1136.37         9.57 o                         
   2   4   5        605.01        672.71         5.87 o                         
   3   4   5         78.14         81.36         1.16 o                         
   4   4   5         15.79         19.44         0.70 o                         
   5   4   5          0.97          1.77         0.46 o                         
   6   4   5       1150.18       1175.94        10.03 o                         
   7   4   5        142.38        134.84         2.03 o                         
   8   4   5        482.90        497.90         6.26 o                         
   9   4   5        427.79        418.12         6.17 o                         
  -9   5   5        164.06        152.12         3.18 o                         
  -8   5   5        173.90        180.34         2.80 o                         
  -7   5   5         65.96         64.68         1.50 o                         
  -6   5   5        173.85        159.96         2.25 o                         
  -5   5   5         21.90         24.69         0.76 o                         
  -4   5   5          0.05          0.91         0.35 o                         
  -3   5   5       1024.23        991.32         7.80 o                         
  -2   5   5        102.97        104.97         1.12 o                         
  -1   5   5        448.67        438.62         3.63 o                         
   0   5   5          7.55         16.76         0.42 o                         
   1   5   5       1742.00       1609.99        13.39 o                         
   2   5   5        331.75        361.60         3.62 o                         
   3   5   5       3330.63       3222.38        26.42 o                         
   4   5   5         72.68         67.76         1.17 o                         
   5   5   5       2566.65       2478.13        20.99 o                         
   6   5   5          5.93          6.03         0.63 o                         
   7   5   5       1021.62       1067.52        10.25 o                         
   8   5   5          0.20         -0.12         0.97 o                         
   9   5   5       1198.05       1258.59        16.06 o                         
  -9   6   5        758.30        746.85         8.89 o                         
  -8   6   5         31.50         33.05         1.58 o                         
  -7   6   5        559.86        550.25         5.46 o                         
  -6   6   5         74.05         71.83         2.30 o                         
  -5   6   5       1259.56       1276.15         9.65 o                         
  -4   6   5         55.36         51.69         0.88 o                         
  -3   6   5       1286.53       1241.82         9.66 o                         
  -2   6   5        421.94        437.82         3.58 o                         
  -1   6   5         38.00         37.36         0.70 o                         
   0   6   5        886.39        944.24         7.34 o                         
   1   6   5         10.96         20.24         0.57 o                         
   2   6   5         67.62         60.50         0.96 o                         
   3   6   5        358.56        365.44         3.45 o                         
   4   6   5        566.33        558.91         5.03 o                         
   5   6   5        624.87        584.28         4.90 o                         
   6   6   5        398.66        421.49         3.88 o                         
   7   6   5        139.70        153.48         2.50 o                         
   8   6   5        177.04        163.58         3.29 o                         
   9   6   5        459.45        449.99         8.42 o                         
  -9   7   5        149.63        141.10         4.21 o                         
  -8   7   5        309.12        305.86         4.03 o                         
  -7   7   5          9.54          8.43         0.81 o                         
  -6   7   5        877.97        888.52         8.49 o                         
  -5   7   5        130.15        129.18         1.43 o                         
  -4   7   5          6.67          7.94         0.42 o                         
  -3   7   5       3124.23       3108.35        25.75 o                         
  -2   7   5        153.54        136.43         1.47 o                         
  -1   7   5       1273.44       1257.45        10.16 o                         
   0   7   5         11.55          9.63         0.48 o                         
   1   7   5       2439.49       2377.72        17.94 o                         
   2   7   5         44.04         49.95         0.90 o                         
   3   7   5       3414.15       3228.98        24.27 o                         
   4   7   5         17.97         20.43         0.74 o                         
   5   7   5        123.69        148.51         1.88 o                         
   6   7   5        182.75        177.38         2.15 o                         
   7   7   5        300.62        301.77         3.95 o                         
   8   7   5        203.61        197.42         3.71 o                         
   9   7   5        617.24        603.92        12.17 o                         
  -9   8   5        166.98        169.98         6.36 o                         
  -8   8   5          5.09          7.93         1.21 o                         
  -7   8   5        256.21        252.41         3.35 o                         
  -6   8   5         18.18         22.40         1.08 o                         
  -5   8   5         10.35         12.35         0.82 o                         
  -4   8   5          3.62          5.26         0.47 o                         
  -3   8   5       1079.88       1087.95         7.72 o                         
  -2   8   5        146.56        160.37         1.69 o                         
  -1   8   5       1796.66       1837.30        14.01 o                         
   0   8   5         76.36         78.40         1.16 o                         
   1   8   5        150.01        144.48         1.56 o                         
   2   8   5        418.40        410.95         3.80 o                         
   3   8   5       1520.02       1498.39        11.68 o                         
   4   8   5        442.44        410.53         3.80 o                         
   5   8   5        295.78        286.94         3.16 o                         
   6   8   5        222.73        228.39         2.61 o                         
   7   8   5         16.45         15.20         1.11 o                         
   8   8   5        163.52        162.50         3.40 o                         
  -8   9   5        307.10        318.74         5.44 o                         
  -7   9   5       1372.37       1374.97        14.48 o                         
  -6   9   5         79.93         72.14         1.54 o                         
  -5   9   5        418.34        398.43         3.91 o                         
  -4   9   5        392.04        408.96         3.63 o                         
  -3   9   5         70.52         62.63         1.43 o                         
  -2   9   5        751.06        743.91         7.22 o                         
  -1   9   5       1717.84       1738.65        13.35 o                         
   0   9   5          8.59          9.09         0.53 o                         
   1   9   5        182.41        179.21         1.92 o                         
   2   9   5        804.18        770.69         6.08 o                         
   3   9   5        530.47        522.71         4.43 o                         
   4   9   5        476.97        468.90         4.48 o                         
   5   9   5        726.63        668.90         5.85 o                         
   6   9   5         62.22         77.72         1.85 o                         
   7   9   5        986.31        960.24        11.56 o                         
   8   9   5        719.97        707.25        10.22 o                         
  -8  10   5        196.49        207.97         6.69 o                         
  -7  10   5          2.65          2.12         1.21 o                         
  -6  10   5         64.62         61.83         1.70 o                         
  -5  10   5        129.57        133.24         1.85 o                         
  -4  10   5        327.54        339.46         3.06 o                         
  -3  10   5          7.19          7.50         0.65 o                         
  -2  10   5         19.02         21.35         0.79 o                         
  -1  10   5        610.48        620.33         6.73 o                         
   0  10   5        155.17        147.89         1.98 o                         
   1  10   5       1049.99        995.86        10.84 o                         
   2  10   5         41.46         37.70         0.87 o                         
   3  10   5        130.06        120.17         1.61 o                         
   4  10   5         14.74         12.57         0.70 o                         
   5  10   5         80.78         82.52         1.91 o                         
   6  10   5          3.84          5.53         0.91 o                         
   7  10   5        388.06        375.76         5.07 o                         
  -7  11   5         25.78         30.40         2.85 o                         
  -6  11   5        237.16        237.56         3.96 o                         
  -5  11   5         72.23         67.49         1.47 o                         
  -4  11   5        763.24        748.77         6.42 o                         
  -3  11   5         77.56         80.87         1.32 o                         
  -2  11   5       1485.54       1514.52        12.46 o                         
  -1  11   5         32.05         35.50         0.97 o                         
   0  11   5       2910.07       2854.29        23.78 o                         
   1  11   5         15.32         19.23         0.96 o                         
   2  11   5        872.60        832.73         6.89 o                         
   3  11   5        361.91        380.18         3.51 o                         
   4  11   5       1275.06       1239.45        11.52 o                         
   5  11   5         68.57         67.32         1.92 o                         
   6  11   5        289.53        271.37         5.42 o                         
   7  11   5        289.39        293.82         5.35 o                         
  -7  12   5         71.48         67.07         3.85 o                         
  -6  12   5        260.37        260.78         4.14 o                         
  -5  12   5         52.91         49.73         1.69 o                         
  -4  12   5        754.28        746.57         9.57 o                         
  -3  12   5        167.37        162.57         2.43 o                         
  -2  12   5        984.78        998.04         8.21 o                         
  -1  12   5         12.60         14.93         0.78 o                         
   0  12   5         93.08         98.88         1.85 o                         
   1  12   5         86.24         95.34         1.73 o                         
   2  12   5         49.15         49.81         1.25 o                         
   3  12   5         18.06         18.01         0.84 o                         
   4  12   5          0.90          3.33         0.69 o                         
   5  12   5        196.85        210.31         3.55 o                         
   6  12   5         11.71         12.43         1.71 o                         
  -6  13   5          7.29          7.13         1.29 o                         
  -5  13   5        224.94        220.10         3.35 o                         
  -4  13   5         85.13         81.24         1.76 o                         
  -3  13   5         31.86         36.37         1.33 o                         
  -2  13   5        157.27        160.19         2.37 o                         
  -1  13   5        124.07        119.31         1.85 o                         
   0  13   5         51.50         60.38         1.74 o                         
   1  13   5         32.95         34.44         1.39 o                         
   2  13   5       2379.13       2446.24        21.76 o                         
   3  13   5         91.69         98.77         1.84 o                         
   4  13   5       1807.93       1849.76        16.77 o                         
   5  13   5         31.20         34.27         2.33 o                         
   6  13   5       1160.30       1214.88        19.00 o                         
  -5  14   5         23.07         28.08         1.63 o                         
  -4  14   5        227.48        245.03         3.57 o                         
  -3  14   5        656.39        633.19         6.62 o                         
  -2  14   5        711.05        706.60         7.13 o                         
  -1  14   5         58.35         59.15         1.26 o                         
   0  14   5        116.65        122.67         3.93 o                         
   1  14   5         76.61         73.46         3.02 o                         
   2  14   5         66.51         68.68         2.13 o                         
   3  14   5        153.20        159.31         2.68 o                         
   4  14   5          3.27          2.58         0.98 o                         
   5  14   5         16.23         16.18         1.56 o                         
  -4  15   5        544.28        553.48         7.53 o                         
  -3  15   5         53.57         54.99         2.07 o                         
  -2  15   5       1731.00       1758.75        20.31 o                         
  -1  15   5          1.11          2.82         1.26 o                         
   0  15   5        857.32        831.55        10.27 o                         
   1  15   5         19.87         24.49         2.15 o                         
   2  15   5       1433.30       1380.77        17.53 o                         
   3  15   5         35.44         33.13         1.93 o                         
   4  15   5        558.96        525.95         8.06 o                         
  -3  16   5         32.01         30.07         2.06 o                         
  -2  16   5        464.47        456.67         6.53 o                         
  -1  16   5          0.67          1.04         1.32 o                         
   0  16   5        208.95        214.64         4.43 o                         
   1  16   5         43.45         42.83         2.44 o                         
   2  16   5          4.64          4.64         1.60 o                         
   3  16   5          7.41         11.98         2.21 o                         
  -9   0   6       1507.37       1510.14        24.68 o                         
  -8   0   6        103.50        105.35         2.73 o                         
  -7   0   6        643.07        640.31         8.83 o                         
  -6   0   6       3305.68       3264.05        41.76 o                         
  -5   0   6       2601.99       2610.24        41.49 o                         
  -4   0   6         69.62         72.69         2.73 o                         
  -3   0   6       2126.82       2054.23        40.28 o                         
  -2   0   6          1.46          1.45         0.73 o                         
  -1   0   6        944.64        955.49        13.05 o                         
   0   0   6          9.32          9.63         0.65 o                         
   1   0   6        444.77        432.69         6.09 o                         
   2   0   6       2666.61       2803.25        36.25 o                         
   3   0   6        175.46        174.42         3.13 o                         
   4   0   6       1872.19       1978.96        26.30 o                         
   5   0   6          0.63          0.30         0.75 o                         
   6   0   6          0.58         15.04         2.07 o                         
   7   0   6        102.66        103.09         3.63 o                         
   8   0   6        290.24        303.60         8.24 o                         
   9   0   6        113.06        109.94         4.27 o                         
  -9   1   6          3.64          5.33         1.18 o                         
  -8   1   6        265.62        280.49         3.54 o                         
  -7   1   6         67.10         68.24         1.40 o                         
  -6   1   6        677.99        643.22         6.02 o                         
  -5   1   6        563.14        580.47         5.40 o                         
  -4   1   6         13.22         13.47         0.63 o                         
  -3   1   6       1242.96       1210.29        10.32 o                         
  -2   1   6         56.87         67.03         1.20 o                         
  -1   1   6       1724.33       1723.68        15.14 o                         
   0   1   6        157.67        173.76         2.43 o                         
   1   1   6       2150.86       1973.70        17.19 o                         
   2   1   6         24.45         24.38         0.62 o                         
   3   1   6       3866.85       3746.45        32.25 o                         
   4   1   6         45.87         45.47         0.99 o                         
   5   1   6        609.73        559.28         6.04 o                         
   6   1   6         20.08         22.77         1.20 o                         
   7   1   6       1153.77       1229.90        26.16 o                         
   8   1   6        136.23        132.38         3.39 o                         
   9   1   6        413.51        394.98         7.94 o                         
  -9   2   6        563.41        573.89         7.05 o                         
  -8   2   6         16.14         17.00         1.13 o                         
  -7   2   6        897.58        893.08         8.62 o                         
  -6   2   6       1083.83       1108.92         9.31 o                         
  -5   2   6        586.91        581.36         5.41 o                         
  -4   2   6         54.45         59.17         1.14 o                         
  -3   2   6       2290.44       2232.05        18.52 o                         
  -2   2   6         45.86         46.63         1.01 o                         
  -1   2   6        806.00        771.90         7.51 o                         
   0   2   6       2338.67       2277.29        20.86 o                         
   1   2   6        417.51        413.45         4.04 o                         
   2   2   6        187.93        171.40         1.85 o                         
   3   2   6        182.58        191.71         2.70 o                         
   4   2   6         35.02         34.07         0.90 o                         
   5   2   6         14.86         12.87         0.72 o                         
   6   2   6       4344.50       4443.92        36.70 o                         
   7   2   6          9.50         11.19         1.11 o                         
   8   2   6       1195.43       1143.37        13.57 o                         
   9   2   6        116.26        115.05         3.16 o                         
  -9   3   6          8.85         10.31         1.65 o                         
  -8   3   6        141.11        146.12         2.50 o                         
  -7   3   6         23.96         24.88         1.04 o                         
  -6   3   6        160.18        160.47         2.07 o                         
  -5   3   6          4.08          4.66         0.50 o                         
  -4   3   6          8.85          7.69         0.50 o                         
  -3   3   6       1777.40       1723.33        13.79 o                         
  -2   3   6        197.08        201.37         2.28 o                         
  -1   3   6        572.83        539.58         5.10 o                         
   0   3   6          4.81          6.64         0.39 o                         
   1   3   6       1580.12       1519.11        13.39 o                         
   2   3   6         20.98         20.85         0.67 o                         
   3   3   6       1559.04       1557.20        13.19 o                         
   4   3   6        144.51        141.72         1.85 o                         
   5   3   6        871.71        804.81         7.83 o                         
   6   3   6        208.48        205.36         2.57 o                         
   7   3   6        586.45        637.53         8.10 o                         
   8   3   6        169.03        162.03         3.37 o                         
   9   3   6        348.44        348.09         5.56 o                         
  -9   4   6         98.49        100.26         2.82 o                         
  -8   4   6        194.63        185.65         3.27 o                         
  -7   4   6        379.01        364.53         5.29 o                         
  -6   4   6          1.04          1.13         0.55 o                         
  -5   4   6         35.53         35.03         0.88 o                         
  -4   4   6          1.24          2.45         0.41 o                         
  -3   4   6        720.92        711.49         6.39 o                         
  -2   4   6         20.38         23.70         0.76 o                         
  -1   4   6        154.01        135.94         1.53 o                         
   0   4   6       1153.43       1283.67        11.37 o                         
   1   4   6        869.29        881.45        10.56 o                         
   2   4   6         48.75         46.05         0.92 o                         
   3   4   6        153.75        158.22         1.98 o                         
   4   4   6         37.66         34.77         0.93 o                         
   5   4   6        157.61        159.40         2.07 o                         
   6   4   6         10.73         10.16         0.74 o                         
   7   4   6         42.24         41.96         1.66 o                         
   8   4   6         95.93         99.16         2.97 o                         
   9   4   6          0.66          1.30         2.10 o                         
  -9   5   6         21.40         23.22         1.67 o                         
  -8   5   6        166.26        157.89         2.88 o                         
  -7   5   6        306.24        303.40         5.12 o                         
  -6   5   6        228.53        232.47         2.81 o                         
  -5   5   6         32.94         29.87         0.94 o                         
  -4   5   6         72.18         69.92         1.13 o                         
  -3   5   6         15.86         15.93         0.73 o                         
  -2   5   6         45.42         48.20         0.93 o                         
  -1   5   6        108.97        111.19         1.29 o                         
   0   5   6        310.76        302.88         3.45 o                         
   1   5   6        156.52        173.31         2.06 o                         
   2   5   6        381.33        384.53         4.20 o                         
   3   5   6        164.04        159.25         1.80 o                         
   4   5   6        793.99        786.54         6.48 o                         
   5   5   6        270.62        269.96         2.97 o                         
   6   5   6        198.11        202.58         2.79 o                         
   7   5   6        302.02        307.37         4.13 o                         
   8   5   6        543.25        554.38         8.26 o                         
   9   5   6        136.50        130.38         4.15 o                         
  -9   6   6         22.47         24.89         3.48 o                         
  -8   6   6         60.92         72.51         2.15 o                         
  -7   6   6          0.78          1.23         0.82 o                         
  -6   6   6          2.24          3.52         0.46 o                         
  -5   6   6        249.15        250.24         2.69 o                         
  -4   6   6       1298.89       1309.15        11.28 o                         
  -3   6   6         29.19         31.38         0.75 o                         
  -2   6   6       1326.67       1336.36         9.52 o                         
  -1   6   6         63.16         77.54         1.00 o                         
   0   6   6       1752.08       1787.52        14.92 o                         
   1   6   6        135.58        127.63         1.50 o                         
   2   6   6       1889.30       1905.05        19.09 o                         
   3   6   6         17.87         17.93         0.63 o                         
   4   6   6       1016.23        952.86         7.77 o                         
   5   6   6        191.69        198.13         2.52 o                         
   6   6   6          0.02          2.42         0.78 o                         
   7   6   6        235.41        229.25         3.32 o                         
   8   6   6         46.51         47.53         3.22 o                         
  -9   7   6         14.16         14.12         2.69 o                         
  -8   7   6        148.62        148.58         3.17 o                         
  -7   7   6         15.78         17.67         1.16 o                         
  -6   7   6         58.04         60.27         1.15 o                         
  -5   7   6         68.33         68.51         1.20 o                         
  -4   7   6        716.61        738.43         6.45 o                         
  -3   7   6         97.44         98.38         1.27 o                         
  -2   7   6        737.83        737.06         6.26 o                         
  -1   7   6         24.01         23.49         0.66 o                         
   0   7   6        347.49        331.32         3.30 o                         
   1   7   6        289.78        301.54         2.91 o                         
   2   7   6       1546.11       1479.27        12.57 o                         
   3   7   6         70.13         75.71         1.47 o                         
   4   7   6         83.55        104.57         1.42 o                         
   5   7   6         85.55         78.70         1.34 o                         
   6   7   6         20.64         21.24         0.98 o                         
   7   7   6          1.62          1.91         0.98 o                         
   8   7   6        268.59        257.27         5.01 o                         
  -8   8   6        696.37        712.72        11.06 o                         
  -7   8   6        174.03        174.66         3.00 o                         
  -6   8   6       1168.78       1134.24         9.54 o                         
  -5   8   6         47.28         50.48         1.20 o                         
  -4   8   6        372.64        372.74         3.35 o                         
  -3   8   6         21.70         20.03         0.86 o                         
  -2   8   6        144.34        142.43         1.67 o                         
  -1   8   6        163.95        157.19         1.81 o                         
   0   8   6        137.22        140.43         1.93 o                         
   1   8   6        139.18        138.59         1.68 o                         
   2   8   6        885.61        880.59         7.22 o                         
   3   8   6        762.41        733.69         6.75 o                         
   4   8   6        270.59        262.94         2.77 o                         
   5   8   6        258.20        259.98         2.72 o                         
   6   8   6         99.37        108.43         2.04 o                         
   7   8   6        843.03        840.89        11.43 o                         
   8   8   6        241.17        251.74         4.66 o                         
  -8   9   6         32.63         37.07         3.08 o                         
  -7   9   6        131.52        135.01         3.02 o                         
  -6   9   6          0.22          0.88         0.58 o                         
  -5   9   6         25.06         30.08         0.96 o                         
  -4   9   6         28.28         26.55         0.80 o                         
  -3   9   6         83.74         83.60         1.26 o                         
  -2   9   6       1266.18       1241.24        11.14 o                         
  -1   9   6         91.08         91.52         1.36 o                         
   0   9   6        510.56        502.52         5.12 o                         
   1   9   6        489.25        454.97         4.26 o                         
   2   9   6        743.17        727.50         5.86 o                         
   3   9   6        627.62        627.12         5.66 o                         
   4   9   6       1135.72       1074.73         8.82 o                         
   5   9   6          0.16          0.66         0.66 o                         
   6   9   6        580.98        572.22         6.36 o                         
   7   9   6         44.50         48.53         2.18 o                         
  -7  10   6        224.86        207.95         5.38 o                         
  -6  10   6         77.82         81.06         2.63 o                         
  -5  10   6        368.72        367.09         3.54 o                         
  -4  10   6        197.23        192.54         2.18 o                         
  -3  10   6       1289.67       1282.27         9.82 o                         
  -2  10   6       1010.88       1038.59         8.40 o                         
  -1  10   6        173.25        184.24         2.13 o                         
   0  10   6        129.19        113.83         1.76 o                         
   1  10   6          0.03          1.26         0.47 o                         
   2  10   6         86.60         83.64         1.34 o                         
   3  10   6          9.51          6.61         0.56 o                         
   4  10   6         49.30         50.98         1.29 o                         
   5  10   6         54.38         48.25         1.70 o                         
   6  10   6        606.26        595.25         6.88 o                         
   7  10   6        344.48        328.46         5.21 o                         
  -7  11   6         16.60         18.27         2.22 o                         
  -6  11   6        106.00        101.92         2.55 o                         
  -5  11   6         59.45         59.43         1.43 o                         
  -4  11   6        265.20        259.80         2.78 o                         
  -3  11   6        408.94        407.07         3.96 o                         
  -2  11   6        449.46        419.01         3.91 o                         
  -1  11   6        519.68        512.22         4.54 o                         
   0  11   6        253.95        245.20         3.14 o                         
   1  11   6        123.18        114.16         1.88 o                         
   2  11   6       1063.71       1116.19         8.70 o                         
   3  11   6        581.20        566.46         4.89 o                         
   4  11   6         86.30         99.76         1.87 o                         
   5  11   6         36.57         34.90         1.59 o                         
   6  11   6        179.71        185.19         3.97 o                         
  -6  12   6        143.18        139.24         3.22 o                         
  -5  12   6          2.32          3.02         0.88 o                         
  -4  12   6          9.28         14.61         0.87 o                         
  -3  12   6          0.14          1.25         0.70 o                         
  -2  12   6         14.15         14.14         0.86 o                         
  -1  12   6        213.48        215.02         3.02 o                         
   0  12   6        139.25        148.08         2.25 o                         
   1  12   6         60.01         62.88         1.64 o                         
   2  12   6         43.59         47.17         1.30 o                         
   3  12   6          0.00          1.05         0.65 o                         
   4  12   6         37.40         39.55         1.40 o                         
   5  12   6        131.20        130.60         2.95 o                         
   6  12   6        117.66        119.90         3.70 o                         
  -6  13   6         36.09         35.12         2.81 o                         
  -5  13   6          4.40          7.15         1.10 o                         
  -4  13   6         26.89         28.23         1.37 o                         
  -3  13   6         55.68         54.47         1.46 o                         
  -2  13   6        253.59        244.04         2.88 o                         
  -1  13   6          1.80          3.23         0.75 o                         
   0  13   6        257.45        247.84         3.75 o                         
   1  13   6        156.94        156.54         2.99 o                         
   2  13   6        321.09        355.14         5.15 o                         
   3  13   6        235.43        237.21         3.64 o                         
   4  13   6         30.41         34.45         1.80 o                         
   5  13   6         63.90         68.31         2.94 o                         
  -5  14   6        162.39        165.46         3.78 o                         
  -4  14   6         31.35         36.24         2.11 o                         
  -3  14   6        219.41        217.98         3.18 o                         
  -2  14   6          7.48          8.88         0.97 o                         
  -1  14   6         22.07         31.07         2.13 o                         
   0  14   6          9.43          8.69         1.24 o                         
   1  14   6         46.95         44.12         2.20 o                         
   2  14   6        144.60        140.67         3.32 o                         
   3  14   6         52.24         57.66         2.54 o                         
   4  14   6          0.04          0.42         1.35 o                         
  -3  15   6          9.30         10.06         1.31 o                         
  -2  15   6        381.95        392.03         5.37 o                         
  -1  15   6         80.98         87.08         2.68 o                         
   0  15   6        290.81        278.34         4.65 o                         
   1  15   6          0.37          2.07         1.43 o                         
   2  15   6        217.13        223.48         5.16 o                         
   3  15   6         16.28         20.95         2.09 o                         
  -1  16   6        102.13        102.24         3.76 o                         
   0  16   6        102.04         99.55         3.33 o                         
   1  16   6         65.00         54.72         4.25 o                         
  -9   1   7         20.62         28.84         2.45 o                         
  -8   1   7         27.92         30.99         1.33 o                         
  -7   1   7        326.73        328.02         3.94 o                         
  -6   1   7          6.79          6.08         0.64 o                         
  -5   1   7       2661.98       2692.08        23.64 o                         
  -4   1   7         94.48        101.68         1.43 o                         
  -3   1   7        320.23        324.45         3.74 o                         
  -2   1   7         25.19         25.19         0.77 o                         
  -1   1   7        463.92        502.86         4.65 o                         
   0   1   7         15.92         14.28         0.85 o                         
   1   1   7       2069.91       2105.23        19.47 o                         
   2   1   7        143.63        148.42         1.83 o                         
   3   1   7       1631.44       1582.09        13.45 o                         
   4   1   7          3.28          3.47         0.44 o                         
   5   1   7         96.58         93.87         1.67 o                         
   6   1   7          6.26          6.31         0.86 o                         
   7   1   7          0.02          2.03         0.94 o                         
   8   1   7          1.27          1.14         1.23 o                         
  -9   2   7        211.84        215.32         9.00 o                         
  -8   2   7         48.50         47.71         1.53 o                         
  -7   2   7        263.87        256.95         3.33 o                         
  -6   2   7          1.97          2.62         0.79 o                         
  -5   2   7        633.81        662.05         6.90 o                         
  -4   2   7         13.12         11.31         0.63 o                         
  -3   2   7        858.00        843.61         7.46 o                         
  -2   2   7         12.80         11.94         0.59 o                         
  -1   2   7          4.71          7.11         0.43 o                         
   0   2   7          0.87          1.29         0.38 o                         
   1   2   7        113.67        115.27         1.53 o                         
   2   2   7        473.53        500.80         4.73 o                         
   3   2   7         15.70         15.15         0.68 o                         
   4   2   7         56.99         44.26         0.96 o                         
   5   2   7        196.23        195.10         2.44 o                         
   6   2   7        961.03        983.70         9.65 o                         
   7   2   7         99.06         97.47         2.88 o                         
   8   2   7         35.30         35.82         3.18 o                         
  -9   3   7          1.95         -0.06         2.52 o                         
  -8   3   7         59.12         64.33         3.20 o                         
  -7   3   7          9.92         13.12         0.85 o                         
  -6   3   7          0.65          0.52         0.50 o                         
  -5   3   7        243.06        246.39         2.87 o                         
  -4   3   7        260.32        255.75         2.68 o                         
  -3   3   7        564.49        571.89         5.31 o                         
  -2   3   7        139.74        142.40         1.94 o                         
  -1   3   7         28.38         26.18         0.73 o                         
   0   3   7        482.93        472.12         4.55 o                         
   1   3   7        132.16        107.51         1.37 o                         
   2   3   7        461.02        476.12         4.76 o                         
   3   3   7       1348.44       1305.30        11.87 o                         
   4   3   7         74.82         69.62         1.47 o                         
   5   3   7        432.06        397.90         4.38 o                         
   6   3   7          0.03          0.00         0.66 o                         
   7   3   7         14.89         11.34         1.38 o                         
   8   3   7          0.11         -0.16         1.24 o                         
  -9   4   7        661.05        651.14        11.03 o                         
  -8   4   7        107.71        110.76         2.56 o                         
  -7   4   7        275.69        276.99         3.45 o                         
  -6   4   7        124.66        118.23         2.27 o                         
  -5   4   7        220.30        215.95         2.42 o                         
  -4   4   7         34.23         39.44         1.10 o                         
  -3   4   7       1161.59       1170.12         9.68 o                         
  -2   4   7          4.33          6.83         0.44 o                         
  -1   4   7        872.28        921.39         9.60 o                         
   0   4   7        546.91        530.60         5.09 o                         
   1   4   7        123.34        116.00         1.46 o                         
   2   4   7        782.10        781.50         9.49 o                         
   3   4   7        226.68        225.65         2.61 o                         
   4   4   7        941.68        925.13         8.38 o                         
   5   4   7          0.98          0.61         0.58 o                         
   6   4   7       1408.96       1455.85        13.49 o                         
   7   4   7        147.59        143.98         3.76 o                         
   8   4   7        735.63        745.65        10.34 o                         
  -9   5   7          3.97          4.19         2.05 o                         
  -8   5   7          7.57         10.53         1.22 o                         
  -7   5   7          3.36          3.11         0.97 o                         
  -6   5   7          0.15          0.15         0.57 o                         
  -5   5   7        105.37        110.56         1.63 o                         
  -4   5   7        144.16        131.79         1.90 o                         
  -3   5   7        571.56        574.55         5.07 o                         
  -2   5   7          1.25          1.92         0.38 o                         
  -1   5   7        895.16        881.99         7.40 o                         
   0   5   7        687.33        662.22         6.83 o                         
   1   5   7       1768.33       1819.39        16.05 o                         
   2   5   7        217.02        221.49         2.59 o                         
   3   5   7       4012.47       3823.08        31.39 o                         
   4   5   7        184.84        184.07         2.34 o                         
   5   5   7        238.43        246.93         3.10 o                         
   6   5   7         20.12         24.59         1.31 o                         
   7   5   7       1101.59       1168.83        12.70 o                         
   8   5   7         64.67         64.80         3.21 o                         
  -8   6   7          0.03         -1.66         1.66 o                         
  -7   6   7        989.03        955.09        10.42 o                         
  -6   6   7         18.45         18.87         0.96 o                         
  -5   6   7        690.58        697.34         6.22 o                         
  -4   6   7          1.37          3.06         0.53 o                         
  -3   6   7        463.66        456.87         4.44 o                         
  -2   6   7        262.81        268.21         2.74 o                         
  -1   6   7         24.59         22.04         0.68 o                         
   0   6   7        189.26        172.81         2.16 o                         
   1   6   7         12.59         14.92         0.67 o                         
   2   6   7         49.84         51.31         1.26 o                         
   3   6   7         70.41         57.12         1.39 o                         
   4   6   7        353.51        360.49         5.61 o                         
   5   6   7          6.61         12.58         0.78 o                         
   6   6   7        973.01        951.59         9.88 o                         
   7   6   7         31.64         35.92         3.40 o                         
   8   6   7       1087.07       1076.03        21.70 o                         
  -8   7   7        170.66        173.08         4.04 o                         
  -7   7   7         24.10         24.59         1.34 o                         
  -6   7   7         28.13         29.47         1.01 o                         
  -5   7   7        503.51        516.27         5.15 o                         
  -4   7   7        182.14        182.42         2.27 o                         
  -3   7   7        278.72        269.92         3.29 o                         
  -2   7   7          1.32          2.41         0.42 o                         
  -1   7   7        772.00        791.35         6.37 o                         
   0   7   7         39.57         30.48         0.81 o                         
   1   7   7        537.27        516.55         5.56 o                         
   2   7   7         27.39         29.08         0.99 o                         
   3   7   7         94.45        112.45         2.08 o                         
   4   7   7         72.92         67.53         1.19 o                         
   5   7   7          8.88         10.62         0.72 o                         
   6   7   7         27.24         27.60         1.20 o                         
   7   7   7        425.57        411.70         5.93 o                         
  -8   8   7         38.26         41.56         3.73 o                         
  -7   8   7         89.90         89.65         2.58 o                         
  -6   8   7          2.27          2.15         0.57 o                         
  -5   8   7        704.63        701.61         6.63 o                         
  -4   8   7        536.86        540.25         4.80 o                         
  -3   8   7       2581.65       2541.47        20.24 o                         
  -2   8   7        243.28        247.40         2.58 o                         
  -1   8   7        167.10        187.94         2.09 o                         
   0   8   7        602.00        599.91         5.57 o                         
   1   8   7       2510.10       2402.94        21.95 o                         
   2   8   7       1794.96       1753.72        14.86 o                         
   3   8   7        724.13        729.39         6.74 o                         
   4   8   7        306.95        321.70         3.34 o                         
   5   8   7         13.71         16.97         0.89 o                         
   6   8   7        987.16        985.06        10.21 o                         
   7   8   7        168.58        183.52         4.18 o                         
  -7   9   7        126.38        126.20         4.42 o                         
  -6   9   7         19.34         21.75         1.44 o                         
  -5   9   7         65.91         70.54         1.52 o                         
  -4   9   7          9.50         12.15         0.63 o                         
  -3   9   7        421.98        409.04         3.84 o                         
  -2   9   7         36.65         39.37         0.93 o                         
  -1   9   7          2.91          4.93         0.46 o                         
   0   9   7          0.03          0.12         0.48 o                         
   1   9   7          3.48          5.15         0.51 o                         
   2   9   7         48.82         48.63         1.09 o                         
   3   9   7        601.45        562.32         5.50 o                         
   4   9   7          0.06          0.09         0.54 o                         
   5   9   7        325.87        312.32         3.52 o                         
   6   9   7         96.40         95.38         2.44 o                         
   7   9   7          0.48          3.22         2.01 o                         
  -7  10   7        215.88        211.09         6.18 o                         
  -6  10   7        254.66        256.49         3.94 o                         
  -5  10   7         13.51         17.74         0.97 o                         
  -4  10   7        228.27        230.31         2.60 o                         
  -3  10   7          0.69          0.86         0.57 o                         
  -2  10   7        789.15        785.65         6.32 o                         
  -1  10   7        869.99        859.12         7.07 o                         
   0  10   7         89.42         88.43         1.60 o                         
   1  10   7        111.10        109.49         1.71 o                         
   2  10   7        223.32        224.92         2.49 o                         
   3  10   7         15.26         15.67         0.88 o                         
   4  10   7         38.25         34.63         1.49 o                         
   5  10   7        731.19        726.52         8.33 o                         
   6  10   7        215.19        214.21         5.33 o                         
  -6  11   7         95.24         95.20         4.17 o                         
  -5  11   7         55.52         53.20         2.17 o                         
  -4  11   7        428.01        434.18         4.29 o                         
  -3  11   7         38.61         39.08         1.22 o                         
  -2  11   7       1707.20       1714.15        13.99 o                         
  -1  11   7         16.17         15.72         0.82 o                         
   0  11   7         60.16         56.62         1.49 o                         
   1  11   7         35.63         45.63         1.83 o                         
   2  11   7        882.80        847.41         8.26 o                         
   3  11   7          0.19          1.20         0.64 o                         
   4  11   7        167.17        162.42         2.88 o                         
   5  11   7         34.18         37.32         2.18 o                         
   6  11   7          0.74          6.82         1.82 o                         
  -6  12   7        399.27        381.04        11.20 o                         
  -5  12   7        223.43        204.71         3.53 o                         
  -4  12   7        753.05        753.86         7.15 o                         
  -3  12   7         26.54         29.19         1.22 o                         
  -2  12   7        471.24        466.22         4.74 o                         
  -1  12   7         31.56         35.96         1.46 o                         
   0  12   7        168.64        171.61         2.80 o                         
   1  12   7        538.67        534.33         7.94 o                         
   2  12   7        228.14        225.53         3.29 o                         
   3  12   7        779.49        823.96         9.37 o                         
   4  12   7        107.00        112.84         3.36 o                         
   5  12   7        357.54        351.73        14.37 o                         
  -5  13   7         24.59         26.82         2.36 o                         
  -4  13   7          1.40          0.93         1.15 o                         
  -3  13   7         29.90         31.40         1.38 o                         
  -2  13   7          0.50          2.39         0.84 o                         
  -1  13   7          8.15          9.25         1.10 o                         
   0  13   7        647.11        662.69         7.81 o                         
   1  13   7        435.34        436.98         6.06 o                         
   2  13   7       1162.02       1173.08        15.24 o                         
   3  13   7         30.28         32.66         1.84 o                         
   4  13   7        678.60        704.45         9.22 o                         
  -4  14   7        663.09        661.88        10.77 o                         
  -3  14   7          1.91          2.99         1.15 o                         
  -2  14   7        342.40        345.59         4.64 o                         
  -1  14   7        190.70        188.10         3.80 o                         
   0  14   7        246.62        249.57         5.32 o                         
   1  14   7        652.73        654.97         9.39 o                         
   2  14   7         62.05         60.00         2.72 o                         
   3  14   7        144.91        131.15         3.83 o                         
  -2  15   7        304.21        310.05         5.49 o                         
  -1  15   7        104.38        105.37         3.38 o                         
   0  15   7        528.67        504.78         7.89 o                         
   1  15   7        167.89        159.71         5.19 o                         
  -8   0   8        719.25        697.26        12.43 o                         
  -7   0   8       1562.97       1528.48        20.88 o                         
  -6   0   8         92.93         90.06         2.23 o                         
  -5   0   8        542.39        556.72         7.47 o                         
  -4   0   8        379.31        385.69         6.37 o                         
  -3   0   8       1570.74       1630.86        19.73 o                         
  -2   0   8          0.07          0.45         0.55 o                         
  -1   0   8        237.39        216.09         3.02 o                         
   0   0   8       2718.07       2697.92        31.58 o                         
   1   0   8        398.00        410.32         5.04 o                         
   2   0   8       2806.88       2888.03        33.95 o                         
   3   0   8         60.15         55.53         1.99 o                         
   4   0   8        132.33        107.07         2.41 o                         
   5   0   8          0.18          2.12         0.80 o                         
   6   0   8       1086.80       1181.79        19.22 o                         
   7   0   8          0.75         -0.38         1.86 o                         
   8   0   8        343.86        328.45        10.16 o                         
  -8   1   8        148.14        150.08         3.06 o                         
  -7   1   8         27.69         26.91         1.24 o                         
  -6   1   8        241.14        241.24         3.22 o                         
  -5   1   8         19.69         24.07         1.02 o                         
  -4   1   8        439.41        435.79         4.60 o                         
  -3   1   8        534.99        551.35         5.29 o                         
  -2   1   8        322.89        327.60         3.57 o                         
  -1   1   8        176.32        166.31         1.90 o                         
   0   1   8        756.37        762.51         8.23 o                         
   1   1   8        765.62        767.80         7.16 o                         
   2   1   8        676.40        668.21         6.13 o                         
   3   1   8        431.38        413.12         5.11 o                         
   4   1   8         58.48         64.24         1.42 o                         
   5   1   8         36.31         30.62         1.06 o                         
   6   1   8          1.07          1.31         0.75 o                         
   7   1   8        186.23        184.67         3.65 o                         
   8   1   8         32.09         30.38         2.55 o                         
  -8   2   8        400.22        389.21         6.34 o                         
  -7   2   8        272.20        266.80         3.44 o                         
  -6   2   8          0.00         -0.08         0.60 o                         
  -5   2   8        911.90        963.08         9.15 o                         
  -4   2   8          9.46         10.51         0.62 o                         
  -3   2   8       1292.62       1289.40        11.79 o                         
  -2   2   8        740.37        737.18         7.06 o                         
  -1   2   8        244.03        235.06         2.71 o                         
   0   2   8        390.81        370.28         4.76 o                         
   1   2   8        412.00        435.66         4.36 o                         
   2   2   8        607.98        579.60         5.43 o                         
   3   2   8         57.26         51.14         1.27 o                         
   4   2   8       4049.06       4040.01        35.05 o                         
   5   2   8         22.73         25.06         1.19 o                         
   6   2   8       2996.26       2936.25        29.46 o                         
   7   2   8          0.05          1.03         1.55 o                         
   8   2   8       1185.99       1168.21        18.37 o                         
  -8   3   8        274.32        246.57         6.98 o                         
  -7   3   8         34.96         32.16         1.42 o                         
  -6   3   8         10.32         12.67         0.86 o                         
  -5   3   8        100.79        107.19         1.86 o                         
  -4   3   8         95.44         97.35         1.61 o                         
  -3   3   8         88.26         80.62         1.47 o                         
  -2   3   8         14.07          8.64         0.62 o                         
  -1   3   8        141.38        158.75         2.06 o                         
   0   3   8        258.89        268.43         3.43 o                         
   1   3   8        211.75        203.76         2.42 o                         
   2   3   8          0.73          1.30         0.41 o                         
   3   3   8        438.43        418.68         4.54 o                         
   4   3   8         20.36         22.38         0.94 o                         
   5   3   8          5.23          5.22         0.74 o                         
   6   3   8         12.62         14.24         1.08 o                         
   7   3   8        111.01        125.10         4.22 o                         
   8   3   8        120.79        117.29         6.70 o                         
  -8   4   8          3.95          6.39         1.44 o                         
  -7   4   8          1.91          3.64         0.85 o                         
  -6   4   8          5.49          6.16         0.81 o                         
  -5   4   8        415.92        411.68         5.47 o                         
  -4   4   8        171.86        176.07         2.24 o                         
  -3   4   8        293.81        293.57         3.26 o                         
  -2   4   8        240.89        262.70         3.09 o                         
  -1   4   8        558.44        554.34         6.68 o                         
   0   4   8        117.47        114.43         1.57 o                         
   1   4   8        447.82        463.83         4.95 o                         
   2   4   8        201.36        204.67         2.80 o                         
   3   4   8        455.37        427.69         5.95 o                         
   4   4   8         42.40         33.22         1.14 o                         
   5   4   8        174.67        180.58         2.62 o                         
   6   4   8        551.88        586.31         7.51 o                         
   7   4   8        173.86        183.79         7.25 o                         
  -8   5   8         21.73         18.67         1.78 o                         
  -7   5   8          0.94          1.24         0.83 o                         
  -6   5   8         13.33         16.58         0.92 o                         
  -5   5   8         98.00        102.31         1.78 o                         
  -4   5   8         49.10         43.53         1.03 o                         
  -3   5   8          2.00          2.26         0.43 o                         
  -2   5   8         80.09         83.83         1.47 o                         
  -1   5   8          0.01          0.40         0.36 o                         
   0   5   8          1.44          1.53         0.44 o                         
   1   5   8          4.12          5.37         0.51 o                         
   2   5   8        338.14        346.38         3.93 o                         
   3   5   8         54.17         55.41         1.75 o                         
   4   5   8         35.39         34.49         1.14 o                         
   5   5   8         54.84         55.24         1.52 o                         
   6   5   8        119.36        128.99         2.82 o                         
   7   5   8         13.26         13.86         1.95 o                         
  -8   6   8         48.61         53.39         3.70 o                         
  -7   6   8        161.81        166.21         3.31 o                         
  -6   6   8        485.50        484.73         6.36 o                         
  -5   6   8          0.03          0.98         0.55 o                         
  -4   6   8        810.56        802.22         7.03 o                         
  -3   6   8          4.83          5.73         0.50 o                         
  -2   6   8       1385.22       1435.77        12.20 o                         
  -1   6   8         67.65         59.54         0.96 o                         
   0   6   8       1078.33       1072.60        10.44 o                         
   1   6   8         95.30        100.50         1.75 o                         
   2   6   8        952.91        924.11         8.82 o                         
   3   6   8        195.03        198.36         2.55 o                         
   4   6   8          2.36          8.50         1.08 o                         
   5   6   8        373.98        364.04         4.19 o                         
   6   6   8          0.05          3.81         1.08 o                         
   7   6   8        726.40        693.60        10.03 o                         
  -7   7   8          2.30          4.14         1.48 o                         
  -6   7   8         56.80         54.15         1.86 o                         
  -5   7   8        263.25        264.44         2.87 o                         
  -4   7   8        181.63        187.58         2.36 o                         
  -3   7   8        148.95        151.99         1.97 o                         
  -2   7   8          0.20          0.67         0.36 o                         
  -1   7   8        377.72        384.09         3.56 o                         
   0   7   8        276.12        258.74         3.17 o                         
   1   7   8        408.91        400.88         4.86 o                         
   2   7   8          0.05          2.11         0.55 o                         
   3   7   8        499.17        495.67         5.36 o                         
   4   7   8         30.47         33.96         1.42 o                         
   5   7   8         20.23         25.40         1.56 o                         
   6   7   8         38.98         39.27         2.26 o                         
   7   7   8          1.34          4.20         1.99 o                         
  -7   8   8         26.95         24.43         2.17 o                         
  -6   8   8        151.22        142.81         2.82 o                         
  -5   8   8          8.12          8.79         0.76 o                         
  -4   8   8        107.88        115.83         2.23 o                         
  -3   8   8         76.44         76.69         1.57 o                         
  -2   8   8        220.29        216.79         2.46 o                         
  -1   8   8         47.63         48.05         1.05 o                         
   0   8   8        563.60        560.52         6.91 o                         
   1   8   8       1015.67       1006.98        10.06 o                         
   2   8   8        261.51        258.08         3.15 o                         
   3   8   8        187.68        193.19         2.92 o                         
   4   8   8          4.84          5.08         1.01 o                         
   5   8   8        735.04        719.90         9.42 o                         
   6   8   8        347.08        361.96         6.23 o                         
  -7   9   8         14.31         15.55         3.17 o                         
  -6   9   8          0.03          4.22         1.36 o                         
  -5   9   8         52.03         51.43         2.33 o                         
  -4   9   8        973.48        958.61         9.70 o                         
  -3   9   8        291.60        294.41         3.71 o                         
  -2   9   8        249.31        260.45         2.89 o                         
  -1   9   8        175.93        174.27         2.52 o                         
   0   9   8        412.06        389.29         4.65 o                         
   1   9   8        550.99        547.67         6.39 o                         
   2   9   8       1119.37       1098.96        12.27 o                         
   3   9   8         62.08         70.40         1.93 o                         
   4   9   8        430.17        432.20         5.22 o                         
   5   9   8         11.38         10.27         1.23 o                         
   6   9   8         88.89         85.50         3.93 o                         
  -6  10   8         66.46         61.69         2.68 o                         
  -5  10   8        402.79        395.54         5.22 o                         
  -4  10   8        281.79        287.51         3.72 o                         
  -3  10   8        253.87        248.39         2.88 o                         
  -2  10   8         13.00         10.98         0.68 o                         
  -1  10   8         48.17         46.31         1.37 o                         
   0  10   8         72.94         77.13         1.72 o                         
   1  10   8          0.49          1.57         0.65 o                         
   2  10   8          6.72          7.83         0.87 o                         
   3  10   8         63.17         58.20         1.82 o                         
   4  10   8        106.13        101.36         2.30 o                         
   5  10   8        419.96        399.22         6.49 o                         
  -5  11   8        141.78        145.34         3.47 o                         
  -4  11   8        101.54         90.90         1.99 o                         
  -3  11   8        375.69        374.51         4.30 o                         
  -2  11   8         73.21         76.01         1.55 o                         
  -1  11   8         35.07         31.35         1.40 o                         
   0  11   8        812.63        828.14         8.62 o                         
   1  11   8        328.04        318.01         4.06 o                         
   2  11   8         67.78         71.33         1.91 o                         
   3  11   8        189.55        186.38         3.27 o                         
   4  11   8        116.28        117.68         2.72 o                         
   5  11   8         17.03         29.45         5.41 o                         
  -5  12   8          0.10         -0.08         1.69 o                         
  -4  12   8          9.10          8.39         1.33 o                         
  -3  12   8        395.70        386.71         4.50 o                         
  -2  12   8        191.30        187.02         3.04 o                         
  -1  12   8          8.12         13.40         1.27 o                         
   0  12   8         49.87         49.02         2.62 o                         
   1  12   8         14.64         11.94         1.28 o                         
   2  12   8        167.09        181.68         3.94 o                         
   3  12   8        127.46        123.30         3.43 o                         
   4  12   8         52.23         49.94         2.55 o                         
  -4  13   8        379.80        360.33         8.71 o                         
  -3  13   8          0.31          0.83         1.08 o                         
  -2  13   8         75.54         68.77         2.73 o                         
  -1  13   8         69.96         74.83         2.59 o                         
   0  13   8         30.09         33.63         1.98 o                         
   1  13   8          9.52         12.05         1.47 o                         
   2  13   8         34.56         44.67         2.79 o                         
   3  13   8        118.17        117.84         5.05 o                         
  -2  14   8         33.66         36.24         2.28 o                         
  -1  14   8          2.42          1.91         1.46 o                         
   0  14   8        142.79        141.71         4.20 o                         
   1  14   8        280.49        289.58         5.99 o                         
  -8   1   9          8.18          8.13         1.64 o                         
  -7   1   9       1008.76        964.76        11.57 o                         
  -6   1   9         98.32         96.25         2.03 o                         
  -5   1   9         83.64         81.66         1.64 o                         
  -4   1   9         85.41         84.65         1.76 o                         
  -3   1   9        202.99        213.62         2.34 o                         
  -2   1   9          0.74          0.22         0.51 o                         
  -1   1   9        734.79        767.88         7.63 o                         
   0   1   9        226.76        235.84         3.25 o                         
   1   1   9        921.40        931.39        10.18 o                         
   2   1   9          1.03          2.40         0.52 o                         
   3   1   9         18.80         18.90         1.19 o                         
   4   1   9         31.17         32.76         1.39 o                         
   5   1   9          0.00          1.38         0.82 o                         
   6   1   9          1.84          3.66         1.21 o                         
   7   1   9         12.67         23.25         3.43 o                         
  -8   2   9          2.95          1.59         1.50 o                         
  -7   2   9        306.03        292.28         4.61 o                         
  -6   2   9          0.90          1.55         0.91 o                         
  -5   2   9        279.68        279.70         3.81 o                         
  -4   2   9          1.72          2.13         0.81 o                         
  -3   2   9         31.11         34.41         1.08 o                         
  -2   2   9          2.45          2.20         0.49 o                         
  -1   2   9         15.82         18.40         1.00 o                         
   0   2   9        285.69        293.96         3.59 o                         
   1   2   9        110.22        115.06         1.77 o                         
   2   2   9         14.17         12.94         0.71 o                         
   3   2   9         95.94         96.81         1.69 o                         
   4   2   9        468.55        473.18         5.55 o                         
   5   2   9        169.63        171.42         4.20 o                         
   6   2   9        130.35        131.96         3.16 o                         
   7   2   9         63.05         58.08         5.79 o                         
  -8   3   9          0.02          0.69         1.47 o                         
  -7   3   9        274.04        258.51         4.26 o                         
  -6   3   9        193.73        199.50         3.11 o                         
  -5   3   9         57.85         62.41         1.59 o                         
  -4   3   9        566.22        558.49         5.77 o                         
  -3   3   9          0.15          1.42         0.48 o                         
  -2   3   9        239.61        244.16         3.27 o                         
  -1   3   9         57.26         65.20         1.82 o                         
   0   3   9        764.35        766.60         8.36 o                         
   1   3   9        429.49        421.31         4.32 o                         
   2   3   9        248.52        244.08         2.79 o                         
   3   3   9        237.43        224.60         2.77 o                         
   4   3   9         30.33         31.85         1.31 o                         
   5   3   9        278.53        320.66         5.35 o                         
   6   3   9          4.87          7.87         1.27 o                         
   7   3   9        253.01        262.95         7.54 o                         
  -7   4   9          6.99         10.48         1.43 o                         
  -6   4   9         49.28         50.17         1.96 o                         
  -5   4   9        319.37        341.48         4.61 o                         
  -4   4   9         30.80         34.60         1.25 o                         
  -3   4   9        823.89        826.19         7.15 o                         
  -2   4   9         46.79         47.16         1.09 o                         
  -1   4   9          0.35          2.36         0.72 o                         
   0   4   9        730.13        735.88         8.56 o                         
   1   4   9        310.93        299.71         3.33 o                         
   2   4   9       1220.33       1200.08        10.56 o                         
   3   4   9          8.26          9.33         0.75 o                         
   4   4   9        590.30        613.21         6.35 o                         
   5   4   9        103.33        106.97         2.81 o                         
   6   4   9       1523.90       1574.07        19.65 o                         
   7   4   9         53.00         53.02         7.04 o                         
  -7   5   9         10.08         13.76         1.69 o                         
  -6   5   9        146.85        156.08         2.88 o                         
  -5   5   9        128.75        130.16         2.31 o                         
  -4   5   9        292.43        287.07         3.67 o                         
  -3   5   9        514.52        514.97         4.83 o                         
  -2   5   9        470.23        462.03         4.95 o                         
  -1   5   9        545.65        592.63         7.23 o                         
   0   5   9        628.58        608.94         8.95 o                         
   1   5   9       1954.84       1910.84        18.41 o                         
   2   5   9        776.43        780.65         7.10 o                         
   3   5   9        195.97        212.05         3.28 o                         
   4   5   9        142.47        144.73         2.33 o                         
   5   5   9         79.62         96.85         2.03 o                         
   6   5   9         20.09         28.08         3.85 o                         
  -7   6   9        226.37        219.67         6.60 o                         
  -6   6   9         11.68         10.59         1.21 o                         
  -5   6   9         53.98         66.95         1.41 o                         
  -4   6   9         22.19         29.60         1.12 o                         
  -3   6   9        247.12        239.28         2.75 o                         
  -2   6   9         34.66         36.91         0.98 o                         
  -1   6   9         73.58         64.41         1.69 o                         
   0   6   9        130.22        132.34         1.99 o                         
   1   6   9          1.07          0.65         0.60 o                         
   2   6   9        625.88        626.07         6.60 o                         
   3   6   9          0.34          0.65         0.86 o                         
   4   6   9        392.34        384.77         4.82 o                         
   5   6   9          0.10          0.58         1.00 o                         
   6   6   9       2102.88       2111.45        29.11 o                         
  -7   7   9         97.81         94.44         5.32 o                         
  -6   7   9        389.09        386.43         5.58 o                         
  -5   7   9         28.43         31.67         1.32 o                         
  -4   7   9        196.70        193.63         2.59 o                         
  -3   7   9        202.19        198.69         2.35 o                         
  -2   7   9         45.74         42.52         1.05 o                         
  -1   7   9         14.27         15.77         1.02 o                         
   0   7   9        545.03        544.99         5.82 o                         
   1   7   9        152.94        146.39         2.33 o                         
   2   7   9          0.83          2.54         0.73 o                         
   3   7   9         52.03         54.60         2.00 o                         
   4   7   9         36.69         33.10         1.55 o                         
   5   7   9         23.61         30.01         1.57 o                         
   6   7   9         34.78         36.93         3.47 o                         
  -6   8   9         87.00         84.03         3.11 o                         
  -5   8   9        930.84        916.52        10.26 o                         
  -4   8   9        164.65        164.08         2.84 o                         
  -3   8   9        177.05        185.94         2.71 o                         
  -2   8   9        220.08        227.66         3.18 o                         
  -1   8   9        764.81        756.71         7.65 o                         
   0   8   9       1000.47        969.39         9.67 o                         
   1   8   9        626.97        631.79         7.22 o                         
   2   8   9        459.91        481.34         5.55 o                         
   3   8   9          1.83          5.71         1.11 o                         
   4   8   9        492.90        492.18         6.28 o                         
   5   8   9        119.13        124.07         2.74 o                         
  -6   9   9         74.31         67.37         5.59 o                         
  -5   9   9         13.16         15.53         1.22 o                         
  -4   9   9        534.12        521.28         6.31 o                         
  -3   9   9         56.64         58.72         1.71 o                         
  -2   9   9         85.35         90.05         1.81 o                         
  -1   9   9        128.53        124.07         2.29 o                         
   0   9   9        367.84        348.81         6.69 o                         
   1   9   9         17.51         19.65         1.54 o                         
   2   9   9         73.45         76.15         2.01 o                         
   3   9   9        109.96        108.14         2.22 o                         
   4   9   9         61.54         59.18         2.24 o                         
   5   9   9        262.29        254.14         6.87 o                         
  -5  10   9          5.44          6.72         1.49 o                         
  -4  10   9        625.83        641.62         8.18 o                         
  -3  10   9        543.84        532.16         6.97 o                         
  -2  10   9         19.37         25.19         1.21 o                         
  -1  10   9         12.60         16.71         1.30 o                         
   0  10   9         82.56         76.53         2.06 o                         
   1  10   9        147.94        146.69         2.83 o                         
   2  10   9        120.85        108.92         2.57 o                         
   3  10   9        503.62        485.70         6.86 o                         
   4  10   9         96.47         95.29         4.00 o                         
  -4  11   9        450.43        441.47         8.21 o                         
  -3  11   9        183.04        174.87         3.78 o                         
  -2  11   9          0.77          0.01         0.91 o                         
  -1  11   9          1.67          2.69         1.13 o                         
   0  11   9         32.39         33.64         1.87 o                         
   1  11   9        375.83        377.87         5.63 o                         
   2  11   9         43.59         40.84         3.09 o                         
   3  11   9         50.19         51.99         2.73 o                         
   4  11   9        205.12        208.76        11.89 o                         
  -3  12   9         48.61         54.67         3.93 o                         
  -2  12   9        150.68        153.44         4.39 o                         
  -1  12   9        236.79        238.17         4.59 o                         
   0  12   9         87.76         89.52         5.30 o                         
   1  12   9       1154.87       1164.29        14.04 o                         
   2  12   9        188.01        178.22         4.23 o                         
  -1  13   9        630.68        619.41        19.84 o                         
   0  13   9        135.03        140.01         6.85 o                         
   1  13   9        412.29        479.97        21.19 o                         
  -7   0  10          5.51          6.07         1.86 o                         
  -6   0  10        123.87        117.24         4.03 o                         
  -5   0  10        357.97        383.26         7.70 o                         
  -4   0  10          0.89          4.02         0.87 o                         
  -3   0  10        130.36        128.59         2.59 o                         
  -2   0  10        612.87        609.50         7.44 o                         
  -1   0  10          1.30          1.60         0.51 o                         
   0   0  10       1451.71       1549.29        24.80 o                         
   1   0  10          4.55          6.67         1.22 o                         
   2   0  10        208.22        202.37         3.91 o                         
   3   0  10          1.03          2.86         1.45 o                         
   4   0  10        182.95        199.42         4.75 o                         
   5   0  10         32.99         31.16         2.54 o                         
   6   0  10        745.11        713.01        13.60 o                         
  -7   1  10          8.26          6.57         1.42 o                         
  -6   1  10        609.78        620.60         8.02 o                         
  -5   1  10          9.90         12.69         1.21 o                         
  -4   1  10        956.47        933.30        11.78 o                         
  -3   1  10         14.37         16.90         0.81 o                         
  -2   1  10        537.07        529.94         5.08 o                         
  -1   1  10          0.14          0.77         0.59 o                         
   0   1  10       1680.01       1700.03        19.09 o                         
   1   1  10         33.66         36.79         1.52 o                         
   2   1  10        291.80        291.08         3.47 o                         
   3   1  10          1.86          3.31         0.83 o                         
   4   1  10        139.65        143.96         2.68 o                         
   5   1  10        173.64        173.90         3.18 o                         
   6   1  10         63.92         60.64         3.71 o                         
  -7   2  10        123.98        127.58         3.23 o                         
  -6   2  10         71.09         66.94         2.61 o                         
  -5   2  10        314.20        317.79         4.84 o                         
  -4   2  10        190.97        194.67         2.72 o                         
  -3   2  10        145.64        152.10         2.14 o                         
  -2   2  10          3.82          3.82         0.58 o                         
  -1   2  10          2.32          3.53         0.69 o                         
   0   2  10        339.18        328.90         4.04 o                         
   1   2  10         37.10         40.09         1.56 o                         
   2   2  10       2866.76       2878.99        26.91 o                         
   3   2  10          1.50          3.56         0.77 o                         
   4   2  10       1367.34       1336.56        14.31 o                         
   5   2  10         12.94         14.58         1.57 o                         
   6   2  10       1799.25       1710.59        39.41 o                         
  -7   3  10          4.83          5.51         1.57 o                         
  -6   3  10        186.18        203.94         3.76 o                         
  -5   3  10         23.49         27.33         1.59 o                         
  -4   3  10        175.11        164.73         2.62 o                         
  -3   3  10         11.58         14.53         0.76 o                         
  -2   3  10        261.81        274.19         3.39 o                         
  -1   3  10         16.63         19.40         1.11 o                         
   0   3  10        349.92        349.32         4.23 o                         
   1   3  10          2.46          4.59         0.81 o                         
   2   3  10        415.80        396.71         4.82 o                         
   3   3  10        164.28        160.40         2.37 o                         
   4   3  10        347.57        361.00         4.91 o                         
   5   3  10        158.22        151.84         3.91 o                         
   6   3  10         20.22         17.35         3.29 o                         
  -6   4  10          3.82          5.32         1.23 o                         
  -5   4  10         37.50         46.75         2.13 o                         
  -4   4  10         48.47         44.60         1.51 o                         
  -3   4  10        283.44        290.81         3.21 o                         
  -2   4  10          7.16         10.17         0.78 o                         
  -1   4  10         52.84         51.10         1.62 o                         
   0   4  10        192.16        195.50         2.99 o                         
   1   4  10        380.68        392.72         4.98 o                         
   2   4  10         48.18         45.38         1.96 o                         
   3   4  10         31.61         31.46         1.24 o                         
   4   4  10        187.76        198.06         3.62 o                         
   5   4  10         85.63         90.98         2.96 o                         
   6   4  10        301.16        311.06         9.11 o                         
  -6   5  10        137.91        129.69         3.21 o                         
  -5   5  10         52.99         57.55         2.13 o                         
  -4   5  10          2.65          3.49         0.64 o                         
  -3   5  10         22.38         23.65         1.08 o                         
  -2   5  10         60.24         55.53         1.39 o                         
  -1   5  10         95.39         90.64         2.12 o                         
   0   5  10          2.57          4.00         0.94 o                         
   1   5  10         37.55         35.65         1.74 o                         
   2   5  10          7.49          8.36         0.84 o                         
   3   5  10          2.38          3.78         0.72 o                         
   4   5  10          4.32          3.83         1.15 o                         
   5   5  10        110.62        106.02         5.86 o                         
  -6   6  10        114.29        107.02         6.44 o                         
  -5   6  10         19.66         18.84         1.99 o                         
  -4   6  10        563.85        584.08         5.70 o                         
  -3   6  10          0.36          0.84         0.59 o                         
  -2   6  10        317.00        312.18         3.77 o                         
  -1   6  10         16.07         19.80         1.36 o                         
   0   6  10        166.30        162.04         3.99 o                         
   1   6  10        116.37        122.34         2.14 o                         
   2   6  10         12.05         12.51         1.02 o                         
   3   6  10        153.88        151.31         2.70 o                         
   4   6  10          1.54          3.06         1.59 o                         
   5   6  10        615.87        586.64        10.33 o                         
  -5   7  10        367.59        365.43         8.59 o                         
  -4   7  10         43.19         44.33         1.72 o                         
  -3   7  10        423.28        418.55         4.35 o                         
  -2   7  10          4.76          5.56         0.73 o                         
  -1   7  10        410.07        402.66         4.97 o                         
   0   7  10        111.27        106.52         3.22 o                         
   1   7  10        860.75        882.64         9.06 o                         
   2   7  10         54.84         57.99         2.04 o                         
   3   7  10        122.17        123.14         3.00 o                         
   4   7  10         16.39         16.52         1.67 o                         
   5   7  10          4.15          3.18         2.16 o                         
  -5   8  10         40.90         33.15         2.27 o                         
  -4   8  10         61.52         61.72         2.37 o                         
  -3   8  10         19.83         21.04         1.44 o                         
  -2   8  10        256.76        247.46         3.74 o                         
  -1   8  10        543.84        543.94         6.36 o                         
   0   8  10        425.18        409.17         5.48 o                         
   1   8  10        107.42        112.49         2.21 o                         
   2   8  10         14.58         10.86         1.05 o                         
   3   8  10        236.59        233.78         3.63 o                         
   4   8  10        242.11        247.46         5.04 o                         
  -4   9  10        261.84        257.98         7.46 o                         
  -3   9  10        161.06        163.10         3.88 o                         
  -2   9  10         73.84         76.70         2.57 o                         
  -1   9  10        211.98        212.29         4.35 o                         
   0   9  10        773.64        773.95         9.50 o                         
   1   9  10        100.78        106.59         2.97 o                         
   2   9  10        306.87        301.39         5.66 o                         
   3   9  10         90.21         89.54         2.99 o                         
   4   9  10        212.65        202.47         5.89 o                         
  -3  10  10         11.92         13.33         1.87 o                         
  -2  10  10        133.07        126.73         6.42 o                         
  -1  10  10         37.65         35.47         3.13 o                         
   0  10  10          2.12          2.12         1.55 o                         
   1  10  10         60.81         61.27         2.43 o                         
   2  10  10         54.73         52.80         3.16 o                         
   3  10  10        293.11        274.73         5.89 o                         
  -2  11  10        254.14        248.82         8.71 o                         
  -1  11  10        107.88        108.74         3.99 o                         
   0  11  10         90.94         92.61         3.74 o                         
   1  11  10        195.93        184.54         4.56 o                         
  -6   1  11         56.28         57.72         2.54 o                         
  -5   1  11         78.32         78.26         2.63 o                         
  -4   1  11          1.50          2.21         0.81 o                         
  -3   1  11        297.46        305.79         3.27 o                         
  -2   1  11        117.03        117.01         1.91 o                         
  -1   1  11        487.96        485.68         5.42 o                         
   0   1  11          0.10          0.56         0.95 o                         
   1   1  11          0.04          2.73         1.11 o                         
   2   1  11         42.88         45.62         2.07 o                         
   3   1  11         35.99         44.69         2.51 o                         
   4   1  11          0.06          3.34         1.64 o                         
   5   1  11          8.14         14.70         2.03 o                         
  -6   2  11         13.46         13.69         1.51 o                         
  -5   2  11          0.32          2.36         1.18 o                         
  -4   2  11          3.65          4.07         0.87 o                         
  -3   2  11         18.28         21.80         0.92 o                         
  -2   2  11         26.11         31.06         1.62 o                         
  -1   2  11        452.51        449.12         5.17 o                         
   0   2  11          4.48          5.06         0.75 o                         
   1   2  11         57.20         62.17         2.28 o                         
   2   2  11        170.89        174.83         3.34 o                         
   3   2  11        200.57        206.33         3.51 o                         
   4   2  11         25.17         27.37         1.88 o                         
   5   2  11         65.49         67.09         3.79 o                         
  -5   3  11          9.03          7.63         1.25 o                         
  -4   3  11        240.85        238.59         6.24 o                         
  -3   3  11         67.79         72.69         1.55 o                         
  -2   3  11        305.58        307.67         4.19 o                         
  -1   3  11         24.66         25.34         1.27 o                         
   0   3  11        416.50        419.33         5.39 o                         
   1   3  11         88.80         85.48         2.00 o                         
   2   3  11         61.58         66.82         2.25 o                         
   3   3  11        352.92        387.12         5.63 o                         
   4   3  11          2.47          6.10         1.58 o                         
   5   3  11          0.03         -0.59         3.11 o                         
  -5   4  11        211.30        217.67         3.75 o                         
  -4   4  11          0.46          0.69         0.83 o                         
  -3   4  11          3.82          4.59         0.78 o                         
  -2   4  11        135.57        143.13         3.72 o                         
  -1   4  11          9.36          8.62         0.98 o                         
   0   4  11        819.14        822.02         9.31 o                         
   1   4  11          0.47          0.20         1.07 o                         
   2   4  11        180.51        184.53         3.17 o                         
   3   4  11        160.44        167.32         3.31 o                         
   4   4  11        574.72        584.49        11.37 o                         
  -5   5  11        141.18        138.96         4.39 o                         
  -4   5  11        535.00        526.67         5.91 o                         
  -3   5  11        433.81        437.14         4.88 o                         
  -2   5  11        196.38        198.37         2.97 o                         
  -1   5  11        488.59        487.23         6.07 o                         
   0   5  11       1494.96       1477.83        16.79 o                         
   1   5  11         81.59         83.85         3.09 o                         
   2   5  11        188.28        195.39         3.36 o                         
   3   5  11          9.19         16.83         1.46 o                         
   4   5  11        140.29        144.41         5.44 o                         
  -4   6  11         11.20         12.71         1.55 o                         
  -3   6  11         24.46         21.39         1.25 o                         
  -2   6  11          0.82          1.31         0.92 o                         
  -1   6  11        172.17        166.47         3.22 o                         
   0   6  11        367.54        346.52         5.19 o                         
   1   6  11          0.97          2.59         1.32 o                         
   2   6  11        140.06        150.76         3.83 o                         
   3   6  11         15.71         17.03         1.51 o                         
   4   6  11        731.27        696.84        10.21 o                         
  -4   7  11        121.22        110.18         4.44 o                         
  -3   7  11         51.92         50.19         2.66 o                         
  -2   7  11        235.59        248.40         4.24 o                         
  -1   7  11        558.66        543.52         7.09 o                         
   0   7  11        170.40        174.75         3.84 o                         
   1   7  11        142.10        152.73         4.38 o                         
   2   7  11         58.40         56.74         3.29 o                         
   3   7  11         99.39         87.37         4.04 o                         
  -3   8  11        147.80        140.14         3.97 o                         
  -2   8  11         68.20         70.51         2.91 o                         
  -1   8  11          3.35          2.40         1.52 o                         
   0   8  11        120.39        122.24         3.97 o                         
   1   8  11          1.27          3.74         1.76 o                         
   2   8  11        166.04        168.10         4.89 o                         
  -2   9  11        346.05        311.42        11.63 o                         
  -1   9  11         11.47          9.66         1.99 o                         
   0   9  11        399.86        401.24         7.91 o                         
   1   9  11          1.15          1.64         2.15 o                         
  -4   0  12        115.09        115.40         6.98 o                         
  -3   0  12         40.08         35.95         2.91 o                         
  -2   0  12        138.23        150.48         4.65 o                         
  -1   0  12        350.12        344.63         8.99 o                         
   0   0  12        259.68        249.09         7.10 o                         
   1   0  12          4.66          1.49         2.14 o                         
   2   0  12          4.44          4.77         2.08 o                         
   3   0  12        266.66        270.67         7.26 o                         
  -4   1  12        315.38        316.06         6.28 o                         
  -3   1  12          0.78          0.93         1.37 o                         
  -2   1  12        622.65        642.53         8.38 o                         
  -1   1  12         11.56         13.61         1.49 o                         
   0   1  12        513.43        523.17         8.11 o                         
   1   1  12          0.06          1.59         1.41 o                         
   2   1  12         71.86         74.90         2.88 o                         
   3   1  12        234.57        244.72         4.90 o                         
  -4   2  12         35.97         32.09         2.02 o                         
  -3   2  12         19.99         21.24         1.57 o                         
  -2   2  12          1.19          2.19         1.40 o                         
  -1   2  12        147.76        143.38         3.45 o                         
   0   2  12       1287.34       1292.23        16.03 o                         
   1   2  12         40.37         41.39         2.46 o                         
   2   2  12        303.84        284.38         7.41 o                         
   3   2  12        208.17        204.44         5.70 o                         
  -4   3  12        173.11        177.58         3.84 o                         
  -3   3  12          2.60          3.33         1.13 o                         
  -2   3  12        167.88        174.51         3.35 o                         
  -1   3  12         78.90         82.71         2.74 o                         
   0   3  12        916.17        895.81        10.49 o                         
   1   3  12        202.28        200.24         3.84 o                         
   2   3  12        317.60        328.30         5.70 o                         
   3   3  12        224.77        217.20         6.41 o                         
  -3   4  12          0.45          1.61         1.29 o                         
  -2   4  12         14.58         16.11         2.48 o                         
  -1   4  12         14.52         19.90         1.86 o                         
   0   4  12          0.77          3.38         1.40 o                         
   1   4  12          0.26          0.72         1.44 o                         
   2   4  12         13.45         16.63         2.03 o                         
  -3   5  12         24.82         24.89         1.98 o                         
  -2   5  12          0.02          0.71         1.34 o                         
  -1   5  12         68.60         70.48         4.14 o                         
   0   5  12          0.37          0.89         1.61 o                         
   1   5  12          1.25          3.67         1.71 o                         
   2   5  12          3.95          2.30         2.20 o                         
  -2   6  12          6.92          7.41         2.01 o                         
  -1   6  12          4.98          8.88         1.85 o                         
   0   6  12        183.52        177.01         4.64 o                         
   1   6  12         59.62         68.78         4.88 o                         
                                                                                
